# Supplementary material for: Metabolic and Flavor Dynamic Changes in Aronia melanocarpa Juice During Fermentation and 90-Day Storage
Source: Foods. 2026 Jun 10;15(12):2094. doi: 10.3390/foods15122094 (PMC13297830; doi:10.3390/foods15122094)
Supplement: Supplementary file 1 [file foods-15-02094-s001.zip › Supplementary File 2.xlsx]

## Sheet: Table S1
Table S1. Relative contents of metabolites in three groups of samples
MS2 name	Type	Super.Class	Class	Mean AJ	Mean FAJ-0	Mean FAJ-90
(4aS,6aS,6bR,8R,9R,10R,11R,12aR,14bS)-8,10,11-trihydroxy-9-(hydroxymethyl)-2,2,6a,6b,9,12a-hexamethyl-1,3,4,5,6,6a,7,8,8a,10,11,12,13,14b-tetradecahydropicene-4a-carboxylic acid	NEG	Terpenoids	Triterpenoids	6.48154e-05	6.43478e-05	3.48915e-05
Euscaphic acid	NEG	Terpenoids	Triterpenoids	0.000488438	0.00082424	0.000199852
(1S,2R,4aS,6aS,6bR,9R,10R,11R,12aR)-10,11-dihydroxy-9-(hydroxymethyl)-1,2,6a,6b,9,12a-hexamethyl-2,3,4,5,6,6a,7,8,8a,10,11,12,13,14b-tetradecahydro-1H-picene-4a-carboxylic acid	NEG	Terpenoids	Triterpenoids	0.000488438	0.00082424	0.000199852
Bayogenin	NEG	Terpenoids	Triterpenoids	0.000488438	0.00082424	0.000199852
(4aS,6aS,6bR,9R,10R,11R,12aR)-10,11-dihydroxy-9-(hydroxymethyl)-2,2,6a,6b,9,12a-hexamethyl-1,3,4,5,6,6a,7,8,8a,10,11,12,13,14b-tetradecahydropicene-4a-carboxylic acid	NEG	Terpenoids	Triterpenoids	0.000488438	0.00082424	0.000199852
3,12-dihydroxy-4,6a,6b,11,12,14b-hexamethyl-1,2,3,4a,5,6,7,8,9,10,11,12a,14,14a-tetradecahydropicene-4,8a-dicarboxylic acid	NEG	Terpenoids	Triterpenoids	9.13593e-06	1.06905e-05	4.43367e-06
Periplocymarin	NEG	Steroids and steroid derivatives	Steroid lactones	1.02702e-05	1.47402e-05	3.02193e-05
(2S,3R,4S,5S,6R)-2-(4-allyl-2-methoxy-phenoxy)-6-[[(2R,3R,4R)-3,4-dihydroxy-4-(hydroxymethyl)tetrahydrofuran-2-yl]oxymethyl]tetrahydropyran-3,4,5-triol	NEG	Phenylpropanoids	Other Phenylpropanoids	3.41577e-05	3.69375e-05	4.44543e-05
Madecassic acid	NEG	Terpenoids	Triterpenoids	6.48154e-05	6.43478e-05	3.48915e-05
Brevicuspisaponin 2	NEG	Terpenoids	Triterpenoids	6.48154e-05	6.43478e-05	3.48915e-05
Terminolic acid	NEG	Terpenoids	Triterpenoids	6.48154e-05	6.43478e-05	3.48915e-05
(1R,2R,4aS,6aS,6bR,10S,11R,12aR)-1,10,11-trihydroxy-1,2,6a,6b,9,9,12a-heptamethyl-2,3,4,5,6,6a,7,8,8a,10,11,12,13,14b-tetradecahydropicene-4a-carboxylic acid	NEG	Terpenoids	Triterpenoids	0.000488438	0.00082424	0.000199852
(2S,3R,4R,5R,6R)-2-methyl-6-[[(2R,3S,4S,5R,6S)-3,4,5-trihydroxy-6-(2-hydroxy-5-prop-2-enylphenoxy)oxan-2-yl]methoxy]oxane-3,4,5-triol	NEG	Phenylpropanoids	Other Phenylpropanoids	3.41577e-05	3.69375e-05	4.44543e-05
4-(3,4-dihydroxyphenyl)-7-hydroxy-5-[(2S,3R,4S,5S,6R)-3,4,5-trihydroxy-6-(hydroxymethyl)tetrahydropyran-2-yl]oxy-chromen-2-one	POS	Phenylpropanoids	Coumarins and derivatives	1.96049e-05	1.145e-05	1.32828e-05
9-Oxo-10(E),12(E)-octadecadienoic acid	NEG	Lipids	Fatty Acids and Conjugates	4.98273e-05	3.035e-05	1.42723e-05
(1R,4aR,4bS,6aS,9R,10R,10aS)-1-(carboxymethyl)-2-(1-carboxy-1-methyl-ethyl)-10-hydroxy-1,4a,4b,9,10-pentamethyl-3,4,5,6,7,8,9,10a,12,12a-decahydro-2H-chrysene-6a-carboxylic acid	NEG	Steroids and steroid derivatives	steroids	3.12717e-06	4.03866e-06	6.72214e-06
(1R,2R,4S,16R,17R,20S)-2-hydroxy-13,20-dimethoxy-4,7,17,22,22-pentamethyl-5,10,21,23-tetraoxahexacyclo[18.2.1.01,17.04,16.06,14.08,12]tricosa-6(14),7,12-trien-11-one	NEG	Terpenoids	Meroterpenoids	0.000143839	0.000369279	0.000221966
(10S,11R)-1,10,11-trihydroxy-9-(hydroxymethyl)-1,2,6a,6b,9,12a-hexamethyl-2,3,4,5,6,6a,7,8,8a,10,11,12,13,14b-tetradecahydropicene-4a-carboxylic acid	NEG	Terpenoids	Triterpenoids	0.000206766	0.000267745	0.000100127
(2R,3R,4R,6aR,6bS,8aS,11R,12R,12aS,14bR)-2,3,12-trihydroxy-4,6a,6b,11,12,14b-hexamethyl-8a-[(2S,3R,4S,5S,6R)-3,4,5-trihydroxy-6-(hydroxymethyl)tetrahydropyran-2-yl]oxycarbonyl-1,2,3,4a,5,6,7,8,9,10,11,12a,14,14a-tetradecahydropicene-4-carboxylic acid	NEG	Terpenoids	Saponins	2.02194e-06	2.64451e-06	1.82077e-06
(2S,3R,4S,5S,6R)-2-[(4E)-8-hydroxy-1-(1-hydroxy-1-methyl-ethyl)-4,8-dimethyl-deca-4,9-dienoxy]-6-(hydroxymethyl)tetrahydropyran-3,4,5-triol	NEG	Terpenoids	Monoterpenoids	6.01256e-06	7.1119e-06	8.09101e-06
(2S,3R,4S,5S,6R)-2-[3-hydroxy-5-[(Z)-2-(4-hydroxyphenyl)vinyl]phenoxy]-6-(hydroxymethyl)tetrahydropyran-3,4,5-triol	NEG	Phenylpropanoids	Stilbenes	9.29434e-06	9.84894e-06	1.13074e-05
Kaempferol-3-O-galactoside	NEG	Phenylpropanoids	Flavonoids	0.000496721	0.000453366	0.000269445
3-methoxy-4-[3,4,5-trihydroxy-6-(hydroxymethyl)tetrahydropyran-2-yl]oxy-benzoic acid	NEG	Phenylpropanoids	Phenolic acids	0.000109195	5.77967e-05	5.59579e-05
UDP-N-acetylglucosamine	NEG	Carbohydrates	Nucleosides	1.66288e-06	7.01141e-06	5.78067e-06
Uridine diphosphate glucose (UDP-glucose)	NEG	Carbohydrates	Nucleosides	6.50474e-06	7.89931e-06	9.58234e-06
(1R,2R,4aS,6aS,6bR,10R,11S,12R,12aR)-1,10,11,12-tetrahydroxy-1,2,6a,6b,9,9,12a-heptamethyl-2,3,4,5,6,6a,7,8,8a,10,11,12,13,14b-tetradecahydropicene-4a-carboxylic acid	NEG	Terpenoids	Triterpenoids	6.48154e-05	6.43478e-05	3.48915e-05
Arjunolic acid	NEG	Terpenoids	Triterpenoids	0.000488438	0.00082424	0.000199852
10,11-dihydroxy-9-(hydroxymethyl)-1,2,6a,6b,9,12a-hexamethyl-2,3,4,5,6,6a,7,8,8a,10,11,12,13,14b-tetradecahydro-1H-picene-4a-carboxylic acid	NEG	Terpenoids	Triterpenoids	0.000488438	0.00082424	0.000199852
cis-​9,​10-​Epoxystearic acid	NEG	Lipids	Eicosanoids	1.69e-05	3.74812e-05	2.02633e-05
ethyl octanoate	NEG	Lipids	Fatty Acids and Conjugates	3.97597e-05	0.0001393	5.71858e-05
Capric acid	NEG	Lipids	Fatty Acids and Conjugates	3.97597e-05	0.0001393	5.71858e-05
1,11-dihydroxy-1,2,6a,6b,9,9,12a-heptamethyl-10-oxo-3,4,5,6,6a,7,8,8a,11,12,13,14b-dodecahydro-2H-picene-4a-carboxylic acid	NEG	Terpenoids	Triterpenoids	6.52501e-05	9.30273e-05	1.74255e-05
(2E)-2-hexylidene-3-methyl-butanedioic acid	NEG	Lipids	Fatty Acids and Conjugates	3.80788e-05	8.69529e-05	0.000103592
(1S,5S,8R,9S)-9-hydroxy-2,5,9-trimethyltricyclo[6.3.0.01,5]undec-2-ene-3-carboxylic acid	NEG	Terpenoids	Sesquiterpenoids	5.91752e-06	1.69038e-05	3.30784e-05
3-Phenylpropanoic acid	NEG	Phenylpropanoids	Other Phenylpropanoids	1.46684e-05	1.75097e-05	2.73852e-05
13,14-Dihydro-15-ketotetranorprostaglandin F1.beta.	NEG	Lipids	Eicosanoids	3.26474e-05	2.67596e-05	2.58692e-05
Quercetin	NEG	Phenylpropanoids	Flavonoids	0.000518103	0.00157119	0.000500092
ethyl 3,5-dihydroxybenzoate	NEG	Phenylpropanoids	Phenolic acids	1.234e-05	8.79664e-05	0.000353585
Choerospondin	NEG	Phenylpropanoids	Flavonoids	0.000220635	0.000132598	0.000120412
(2S,3R,4S,5S,6R)-2-[3-hydroxy-5-[2-(4-hydroxyphenyl)ethyl]phenoxy]-6-(hydroxymethyl)tetrahydropyran-3,4,5-triol	NEG	Phenylpropanoids	Stilbenes	1.97189e-05	2.12678e-05	2.9965e-05
(1S,4aR,6aS,6bR,9S,10R,11R,12aR,14bS)-1,10,11-trihydroxy-9-(hydroxymethyl)-2,2,6a,6b,9,12a-hexamethyl-1,3,4,5,6,6a,7,8,8a,10,11,12,13,14b-tetradecahydropicene-4a-carboxylic acid	NEG	Terpenoids	Triterpenoids	6.48154e-05	6.43478e-05	3.48915e-05
Polygalacic acid	NEG	Terpenoids	Triterpenoids	6.48154e-05	6.43478e-05	3.48915e-05
(4aS,6aS,6bR,9R,10S,11R,12aR)-10,11-dihydroxy-9-(hydroxymethyl)-2,2,6a,6b,9,12a-hexamethyl-1,3,4,5,6,6a,7,8,8a,10,11,12,13,14b-tetradecahydropicene-4a-carboxylic acid	NEG	Terpenoids	Triterpenoids	0.000488438	0.00082424	0.000199852
(4aR,5R,6aR,6aS,6bR,8aR,9R,10S,12aR,14bS)-5,10-dihydroxy-9-(hydroxymethyl)-2,2,6a,6b,9,12a-hexamethyl-1,3,4,5,6,6a,7,8,8a,10,11,12,13,14b-tetradecahydropicene-4a-carboxylic acid	NEG	Terpenoids	Triterpenoids	0.000488438	0.00082424	0.000199852
1,10-dihydroxy-9-(hydroxymethyl)-1,2,6a,6b,9,12a-hexamethyl-2,3,4,5,6,6a,7,8,8a,10,11,12,13,14b-tetradecahydropicene-4a-carboxylic acid	NEG	Terpenoids	Triterpenoids	0.000488438	0.00082424	0.000199852
(1S,4aR,6aS,6bR,10R,11R,12aR,14bS)-1,10,11-trihydroxy-2,2,6a,6b,9,9,12a-heptamethyl-1,3,4,5,6,6a,7,8,8a,10,11,12,13,14b-tetradecahydropicene-4a-carboxylic acid	NEG	Terpenoids	Triterpenoids	0.000488438	0.00082424	0.000199852
(1S,4aR,6aS,6bR,9R,10R,11R,12aR,14bS)-1,10,11-trihydroxy-9-(hydroxymethyl)-2,2,6a,6b,9,12a-hexamethyl-1,3,4,5,6,6a,7,8,8a,10,11,12,13,14b-tetradecahydropicene-4a-carboxylic acid	NEG	Terpenoids	Triterpenoids	0.000206766	0.000267745	0.000100127
9-Oxooctadecanoic acid	NEG	Lipids	Fatty Acids and Conjugates	1.69e-05	3.74812e-05	2.02633e-05
(3aS,5aS,5bR,9S,11aR,13aR)-9-hydroxy-1-isopropenyl-5b,8,8,11a-tetramethyl-1,2,3,4,5,6,7,7a,9,10,11,11b,12,13,13a,13b-hexadecahydrocyclopenta[a]chrysene-3a,5a-dicarboxylic acid	NEG	Terpenoids	Triterpenoids	6.52501e-05	9.30273e-05	1.74255e-05
5,7-dihydroxy-2-[4-[3,4,5-trihydroxy-6-(hydroxymethyl)tetrahydropyran-2-yl]oxyphenyl]chroman-4-one	NEG	Phenylpropanoids	Flavonoids	0.000220635	0.000132598	0.000120412
LPC(17:0/0:0)	POS	Lipids	Glycerophospholipids	4.50186e-06	4.14189e-06	4.97482e-06
(2S)-2-benzamido-3-phenyl-propanoic acid	POS	Amino acids and derivatives	Dipeptides	1.99293e-06	2.66252e-05	3.41529e-05
3-(6-methoxy-1,3-benzodioxol-5-yl)-7-[(2S,3R,4S,5S,6R)-3,4,5-trihydroxy-6-(hydroxymethyl)tetrahydropyran-2-yl]oxy-chromen-4-one	POS	Phenylpropanoids	Isoflavonoids	7.08255e-06	3.1837e-05	0.000100633
(1R,2R,4aS,6aS,6bR,10S,12aR)-1,10-dihydroxy-1,2,6a,6b,9,9,12a-heptamethyl-2,3,4,5,6,6a,7,8,8a,10,11,12,13,14b-tetradecahydropicene-4a-carboxylic acid	NEG	Terpenoids	Triterpenoids	1.81692e-05	3.25785e-05	4.88814e-06
16-Hydroxypalmitic acid	NEG	Lipids	Fatty Acids and Conjugates	1.04296e-05	1.41016e-05	2.71517e-05
Pelargonic acid	NEG	Lipids	Fatty Acids and Conjugates	0.00032803	0.00034976	0.00045363
2-hexyl-3-methylene-butanedioic acid	NEG	Lipids	Fatty Acids and Conjugates	3.48898e-05	2.0872e-05	3.21677e-05
Isocaproic acid	NEG	Lipids	Fatty Acids and Conjugates	3.68904e-05	0.000143413	0.000220371
Sebacic acid	NEG	Lipids	Fatty Acids and Conjugates	9.3201e-06	1.18184e-05	1.5359e-05
3-Hydroxyoctanoic acid	NEG	Organic acids and derivatives	Hydroxy acids	2.65777e-06	2.19031e-05	5.08471e-05
2-[2-[(Z)-pent-2-enyl]-3-[3,4,5-trihydroxy-6-(hydroxymethyl)tetrahydropyran-2-yl]oxy-cyclopentyl]acetic acid	NEG	Lipids	Eicosanoids	8.09828e-06	9.23574e-06	8.8179e-06
(2S,3S,4S,5R,6S)-3,4,5-trihydroxy-6-[2-hydroxy-5-(3,5,7-trihydroxy-4-oxo-chromen-2-yl)phenoxy]tetrahydropyran-2-carboxylic acid	NEG	Phenylpropanoids	Flavonoids	4.9516e-05	5.63101e-05	4.08548e-05
2-(6-hydroxyhexyl)-3-methylene-butanedioic acid	NEG	Organic acids and derivatives	Hydroxy acids	1.05209e-05	2.37091e-05	2.48151e-05
(10S,11R)-10,11-dihydroxy-9-(hydroxymethyl)-1,6a,6b,9,12a-pentamethyl-2-methylidene-1,3,4,5,6,6a,7,8,8a,10,11,12,13,14b-tetradecahydropicene-4a-carboxylic acid	NEG	Terpenoids	Triterpenoids	6.52501e-05	9.30273e-05	1.74255e-05
5-hydroxy-2-(4-hydroxyphenyl)-7-[(2S,3R,4S,5S,6R)-3,4,5-trihydroxy-6-(hydroxymethyl)tetrahydropyran-2-yl]oxy-chroman-4-one	NEG	Phenylpropanoids	Flavonoids	0.000220635	0.000132598	0.000120412
Prunin	NEG	Phenylpropanoids	Flavonoids	0.000220635	0.000132598	0.000120412
Pomolic acid	NEG	Terpenoids	Triterpenoids	1.81692e-05	3.25785e-05	4.88814e-06
Caproic acid	NEG	Lipids	Fatty Acids and Conjugates	3.68904e-05	0.000143413	0.000220371
Miquelianin	NEG	Phenylpropanoids	Flavonoids	4.9516e-05	5.63101e-05	4.08548e-05
DEHP	POS	Phenylpropanoids	Phenolic acids	4.42843e-05	4.81581e-05	6.23878e-05
LPE(16:0)	POS	Lipids	Glycerophospholipids	2.45303e-05	7.37915e-06	5.19291e-06
3,4-Dicaffeoylquinic acid	POS	Phenylpropanoids	Other Phenylpropanoids	3.2712e-05	2.77631e-05	3.14784e-05
3-[6-[[3,5-dihydroxy-6-methyl-4-[3,4,5-trihydroxy-6-(hydroxymethyl)tetrahydropyran-2-yl]oxy-tetrahydropyran-2-yl]oxymethyl]-3,4,5-trihydroxy-tetrahydropyran-2-yl]oxy-2-(3,4-dihydroxyphenyl)-5,7-dihydroxy-chromen-4-one	POS	Phenylpropanoids	Flavonoids	1.27296e-05	1.37808e-05	2.01558e-05
8-[4,5-dihydroxy-6-(hydroxymethyl)-3-[3,4,5-trihydroxy-6-(hydroxymethyl)tetrahydropyran-2-yl]oxy-tetrahydropyran-2-yl]-5,7-dihydroxy-2-(4-hydroxyphenyl)chromen-4-one	POS	Phenylpropanoids	Flavonoids	0.000563401	0.000633397	0.000856078
Undecanoic acid	NEG	Lipids	Fatty Acids and Conjugates	3.44747e-05	3.89024e-05	4.53168e-05
13(S)-HODE	NEG	Lipids	Eicosanoids	1.89919e-05	3.95421e-05	2.26389e-05
3-Hydroxylauric acid	NEG	Organic acids and derivatives	Hydroxy acids	8.6352e-07	3.05747e-06	6.98058e-06
1,3,5,8-tetrahydroxyxanthen-9-one	NEG	Polyketides	Other polyketides	3.96995e-05	4.50845e-05	1.2768e-05
4-[2-[(1R,4aS,5R,8aS)-6-hydroxy-5-(hydroxymethyl)-5,8a-dimethyl-2-methylene-decalin-1-yl]ethyl]-2H-furan-5-one	NEG	Terpenoids	Diterpenoids	4.51448e-06	5.53754e-06	6.8723e-06
Royal jelly acid	NEG	Organic acids and derivatives	Hydroxy acids	1.3742e-05	1.6617e-05	1.85272e-05
5,7-dihydroxy-2-[4-hydroxy-3-[(2S,3R,4S,5S,6R)-3,4,5-trihydroxy-6-(hydroxymethyl)oxan-2-yl]oxyphenyl]-2,3-dihydrochromen-4-one	NEG	Phenylpropanoids	Flavonoids	0.000138854	0.000103007	4.22663e-05
Scutellarin	NEG	Phenylpropanoids	Flavonoids	9.11661e-05	8.96355e-05	6.89478e-05
2-[3-hydroxy-5-[(E)-2-(4-hydroxyphenyl)vinyl]phenoxy]-6-(hydroxymethyl)tetrahydropyran-3,4,5-triol	NEG	Phenylpropanoids	Stilbenes	2.53613e-05	2.78618e-05	2.58544e-05
2-[2-(3,4-dihydroxybenzoyl)oxy-4,6-dihydroxy-phenyl]acetic acid	NEG	Polyketides	Aromatic polyketides	6.93334e-05	0.0001112	0.000525761
3-[2-methoxy-3-[(2S,3R,4S,5S,6R)-3,4,5-trihydroxy-6-(hydroxymethyl)tetrahydropyran-2-yl]oxy-phenyl]propanoic acid	NEG	Phenylpropanoids	Other Phenylpropanoids	0.00058115	0.000562192	0.000696079
Phenol	NEG	Phenylpropanoids	Other Phenylpropanoids	8.49142e-05	0.000103917	0.000444645
2,4,6-trihydroxybenzaldehyde	NEG	Polyketides	Aromatic polyketides	0.00125425	0.00320762	0.00212287
Quillaic acid	NEG	Terpenoids	Triterpenoids	6.52501e-05	9.30273e-05	1.74255e-05
Tris(2,4-di-tert-butylphenyl)phosphate	POS	Organic acids and derivatives	Other organic acids	0.00023682	0.000295273	0.00036019
LPC(16:0)	POS	Lipids	Glycerophospholipids	4.28873e-05	1.35762e-05	1.21458e-05
2-(2,6-dihydroxyphenyl)-3,5,7-trihydroxy-chromone	POS	Phenylpropanoids	Flavonoids	0.00473546	0.00478647	0.00443297
(6E,8E)-3-hydroxy-4,9-dimethyl-10-oxo-10-(2,3,4,5,6-pentahydroxyhexoxy)deca-6,8-dienoic acid	POS	Organic acids and derivatives	Hydroxy acids	2.82028e-05	3.41037e-05	5.30496e-05
Diacetyl	POS	Lipids	Fatty Acids and Conjugates	0.000473355	0.000278824	0.000123284
3-Pyridol	POS	Alkaloids	Pyridine alkaloids	8.02609e-06	1.69401e-05	3.89419e-06
(5R,9S)-5,9-dimethyl-14-methylene-tetracyclo[11.2.1.01,10.04,9]hexadecane-5-carboxylic acid	NEG	Terpenoids	Diterpenoids	5.34008e-06	1.0139e-05	7.14395e-06
Kaurenoic acid	NEG	Terpenoids	Diterpenoids	5.34008e-06	1.0139e-05	7.14395e-06
(10R,11R)-10,11-dihydroxy-9-(hydroxymethyl)-1,6a,6b,9,12a-pentamethyl-2-methylene-1,3,4,5,6,6a,7,8,8a,10,11,12,13,14b-tetradecahydropicene-4a-carboxylic acid	NEG	Terpenoids	Triterpenoids	4.45289e-06	2.45626e-06	1.3238e-06
(3aR,5aR,9bR)-3a-hydroxy-5a,9-dimethyl-3-methylene-4,5,6,7,8,9b-hexahydrobenzo[g]benzofuran-2-one	NEG	Terpenoids	Sesquiterpenoids	4.44737e-06	3.33834e-06	2.94511e-06
Ilexpernoside D	NEG	Terpenoids	Saponins	1.59864e-06	1.44887e-06	9.28978e-07
14-hydroxy-14-(hydroxymethyl)-5,9-dimethyl-tetracyclo[11.2.1.01,10.04,9]hexadecane-5-carboxylic acid	NEG	Terpenoids	Diterpenoids	1.97189e-06	1.84304e-06	3.03742e-06
2-Methylcaproic acid	NEG	Lipids	Fatty Acids and Conjugates	2.25919e-05	2.63536e-05	2.82586e-05
N-Octanoylglycine	NEG	Lipids	Fatty Acids and Conjugates	5.02395e-07	2.81687e-05	7.45533e-05
(S)-Abscisic acid	NEG	Terpenoids	Carotenoids	4.57442e-05	5.3688e-05	7.16591e-05
3-(4-Methoxyphenyl)propanoic acid	NEG	Phenylpropanoids	Other Phenylpropanoids	1.8955e-05	3.04722e-05	4.86259e-05
Phlorizin	NEG	Phenylpropanoids	Flavonoids	0.000117876	0.000124368	0.000121477
(E)-2,7-dimethyl-8-[(2R,3R,4S,5S,6R)-3,4,5-trihydroxy-6-(hydroxymethyl)oxan-2-yl]oxydec-4-enedioic acid	NEG	Lipids	Saccharolipids	0.00101124	0.00108849	0.00132944
2',4',6'-Trihydroxyacetophenone	NEG	Polyketides	Aromatic polyketides	0.000140443	0.000250184	9.46669e-05
Vicenin-1	NEG	Phenylpropanoids	Flavonoids	0.00019135	0.000206762	0.000213821
5-acetyl-2-hydroxy-benzoic acid	NEG	Phenylpropanoids	Phenolic acids	0.00026875	0.000443771	0.000782145
(2R,3S,4S,5R,6R)-2-(hydroxymethyl)-6-pentoxy-tetrahydropyran-3,4,5-triol	NEG	Lipids	Saccharolipids	4.93131e-05	0.000109624	0.000258178
3-[2-hydroxy-3-[(2S,3R,4S,5S,6R)-3,4,5-trihydroxy-6-(hydroxymethyl)tetrahydropyran-2-yl]oxy-phenyl]propanoic acid	NEG	Phenylpropanoids	Other Phenylpropanoids	9.14598e-05	8.24962e-05	0.000118073
2-phenyl-2-[3,4,5-trihydroxy-6-[[3,4,5-trihydroxy-6-(hydroxymethyl)oxan-2-yl]oxymethyl]oxan-2-yl]oxyacetic acid	NEG	Organic acids and derivatives	Other organic acids	4.63029e-05	6.52952e-05	4.68586e-05
2,4,6-Trihydroxybenzoic acid	NEG	Phenylpropanoids	Phenolic acids	1.72194e-05	3.26089e-05	3.8239e-05
2-Hydroxy-2-methylbutyric acid	NEG	Lipids	Fatty Acids and Conjugates	2.22287e-05	3.35391e-05	1.98085e-05
Citraconic acid	NEG	Lipids	Fatty Acids and Conjugates	0.000564026	0.00104504	0.00133829
Medicagenic acid	NEG	Terpenoids	Triterpenoids	9.13593e-06	1.06905e-05	4.43367e-06
(2S,3R,4S,5S,6R)-2-[(5E)-2,9-dihydroxy-1,1,5,9-tetramethyl-undeca-5,10-dienoxy]-6-(hydroxymethyl)tetrahydropyran-3,4,5-triol	NEG	Lipids	Saccharolipids	6.01256e-06	7.1119e-06	8.09101e-06
4-Ethyloctanoic acid	NEG	Lipids	Fatty Acids and Conjugates	3.97597e-05	0.0001393	5.71858e-05
4,5-Dicaffeoylquinic acid	POS	Phenylpropanoids	Other Phenylpropanoids	3.2712e-05	2.77631e-05	3.14784e-05
1,4a,7-trimethyl-7-vinyl-3,4,6,8,8a,9,10,10a-octahydro-2H-phenanthrene-1-carboxylic acid	NEG	Terpenoids	Diterpenoids	5.34008e-06	1.0139e-05	7.14395e-06
Palmitamide	POS	Lipids	Fatty Acids and Conjugates	0.000163183	0.000718075	0.000213261
LPC(18:0/0:0)	POS	Lipids	Glycerophospholipids	2.78676e-05	8.45279e-06	3.31672e-06
Methyl 2-(3-oxo-2-(pent-2-en-1-yl)cyclopentyl)acetate	POS	Lipids	Eicosanoids	3.31576e-05	3.61214e-05	4.57518e-05
(E)-3-(4-hydroxyphenyl)-N-[4-[[(E)-3-(4-hydroxyphenyl)prop-2-enoyl]-[3-[[(E)-3-(4-hydroxyphenyl)prop-2-enoyl]amino]propyl]amino]butyl]prop-2-enamide	POS	Alkaloids	Other alkaloids	1.33538e-05	1.5542e-05	1.63326e-05
N-(2-phenylethyl)acetamide	POS	Organic acids and derivatives	Carboxylic acids	6.62311e-06	2.08071e-05	6.82391e-05
6-hydroxy-4-methyl-chromen-2-one	POS	Phenylpropanoids	Coumarins and derivatives	0.000219583	0.000242798	0.000278577
5-methyl-4-[(2S,3R,4S,5S,6R)-3,4,5-trihydroxy-6-(hydroxymethyl)tetrahydropyran-2-yl]oxy-chromen-2-one	POS	Phenylpropanoids	Coumarins and derivatives	0.000176777	0.000230017	0.000392038
Galactose	POS	Carbohydrates	Saccharides and glycosides	7.58846e-05	7.37008e-05	0.000112786
Sorbose	POS	Carbohydrates	Saccharides and glycosides	7.58846e-05	7.37008e-05	0.000112786
Fructose	POS	Carbohydrates	Saccharides and glycosides	7.58846e-05	7.37008e-05	0.000112786
Allose	POS	Carbohydrates	Saccharides and glycosides	7.58846e-05	7.37008e-05	0.000112786
LPE(18:1(9Z)/0:0)	NEG	Lipids	Glycerophospholipids	1.55243e-06	4.8153e-07	6.73665e-07
12-Hydroxystearic acid	NEG	Lipids	Eicosanoids	6.51883e-06	7.31709e-06	8.49374e-06
Octadecanedioic acid	NEG	Lipids	Fatty Acids and Conjugates	3.37838e-06	3.03077e-06	4.57754e-06
(1S,2R,4aS,6aS,6bR,9R,10S,11R,12aR,14bS)-10,11-dihydroxy-9-(hydroxymethyl)-1,2,6a,6b,9,12a-hexamethyl-2,3,4,5,6,6a,7,8,8a,10,11,12,13,14b-tetradecahydro-1H-picene-4a-carboxylic acid	NEG	Terpenoids	Triterpenoids	1.87137e-05	3.1387e-05	6.84325e-06
2,5-Di-tert-butylhydroquinone	NEG	Phenylpropanoids	Other Phenylpropanoids	3.88872e-05	3.87404e-05	6.2645e-05
ethyl 2,2-dimethyl-3-(2-methylprop-1-enyl)cyclopropanecarboxylate	NEG	Terpenoids	Monoterpenoids	7.26796e-05	8.24391e-05	0.000102206
(Z)-2-oct-7-enylpent-2-enedioic acid	NEG	Lipids	Fatty Acids and Conjugates	5.73931e-05	6.37355e-05	8.09201e-05
(1R,2R,6R,9R)-2,11,11-trimethyl-3-oxo-tricyclo[4.3.2.01,5]undecane-9-carboxylic acid	NEG	Terpenoids	Sesquiterpenoids	6.08519e-06	6.41418e-06	1.00554e-05
8a-Hydroxy-4a,8-dimethyl-3,4,5,6,7,8-hexahydronaphthalene-2-carboxylic acid	NEG	Terpenoids	Sesquiterpenoids	1.88893e-05	1.76431e-05	2.21583e-05
(1S,4aR,6aS,6bR,10R,11R,12aR)-1,10,11-trihydroxy-9,9-bis(hydroxymethyl)-2,2,6a,6b,12a-pentamethyl-1,3,4,5,6,6a,7,8,8a,10,11,12,13,14b-tetradecahydropicene-4a-carboxylic acid	NEG	Terpenoids	Triterpenoids	2.47035e-05	4.5165e-05	4.32062e-05
(E)-3,10-dihydroxy-4,9-dimethyl-dodec-6-enedioic acid	NEG	Organic acids and derivatives	Hydroxy acids	2.22488e-05	3.24533e-05	4.01539e-05
Quercetin 3-O-(6-O-malonyl-beta-D-glucoside)	NEG	Phenylpropanoids	Flavonoids	6.53978e-05	5.88785e-05	3.58227e-05
3-[(2S,3R,4S,5R,6R)-3,5-dihydroxy-6-(hydroxymethyl)-4-[(2S,3R,4R,5R,6S)-3,4,5-trihydroxy-6-methyl-tetrahydropyran-2-yl]oxy-tetrahydropyran-2-yl]oxy-5,7-dihydroxy-2-(4-hydroxyphenyl)chromen-4-one	NEG	Phenylpropanoids	Flavonoids	0.000180112	0.000168275	0.000166614
2-(Hydroxymethyl)-6-[4-(4-hydroxy-2,6,6-trimethylcyclohexen-1-yl)butan-2-yloxy]oxane-3,4,5-triol	NEG	Lipids	Saccharolipids	3.55676e-05	4.00985e-05	4.40698e-05
(4E)-8-hydroxy-4-(2-hydroxy-1-methyl-ethylidene)-10-oxatricyclo[7.2.1.01,5]dodecane-8-carboxylic acid	NEG	Organic acids and derivatives	Hydroxy acids	4.70445e-05	4.8105e-05	6.51969e-05
1,3,5-trihydroxy-4-[(E)-3-(3-hydroxy-4-methoxy-phenyl)prop-2-enoyl]oxy-cyclohexanecarboxylic acid	NEG	Phenylpropanoids	Other Phenylpropanoids	0.000320758	0.000319453	0.000407758
methyl 2-hydroxy-3-[(2S,3R,4S,5S,6R)-3,4,5-trihydroxy-6-(hydroxymethyl)tetrahydropyran-2-yl]oxy-benzoate	NEG	Phenylpropanoids	Phenolic acids	0.000719872	0.00072771	0.000957056
2-Hydroxymethyl benzoic acid	NEG	Phenylpropanoids	Phenolic acids	2.33783e-05	3.03905e-05	6.615e-05
(E)-11-hydroxyoctadec-9-enoic acid	NEG	Lipids	Eicosanoids	1.69e-05	3.74812e-05	2.02633e-05
4-Allylcatechol	NEG	Phenylpropanoids	Other Phenylpropanoids	1.46684e-05	1.75097e-05	2.73852e-05
8-Hydroxykaempferol	NEG	Phenylpropanoids	Flavonoids	0.000518103	0.00157119	0.000500092
(1S,2Z,10R)-11,11-dimethyl-7-methylidene-6-oxobicyclo[8.1.0]undec-2-ene-3-carboxylic acid	NEG	Terpenoids	Sesquiterpenoids	4.44737e-06	3.33834e-06	2.94511e-06
(2R,3S,4S,5R,6R)-2-(hydroxymethyl)-6-(2-methylbutoxy)tetrahydropyran-3,4,5-triol	NEG	Lipids	Saccharolipids	4.93131e-05	0.000109624	0.000258178
Itaconic acid	NEG	Lipids	Fatty Acids and Conjugates	0.000564026	0.00104504	0.00133829
3-hydroxy-2-[(Z)-oct-2-enyl]pentanedioic acid	NEG	Organic acids and derivatives	Hydroxy acids	5.73931e-05	6.37355e-05	8.09201e-05
(E)-2-(4-Methylpent-3-enyl)-6-oxohept-2-enoic acid	NEG	Lipids	Fatty Acids and Conjugates	1.88893e-05	1.76431e-05	2.21583e-05
1-Deoxypebrolide	POS	Terpenoids	Sesquiterpenoids	0.00196668	0.00489605	0.00317947
Matairesinol	POS	Phenylpropanoids	Lignans	3.86122e-06	1.06817e-05	1.40713e-05
Ombuoside	POS	Phenylpropanoids	Flavonoids	2.43658e-06	2.98598e-06	1.55256e-06
Isorhamnetin-3-O-glucoside	POS	Phenylpropanoids	Flavonoids	0.000219001	0.000229955	0.000177342
Cacticin	POS	Phenylpropanoids	Flavonoids	0.000219001	0.000229955	0.000177342
(2R,3S,4S,5R,6R)-2-(hydroxymethyl)-6-(2-phenylethoxy)tetrahydropyran-3,4,5-triol	POS	Phenylpropanoids	Other Phenylpropanoids	1.53945e-05	1.41168e-05	9.9298e-06
Adenosine	POS	Carbohydrates	Nucleosides	5.75175e-05	0.000332594	6.75066e-05
3-O-Acetyl-11-hydroxy-beta-boswellic acid	NEG	Terpenoids	Triterpenoids	2.65021e-06	6.97511e-06	5.69008e-07
hexyl hexanoate	NEG	Lipids	Fatty Acids and Conjugates	0.000106193	0.00015564	0.000132474
4-tert-Octylphenol	NEG	Alkaloids	Other alkaloids	0.000150194	0.000177046	0.000209248
Soyasaponin I	NEG	Terpenoids	Saponins	1.2789e-07	3.27902e-07	1.94733e-07
2-Methylheptanoic acid	NEG	Lipids	Fatty Acids and Conjugates	0.000235368	0.000590711	0.000343451
3,7-dihydroxy-9-methoxy-1-methyl-benzo[c]chromen-6-one	NEG	Phenylpropanoids	Coumarins and derivatives	2.79913e-06	1.67533e-05	2.39178e-06
10-Hydroxydecanoic acid	NEG	Organic acids and derivatives	Hydroxy acids	6.06542e-06	1.70654e-05	1.32346e-05
Gymnemagenin	NEG	Terpenoids	Triterpenoids	5.11893e-06	5.10765e-06	3.68615e-06
2,4-dihydroxy-3,5,6-trimethyl-benzoic acid	NEG	Phenylpropanoids	Phenolic acids	1.48622e-05	1.6669e-05	4.22714e-05
2-(1-carboxyethyl)-5-methyl-cyclopentanecarboxylic acid	NEG	Amino acids and derivatives	Amino acid derivatives	7.14529e-06	9.9221e-06	1.22644e-05
2-(3,4-dihydroxyphenyl)-5,7-dihydroxy-chroman-4-one	NEG	Phenylpropanoids	Flavonoids	0.000206893	0.000386899	0.000407159
1-[1-hydroxy-8-methoxy-3-methyl-6-[(2S,3R,4S,5S,6R)-3,4,5-trihydroxy-6-(hydroxymethyl)tetrahydropyran-2-yl]oxy-2-naphthyl]ethanone	NEG	Polyketides	Other polyketides	3.95396e-05	5.01873e-05	4.99422e-05
[(2S,3R,4S,5S,6R)-3,4,5-trihydroxy-6-(hydroxymethyl)tetrahydropyran-2-yl] (E)-3-phenylprop-2-enoate	NEG	Phenylpropanoids	Other Phenylpropanoids	3.28311e-05	3.65167e-05	4.33281e-05
(2E,4E)-2,7-dimethyl-8-[(2R,3R,4S,5S,6R)-3,4,5-trihydroxy-6-(hydroxymethyl)tetrahydropyran-2-yl]oxy-deca-2,4-dienedioic acid	NEG	Lipids	Saccharolipids	0.00179042	0.00191311	0.0023835
(1S,3R,4R,5R)-1,3-bis[[(E)-3-(3,4-dihydroxyphenyl)prop-2-enoyl]oxy]-4,5-dihydroxy-cyclohexanecarboxylic acid	NEG	Phenylpropanoids	Other Phenylpropanoids	2.71122e-05	2.25469e-05	2.8435e-05
3-[3-hydroxy-2-[(2S,3R,4S,5S,6R)-3,4,5-trihydroxy-6-(hydroxymethyl)tetrahydropyran-2-yl]oxy-phenyl]propanoic acid	NEG	Phenylpropanoids	Other Phenylpropanoids	0.000185434	0.000178077	0.000115075
Salicin	NEG	Phenylpropanoids	Phenolic acids	8.3378e-06	8.88084e-06	1.069e-05
3,4-Dihydroxybenzoic acid (Protocatechuic acid)	NEG	Phenylpropanoids	Phenolic acids	0.000932868	0.00164694	0.00353505
(1R,2R,5S,8R,14R,15R,16S)-16-hydroxy-8-isopropenyl-1,2,14,17,17-pentamethyl-pentacyclo[11.7.0.02,10.05,9.014,18]icosane-5,15-dicarboxylic acid	NEG	Terpenoids	Triterpenoids	6.52501e-05	9.30273e-05	1.74255e-05
Dodecanoic acid	NEG	Lipids	Fatty Acids and Conjugates	0.000106193	0.00015564	0.000132474
(2S,3S,4S,5R,6R)-6-[[(3S,4S,6aR,6bS,8aR,9R,12aS,14bR)-9-hydroxy-4-(hydroxymethyl)-4,6a,6b,8a,11,11,14b-heptamethyl-1,2,3,4a,5,6,7,8,9,10,12,12a,14,14a-tetradecahydropicen-3-yl]oxy]-5-[(2S,3R,4S,5R,6R)-4,5-dihydroxy-6-(hydroxymethyl)-3-[(2S,3R,4R,5R,6S)-3,4,5-trihydroxy-6-methyl-tetrahydropyran-2-yl]oxy-tetrahydropyran-2-yl]oxy-3,4-dihydroxy-tetrahydropyran-2-carboxylic acid	NEG	Terpenoids	Saponins	1.2789e-07	3.27902e-07	1.94733e-07
Valproic acid	NEG	Lipids	Fatty Acids and Conjugates	0.000235368	0.000590711	0.000343451
Linoleamide	POS	Lipids	Fatty Acids and Conjugates	0.000312778	0.00130803	0.000491169
1-phenylbutane-1,3-dione	POS	Phenylpropanoids	Other Phenylpropanoids	8.82674e-06	7.65366e-06	9.05999e-06
(3E,4R)-3-[2-[(1R,4aS,5R,6R,8aS)-6-hydroxy-5-(hydroxymethyl)-5,8a-dimethyl-2-methylene-decalin-1-yl]ethylidene]-4-hydroxy-tetrahydrofuran-2-one	POS	Terpenoids	Diterpenoids	1.12459e-05	1.26704e-05	1.41415e-05
5-hydroxy-6-methoxy-2-(4-methoxyphenyl)-7-[(2S,3R,4S,5S,6R)-3,4,5-trihydroxy-6-(hydroxymethyl)tetrahydropyran-2-yl]oxy-chromen-4-one	POS	Phenylpropanoids	Flavonoids	1.02882e-05	1.38683e-05	7.86884e-06
5,7-dihydroxy-2-(4-hydroxyphenyl)-3-[(2S,3R,4S,5S,6R)-3,4,5-trihydroxy-6-[[(2S,3R,4S,5S)-3,4,5-trihydroxytetrahydropyran-2-yl]oxymethyl]tetrahydropyran-2-yl]oxy-chromen-4-one	POS	Phenylpropanoids	Flavonoids	0.000102452	0.000104844	0.000117961
3-[(2S,3R,4S,5R,6R)-4,5-dihydroxy-6-(hydroxymethyl)-3-[(2S,3R,4S,5R)-3,4,5-trihydroxytetrahydropyran-2-yl]oxy-tetrahydropyran-2-yl]oxy-5,7-dihydroxy-2-(4-hydroxyphenyl)chromen-4-one	POS	Phenylpropanoids	Flavonoids	0.000102452	0.000104844	0.000117961
5,7-dihydroxy-2-(4-hydroxyphenyl)-6,8-bis(3,4,5-trihydroxytetrahydropyran-2-yl)chromen-4-one	POS	Phenylpropanoids	Flavonoids	5.62982e-05	6.24277e-05	5.22211e-05
4-(3,4-dihydroxyphenyl)-7-methoxy-5-[(2S,3R,4S,5S,6R)-3,4,5-trihydroxy-6-(hydroxymethyl)tetrahydropyran-2-yl]oxy-chromen-2-one	POS	Phenylpropanoids	Coumarins and derivatives	2.51067e-05	2.65073e-05	3.14186e-05
6-Hydroxyluteolin 7-glucoside	POS	Phenylpropanoids	Flavonoids	3.56338e-05	1.97172e-05	2.01522e-05
(4aS,6aS,6bR,10S,12aR)-10-hydroxy-2,2,6a,6b,9,9,12a-heptamethyl-1,3,4,5,6,6a,7,8,8a,10,11,12,13,14b-tetradecahydropicene-4a-carboxylic acid	NEG	Terpenoids	Triterpenoids	6.5789e-05	9.07291e-05	1.58121e-05
3-Epiursolic Acid	NEG	Terpenoids	Triterpenoids	6.5789e-05	9.07291e-05	1.58121e-05
Ursolic acid	NEG	Terpenoids	Triterpenoids	6.5789e-05	9.07291e-05	1.58121e-05
Myristoleic acid	NEG	Lipids	Fatty Acids and Conjugates	1.4624e-05	1.72788e-05	1.97814e-05
Coproporphyrin III	NEG	Alkaloids	Other alkaloids	7.31615e-09	2.23842e-06	9.90313e-07
17-(4,5-dihydroxy-1,5-dimethyl-hexyl)-7-hydroxy-4,4,10,13,14-pentamethyl-2,5,6,7,12,15,16,17-octahydro-1H-cyclopenta[a]phenanthrene-3,11-dione	NEG	Terpenoids	Triterpenoids	1.35483e-05	1.6305e-05	7.55203e-06
[(4S,6R,6aS,9R,10S)-6,10-diacetoxy-6a,9-dihydroxy-3-(methoxymethyl)-6,9-dimethyl-2-oxo-5,7,8,10-tetrahydro-4H-benzo[h]benzofuran-4-yl] 2-methylprop-2-enoate	NEG	Terpenoids	Sesquiterpenoids	1.47194e-05	1.316e-05	1.15838e-05
1,3,8,9-tetrahydroxybenzofurano[3,2-c]chromen-6-one	NEG	Phenylpropanoids	Isoflavonoids	7.73945e-05	8.29376e-05	1.47452e-05
4,7-dihydroxychromen-2-one	NEG	Phenylpropanoids	Coumarins and derivatives	2.80468e-05	3.49961e-05	3.8774e-05
3-Methylcatechol	NEG	Phenylpropanoids	Other Phenylpropanoids	1.98109e-05	3.71878e-05	4.52491e-05
2-[(1R,2R)-3-oxo-2-[(Z)-5-[3,4,5-trihydroxy-6-(hydroxymethyl)tetrahydropyran-2-yl]oxypent-2-enyl]cyclopentyl]acetic acid	NEG	Lipids	Saccharolipids	2.51892e-05	3.03382e-05	4.56931e-05
2-Hydroxy-3-methylbutyric acid	NEG	Lipids	Fatty Acids and Conjugates	2.95235e-05	0.000669004	0.00129241
Methylsuccinic acid	NEG	Lipids	Fatty Acids and Conjugates	0.000484083	0.000388728	0.000326471
Nicotinate	NEG	Alkaloids	Pyridine alkaloids	1.23279e-05	1.32565e-05	1.72493e-05
Stachyose	NEG	Carbohydrates	Saccharides and glycosides	1.37672e-05	1.43101e-05	1.63213e-05
2-(5-hydroxyhexyl)-3-methylene-butanedioic acid	NEG	Organic acids and derivatives	Hydroxy acids	1.05209e-05	2.37091e-05	2.48151e-05
(E)-8-hydroxy-2,6-dimethyl-oct-2-enoic acid	NEG	Lipids	Fatty Acids and Conjugates	1.3742e-05	1.6617e-05	1.85272e-05
Isopimaric acid	NEG	Terpenoids	Diterpenoids	5.34008e-06	1.0139e-05	7.14395e-06
(2R,3R,4S,5S,6R)-2-[4-(3-hydroxybutyl)-3,5,5-trimethyl-cyclohex-3-en-1-yl]oxy-6-(hydroxymethyl)tetrahydropyran-3,4,5-triol	NEG	Terpenoids	Carotenoids	3.55676e-05	4.00985e-05	4.40698e-05
Caprylic acid	NEG	Lipids	Fatty Acids and Conjugates	0.000235368	0.000590711	0.000343451
β-Boswellic acid	NEG	Terpenoids	Triterpenoids	6.5789e-05	9.07291e-05	1.58121e-05
5,7-Dihydroxycoumarin	NEG	Phenylpropanoids	Coumarins and derivatives	2.80468e-05	3.49961e-05	3.8774e-05
Oleamide	POS	Lipids	Fatty Acids and Conjugates	0.00201141	0.00758241	0.0028767
3-hydroxy-2-(4-hydroxyphenyl)chromen-4-one	POS	Phenylpropanoids	Flavonoids	1.63857e-05	1.24963e-05	1.7831e-05
2-(3,4-dihydroxyphenyl)chromen-4-one	POS	Phenylpropanoids	Flavonoids	6.84515e-05	7.645e-05	4.71979e-05
5,7-dihydroxy-2-(4-hydroxy-3-methoxy-phenyl)-3-[3,4,5-trihydroxy-6-[[(2R,3R,4R,5R,6S)-3,4,5-trihydroxy-6-methyl-tetrahydropyran-2-yl]oxymethyl]tetrahydropyran-2-yl]oxy-chromen-4-one	POS	Phenylpropanoids	Flavonoids	0.000427413	0.000448976	0.000441107
(2R,3S,4S,5R,6R)-2-(hydroxymethyl)-6-[3-(4-hydroxy-2,6,6-trimethyl-cyclohexen-1-yl)-1-methyl-propoxy]tetrahydropyran-3,4,5-triol	POS	Lipids	Saccharolipids	9.57475e-05	0.000115044	0.000140038
LPA(18:0)	NEG	Lipids	Glycerophospholipids	1.90214e-06	1.87748e-06	2.32083e-06
2-hexylbutanedioic acid	NEG	Lipids	Fatty Acids and Conjugates	1.16055e-05	1.57738e-05	1.64397e-05
Alternariol	NEG	Phenylpropanoids	Coumarins and derivatives	5.97199e-06	2.14928e-05	4.49996e-06
4-hydroxy-7-methyl-2-[1-methyl-1-[3,4,5-trihydroxy-6-(hydroxymethyl)tetrahydropyran-2-yl]oxy-ethyl]-2,3-dihydrofuro[3,2-g]chromen-5-one	NEG	Polyketides	Other polyketides	9.46816e-06	8.39752e-06	1.15648e-05
1-[8-hydroxy-3-methyl-1-[(2S,3R,4S,5S,6R)-3,4,5-trihydroxy-6-(hydroxymethyl)tetrahydropyran-2-yl]oxy-2-naphthyl]ethanone	NEG	Polyketides	Other polyketides	4.40907e-05	3.81376e-05	2.09955e-05
1-[1,6-dihydroxy-3-methyl-8-[(2S,3R,4S,5S,6R)-3,4,5-trihydroxy-6-(hydroxymethyl)tetrahydropyran-2-yl]oxy-2-naphthyl]ethanone	NEG	Polyketides	Other polyketides	2.66289e-05	3.64586e-05	4.51573e-05
(E)-3-hydroxy-4,9-dimethyl-10-[(2R,3R,4S,5S,6R)-3,4,5-trihydroxy-6-(hydroxymethyl)oxan-2-yl]oxydodec-6-enedioic acid	NEG	Lipids	Saccharolipids	0.000746847	0.000813092	0.000967681
(2R,3S,4S,5R,6R)-2-[[(2S,3R,4R)-3,4-dihydroxy-4-(hydroxymethyl)tetrahydrofuran-2-yl]oxymethyl]-6-(2-phenylethoxy)tetrahydropyran-3,4,5-triol	NEG	Phenylpropanoids	Other Phenylpropanoids	0.000270999	0.000286574	0.000356971
Lonicerin	NEG	Phenylpropanoids	Flavonoids	0.000464466	0.000493776	0.000597651
Neriifolin	NEG	Steroids and steroid derivatives	Steroid lactones	1.02702e-05	1.47402e-05	3.02193e-05
(E)-6-(1,3-dihydroxy-4,4,8,10,14-pentamethyl-2,3,5,6,7,9,11,15,16,17-decahydro-1H-cyclopenta[a]phenanthren-17-yl)-2-methyl-hept-2-enoic acid	NEG	Terpenoids	Triterpenoids	1.81692e-05	3.25785e-05	4.88814e-06
2-Hydroxypyridine	POS	Alkaloids	Pyridine alkaloids	8.02609e-06	1.69401e-05	3.89419e-06
Platycodigenin	NEG	Terpenoids	Triterpenoids	2.47035e-05	4.5165e-05	4.32062e-05
3,5-Di-tert-butylphenol	NEG	Phenylpropanoids	Other Phenylpropanoids	0.000150194	0.000177046	0.000209248
Leucoside	POS	Phenylpropanoids	Flavonoids	0.000102452	0.000104844	0.000117961
(2S,3R,4S,5S,6R)-2-[3-hydroxy-5-[(E)-2-(4-hydroxy-3-methoxy-phenyl)vinyl]phenoxy]-6-(hydroxymethyl)tetrahydropyran-3,4,5-triol	NEG	Phenylpropanoids	Stilbenes	9.46816e-06	8.39752e-06	1.15648e-05
Sec-O-Glucosylhamaudol	NEG	Polyketides	Other polyketides	9.46816e-06	8.39752e-06	1.15648e-05
3-(4-hydroxyphenyl)-1-[2-hydroxy-4-[(2S,3R,4S,5R,6R)-3,4,5-trihydroxy-6-(hydroxymethyl)tetrahydropyran-2-yl]oxy-phenyl]propan-1-one	NEG	Phenylpropanoids	Flavonoids	9.46816e-06	8.39752e-06	1.15648e-05
Neoamygdalin	NEG	Amino acids and derivatives	Amino acid derivatives	0.000784095	0.000464624	0.000145327
LPC(20:0)	POS	Lipids	Glycerophospholipids	4.46829e-06	3.10165e-06	2.40394e-07
Erucamide	POS	Lipids	Fatty Acids and Conjugates	0.000117641	0.000143301	0.000143265
PC(18:1(9Z)/18:1(9Z))	POS	Lipids	Glycerophospholipids	9.91178e-06	6.12981e-06	8.68761e-06
Nicotiflorin	POS	Phenylpropanoids	Flavonoids	0.00013273	0.000127027	0.000132271
4'-Hydroxyacetophenone	POS	Phenylpropanoids	Other Phenylpropanoids	7.41009e-05	3.54876e-05	4.16809e-05
Cyclo(L-Phe-L-Pro)	POS	Amino acids and derivatives	Dipeptides	0.000249303	6.65893e-05	8.65125e-05
2-(3,4-dihydroxyphenyl)-7-hydroxy-5-[(2S,3R,4S,5S,6R)-3,4,5-trihydroxy-6-[[(2R,3R,4R,5R,6S)-3,4,5-trihydroxy-6-methyl-tetrahydropyran-2-yl]oxymethyl]tetrahydropyran-2-yl]oxy-chromen-4-one	POS	Phenylpropanoids	Flavonoids	2.50133e-05	2.21504e-05	1.67434e-05
(-)-Gallocatechin	POS	Phenylpropanoids	Flavonoids	0.000288216	0.000154622	0.000138648
gamma-Linolenic acid	NEG	Lipids	Fatty Acids and Conjugates	3.30618e-05	2.81494e-05	1.91303e-05
alpha-Linolenic acid	NEG	Lipids	Fatty Acids and Conjugates	3.30618e-05	2.81494e-05	1.91303e-05
(2S,4aS,6aS,6bR,10S,12aS,14bS)-10-hydroxy-2,4a,6a,6b,9,9,12a-heptamethyl-13-oxo-3,4,5,6,6a,7,8,8a,10,11,12,14b-dodecahydro-1H-picene-2-carboxylic acid	NEG	Terpenoids	Triterpenoids	7.622e-06	1.27743e-05	1.88362e-06
beta-Chamigrenic acid	NEG	Terpenoids	Sesquiterpenoids	2.72636e-05	3.23847e-05	3.91291e-05
5,7-dihydroxy-2-phenyl-chroman-4-one	NEG	Phenylpropanoids	Flavonoids	2.75092e-06	4.92025e-06	9.92701e-06
4-hydroxy-3-(3-methylbut-2-enyl)benzoic acid	NEG	Phenylpropanoids	Phenolic acids	5.80993e-06	6.89526e-06	1.14344e-05
(2E,5E)-3,5,7-trimethylocta-2,5-dienedioic acid	NEG	Lipids	Fatty Acids and Conjugates	1.28789e-05	3.05554e-05	1.83277e-05
3-(1-hydroxy-3-methyl-butyl)-6-[2-hydroxy-4-methyl-6-[[(2R,3R,4S,5R)-3,4,5-trihydroxytetrahydropyran-2-yl]oxymethyl]phenoxy]-2-methoxy-benzoic acid	NEG	Polyketides	Aromatic polyketides	6.53773e-05	7.16425e-05	8.1165e-05
2-(4,5-dihydroxy-2-methyl-phenyl)-6-hydroxy-4-methoxy-benzoic acid	NEG	Phenylpropanoids	Other Phenylpropanoids	1.37405e-05	2.16311e-05	1.06765e-05
1,3,6,7-tetrahydroxyxanthen-9-one	NEG	Phenylpropanoids	Other Phenylpropanoids	9.14104e-06	9.14824e-06	5.20008e-06
(1S,4aS,7S,7aR)-7-methyl-1-[(2S,3R,4S,5S,6R)-3,4,5-trihydroxy-6-(hydroxymethyl)tetrahydropyran-2-yl]oxy-1,4a,5,6,7,7a-hexahydrocyclopenta[c]pyran-4-carboxylic acid	NEG	Terpenoids	Monoterpenoids	1.59921e-05	1.66104e-05	1.84851e-05
(2E,4E)-5-(3,8-dihydroxy-1,5-dimethyl-7-oxo-6-oxabicyclo[3.2.1]octan-8-yl)-3-methyl-penta-2,4-dienoic acid	NEG	Terpenoids	Sesquiterpenoids	0.000182448	0.000192522	0.000279855
Mandelic acid	NEG	Phenylpropanoids	Other Phenylpropanoids	5.72417e-05	4.85061e-05	3.78148e-05
(2R)-2-phenyl-2-[(2S,3R,4S,5S,6R)-3,4,5-trihydroxy-6-(hydroxymethyl)tetrahydropyran-2-yl]oxy-acetic acid	NEG	Phenylpropanoids	Other Phenylpropanoids	7.62518e-05	8.89277e-05	6.03522e-05
2-Hydroxyisobutyric acid	NEG	Organic acids and derivatives	Hydroxy acids	3.61328e-05	6.09235e-05	8.05692e-05
Propionic acid	NEG	Organic acids and derivatives	Carboxylic acids	0.000229642	0.00242415	0.00429186
Pyruvaldehyde	NEG	Lipids	Fatty Acids and Conjugates	0.00316961	0.00220722	0.001612
Maleic acid	NEG	Organic acids and derivatives	Carboxylic acids	0.0119078	0.011806	0.00999803
3-[(3S,5R,10S,13R,14S,17R)-3-[(2R,3S,4R,5S,6S)-3,5-dihydroxy-4-methoxy-6-methyl-tetrahydropyran-2-yl]oxy-14-hydroxy-10,13-dimethyl-1,2,3,4,5,6,7,8,9,11,12,15,16,17-tetradecahydrocyclopenta[a]phenanthren-17-yl]-2H-furan-5-one	NEG	Steroids and steroid derivatives	Steroid lactones	1.02702e-05	1.47402e-05	3.02193e-05
2-Hydroxypalmitic acid	NEG	Lipids	Fatty Acids and Conjugates	1.04296e-05	1.41016e-05	2.71517e-05
2-phenyl-2-[(2S,3R,4S,5S,6R)-3,4,5-trihydroxy-6-[[(2R,3R,4S,5S,6R)-3,4,5-trihydroxy-6-(hydroxymethyl)tetrahydropyran-2-yl]oxymethyl]tetrahydropyran-2-yl]oxy-acetic acid	NEG	Organic acids and derivatives	Other organic acids	4.63029e-05	6.52952e-05	4.68586e-05
8-hydroxy-4-(1-hydroxy-1-methyl-ethyl)-10-oxatricyclo[7.2.1.01,5]dodec-3-ene-8-carboxylic acid	NEG	Organic acids and derivatives	Hydroxy acids	4.70445e-05	4.8105e-05	6.51969e-05
1-[2,4-dihydroxy-6-[(2S,3R,4S,5S,6R)-3,4,5-trihydroxy-6-(hydroxymethyl)tetrahydropyran-2-yl]oxy-phenyl]ethanone	NEG	Polyketides	Aromatic polyketides	0.000719872	0.00072771	0.000957056
2-(3,4-dihydroxyphenyl)-5-hydroxy-7-methoxy-3-[(2S,3R,4S,5S,6R)-3,4,5-trihydroxy-6-[[(2R,3R,4R,5R,6S)-3,4,5-trihydroxy-6-methyl-tetrahydropyran-2-yl]oxymethyl]tetrahydropyran-2-yl]oxy-chromen-4-one	POS	Phenylpropanoids	Flavonoids	0.000427413	0.000448976	0.000441107
2-(2-phenylethoxy)-6-[(3,4,5-trihydroxytetrahydropyran-2-yl)oxymethyl]tetrahydropyran-3,4,5-triol	NEG	Phenylpropanoids	Other Phenylpropanoids	0.000270999	0.000286574	0.000356971
Amygdalin	NEG	Amino acids and derivatives	Amino acid derivatives	0.000784095	0.000464624	0.000145327
Stearamide	POS	Lipids	Fatty Acids and Conjugates	9.5824e-05	0.000320533	0.000108409
Sph(d18:0)	POS	Lipids	Sphingolipids	1.53489e-05	0.000389458	1.96797e-05
6-[(E)-2-(4-hydroxyphenyl)vinyl]-4-methoxy-pyran-2-one	POS	Phenylpropanoids	Other Phenylpropanoids	2.15944e-05	3.16588e-05	3.35364e-05
5,7-dihydroxy-2-(4-hydroxyphenyl)-6-[3,4,5-trihydroxy-6-(hydroxymethyl)tetrahydropyran-2-yl]chromen-4-one	POS	Phenylpropanoids	Flavonoids	4.14795e-05	4.18975e-05	2.14552e-05
3,5-dihydroxy-2-(4-hydroxyphenyl)-7-[(2S,3R,4S,5S,6R)-3,4,5-trihydroxy-6-(hydroxymethyl)tetrahydropyran-2-yl]oxy-chromen-4-one	POS	Phenylpropanoids	Flavonoids	3.12736e-05	1.38565e-05	5.66427e-07
5-Hydroxyhexanoic acid	POS	Lipids	Fatty Acids and Conjugates	7.04713e-06	5.5053e-05	0.000188243
Hygric acid	POS	Amino acids and derivatives	Amino acid derivatives	0.000583813	0.000847738	0.000582079
Phytanic acid	NEG	Lipids	Fatty Acids and Conjugates	2.61367e-05	3.18516e-05	2.21235e-05
3-Hydroxydecanoic acid	NEG	Organic acids and derivatives	Hydroxy acids	5.49201e-06	1.67965e-05	4.64805e-05
(Z)-5,8,11-trihydroxyoctadec-9-enoic acid	NEG	Lipids	Eicosanoids	0.000259803	0.000314882	0.000388977
(E)-9,12,13-trihydroxyoctadec-10-enoic acid	NEG	Lipids	Eicosanoids	0.000259803	0.000314882	0.000388977
Dodecanedioic acid	NEG	Lipids	Fatty Acids and Conjugates	5.36032e-06	8.39715e-06	9.55669e-06
(1R,5R,8S)-2,3-dihydroxy-2,10,10-trimethyltricyclo[6.3.0.01,5]undec-6-ene-6-carboxylic acid	NEG	Terpenoids	Sesquiterpenoids	9.59831e-06	9.02768e-06	5.67067e-06
3-(1,2-dihydroxypropyl)-1,6,8-trihydroxy-anthracene-9,10-dione	NEG	Polyketides	Aromatic polyketides	4.03309e-06	4.41265e-06	5.06823e-06
5,7-Dihydroxy-4-methylcoumarin	NEG	Phenylpropanoids	Coumarins and derivatives	9.00387e-05	0.000110899	0.000106139
Butyllactate	NEG	Lipids	Fatty Acids and Conjugates	9.48883e-06	1.21547e-05	1.48982e-05
Hydroxytyrosol acetate	NEG	Phenylpropanoids	Other Phenylpropanoids	1.58062e-05	3.10144e-05	4.84269e-05
[(2S,3R,4S,5S,6R)-3,4,5-trihydroxy-6-(hydroxymethyl)tetrahydropyran-2-yl] (2E,6E)-8-hydroxy-2,6-dimethyl-octa-2,6-dienoate	NEG	Terpenoids	Monoterpenoids	1.48822e-05	1.51161e-05	1.6844e-05
5,7-dihydroxy-3-[(2S,3R,4S,5R,6R)-3,4,5-trihydroxy-6-(hydroxymethyl)tetrahydropyran-2-yl]oxy-2-(3,4,5-trihydroxyphenyl)chromen-4-one	NEG	Phenylpropanoids	Flavonoids	5.94079e-05	5.58645e-05	5.04223e-05
(2S,3R,4R,5R,6R)-2-methyl-6-[[(2R,3S,4S,5R,6R)-3,4,5-trihydroxy-6-(2-phenylethoxy)tetrahydropyran-2-yl]methoxy]tetrahydropyran-3,4,5-triol	NEG	Phenylpropanoids	Other Phenylpropanoids	0.000315628	0.000224112	0.000339582
5-[(2S,3R,4S,5S,6R)-6-[[(2R,3R,4R)-3,4-dihydroxy-4-(hydroxymethyl)tetrahydrofuran-2-yl]oxymethyl]-3,4,5-trihydroxy-tetrahydropyran-2-yl]oxy-4-(3,4-dihydroxyphenyl)-7-hydroxy-chromen-2-one	NEG	Phenylpropanoids	Coumarins and derivatives	4.96974e-05	5.89866e-05	6.4866e-05
Maltobionate	NEG	Carbohydrates	Saccharides and glycosides	0.000190109	0.000198398	0.000155734
Sanguic acid	NEG	Terpenoids	Triterpenoids	3.12717e-06	4.03866e-06	6.72214e-06
(E)-2-(3,5-dihydroxy-4,4,10,13-tetramethyl-2,3,6,7,11,12,14,15,16,17-decahydro-1H-cyclopenta[a]phenanthren-17-yl)-6-hydroxy-5,6-dimethyl-hept-4-en-3-one	NEG	Steroids and steroid derivatives	Bile acids and derivatives	1.81692e-05	3.25785e-05	4.88814e-06
(10E,12E)-9-hydroxyoctadeca-10,12-dienoic acid	NEG	Lipids	Eicosanoids	1.89919e-05	3.95421e-05	2.26389e-05
(1aS,3aS,6aS,6bR)-2-formyl-5,5,6b-trimethyl-3a,4,6,6a-tetrahydro-1H-cyclopropa[e]indene-1a-carboxylic acid	NEG	Organic acids and derivatives	Carboxylic acids	4.44737e-06	3.33834e-06	2.94511e-06
3-(3-Methoxyphenyl)propanoic acid	NEG	Phenylpropanoids	Other Phenylpropanoids	1.8955e-05	3.04722e-05	4.86259e-05
Isoschaftoside	NEG	Phenylpropanoids	Flavonoids	0.00019135	0.000206762	0.000213821
5,7-dihydroxy-2-(4-hydroxyphenyl)-8-[3,4,5-trihydroxy-6-(hydroxymethyl)tetrahydropyran-2-yl]-6-(3,4,5-trihydroxytetrahydropyran-2-yl)chromen-4-one	NEG	Phenylpropanoids	Flavonoids	0.00019135	0.000206762	0.000213821
2-[(2S,4aR,8aS)-2-hydroxy-4a-methyl-8-methylene-decalin-2-yl]prop-2-enoic acid	NEG	Terpenoids	Sesquiterpenoids	6.08519e-06	6.41418e-06	1.00554e-05
Andrographolide	POS	Terpenoids	Diterpenoids	1.12459e-05	1.26704e-05	1.41415e-05
3-Epioleanolic acid	NEG	Terpenoids	Triterpenoids	6.5789e-05	9.07291e-05	1.58121e-05
Narcissin	POS	Phenylpropanoids	Flavonoids	0.000427413	0.000448976	0.000441107
7-[(2S,3R,4S,5S,6R)-4,5-dihydroxy-6-(hydroxymethyl)-3-[(2S,3R,4R,5R,6S)-3,4,5-trihydroxy-6-methyl-tetrahydropyran-2-yl]oxy-tetrahydropyran-2-yl]oxy-3,5-dihydroxy-2-(4-hydroxyphenyl)chromen-4-one	POS	Phenylpropanoids	Flavonoids	0.00013273	0.000127027	0.000132271
3-[4,5-dihydroxy-6-(hydroxymethyl)-3-[(2S,3R,4R,5R,6S)-3,4,5-trihydroxy-6-methyl-tetrahydropyran-2-yl]oxy-tetrahydropyran-2-yl]oxy-5,7-dihydroxy-2-(4-hydroxyphenyl)chromen-4-one	POS	Phenylpropanoids	Flavonoids	0.00013273	0.000127027	0.000132271
18α-Glycyrrhetinic acid	NEG	Terpenoids	Triterpenoids	7.622e-06	1.27743e-05	1.88362e-06
1,1,9a-trimethyl-3,4,8,9-tetrahydro-2H-benzo[7]annulene-7-carboxylic acid	NEG	Organic acids and derivatives	Carboxylic acids	2.72636e-05	3.23847e-05	3.91291e-05
2,10,10-trimethyltricyclo[6.3.0.01,5]undec-6-ene-6-carboxylic acid	NEG	Terpenoids	Sesquiterpenoids	2.72636e-05	3.23847e-05	3.91291e-05
(Z)-9,12,13-trihydroxyoctadec-15-enoic acid	NEG	Lipids	Fatty Acids and Conjugates	0.000259803	0.000314882	0.000388977
2-[(3S,3aR,5R,7aS)-3a-acetyl-3-hydroxy-7a-methyl-2,3,4,5,6,7-hexahydro-1H-inden-5-yl]prop-2-enoic acid	NEG	Terpenoids	Sesquiterpenoids	9.59831e-06	9.02768e-06	5.67067e-06
(1S,5R,8S,9S)-7,9-dihydroxy-2,5,9-trimethyltricyclo[6.3.0.01,5]undec-2-ene-3-carboxylic acid	NEG	Terpenoids	Sesquiterpenoids	9.59831e-06	9.02768e-06	5.67067e-06
PC(16:0/20:4)	POS	Lipids	Glycerophospholipids	1.53203e-05	1.46843e-05	1.17741e-05
LPC(18:2/0:0)	POS	Lipids	Glycerophospholipids	2.94704e-05	7.66976e-06	1.04394e-05
Sph(t18:0)	POS	Lipids	Sphingolipids	7.76941e-05	8.8352e-05	3.98614e-05
5,7-dihydroxy-2-(2-hydroxyphenyl)-6,8-dimethoxy-chromen-4-one	POS	Phenylpropanoids	Flavonoids	1.00827e-05	9.64465e-06	9.37664e-06
6-hydroxy-1,5-dimethoxy-xanthen-9-one	POS	Phenylpropanoids	Other Phenylpropanoids	1.51089e-05	2.14908e-05	1.98452e-05
(3R,4S)-6,8-dihydroxy-3,4,5-trimethyl-1-oxo-isochromane-7-carboxylic acid	POS	Phenylpropanoids	Coumarins and derivatives	1.8422e-05	2.05762e-05	2.52913e-05
(1S,2S,12S)-3,11-dihydroxy-1,2,5-trimethyl-spiro[8-oxatricyclo[7.2.1.02,7]dodec-5-ene-12,2'-oxirane]-4-one	POS	Terpenoids	Sesquiterpenoids	1.25337e-05	1.72719e-05	2.30683e-05
3-[(2S,3R,4S,5R,6R)-4,5-dihydroxy-6-(hydroxymethyl)-3-[(2S,3R,4S,5R)-3,4,5-trihydroxytetrahydropyran-2-yl]oxy-tetrahydropyran-2-yl]oxy-2-(3,4-dihydroxyphenyl)-5,7-dihydroxy-chromen-4-one	POS	Phenylpropanoids	Flavonoids	0.00159851	0.00160435	0.00196406
3-isobutyl-2,3,6,7,8,8a-hexahydropyrrolo[1,2-a]pyrazine-1,4-dione	POS	Amino acids and derivatives	Dipeptides	4.37353e-05	0.000313127	0.000435021
(1S,3R,4R,5R)-1,3,4-trihydroxy-5-[(E)-3-(3-hydroxy-4-methoxy-phenyl)prop-2-enoyl]oxy-cyclohexanecarboxylic acid	POS	Phenylpropanoids	Other Phenylpropanoids	5.61641e-05	6.33046e-05	8.59801e-05
4-(3,4-dihydroxyphenyl)-7-hydroxy-5-[3,4,5-trihydroxy-6-[(3,4,5-trihydroxytetrahydropyran-2-yl)oxymethyl]tetrahydropyran-2-yl]oxy-chromen-2-one	POS	Phenylpropanoids	Coumarins and derivatives	4.83311e-05	6.33001e-05	4.70761e-05
Methyl pentadecanoate	NEG	Lipids	Fatty Acids and Conjugates	0.000835857	0.000901972	0.00110391
Myristic acid	NEG	Lipids	Fatty Acids and Conjugates	0.000256573	0.000308054	0.000346965
(3S)-3-acetoxy-3-[(1R,2R,5R,6R,10S,11S,14S)-11-(3-furyl)-5-(1-hydroxy-1-methyl-ethyl)-2,6,10-trimethyl-3,13-dioxo-12,15-dioxatetracyclo[8.5.0.01,14.02,7]pentadecan-6-yl]propanoic acid	NEG	Terpenoids	Triterpenoids	7.31615e-09	2.94349e-06	4.15777e-07
Traumatic acid	NEG	Lipids	Fatty Acids and Conjugates	2.98517e-05	2.24805e-05	3.02089e-05
(10E,15Z)-9,12,13-trihydroxyoctadeca-10,15-dienoic acid	NEG	Lipids	Eicosanoids	0.00014203	7.11959e-05	7.90832e-05
(2R,6R)-2-methyl-4-oxo-6-[(3S,5R,7S,10S,13R,14R,15S,17R)-3,7,15-trihydroxy-4,4,10,13,14-pentamethyl-11-oxo-1,2,3,5,6,7,12,15,16,17-decahydrocyclopenta[a]phenanthren-17-yl]heptanoic acid	NEG	Terpenoids	Triterpenoids	1.81828e-05	1.74877e-05	1.25645e-05
[3,4,5-trihydroxy-6-(hydroxymethyl)tetrahydropyran-2-yl] 1,10,11-trihydroxy-9-(hydroxymethyl)-1,2,6a,6b,9,12a-hexamethyl-2,3,4,5,6,6a,7,8,8a,10,11,12,13,14b-tetradecahydropicene-4a-carboxylate	NEG	Terpenoids	Saponins	7.03559e-06	1.2687e-05	1.13978e-05
5,7-Dihydroxychromone	NEG	Polyketides	Other polyketides	8.25736e-05	0.000103237	0.00010907
Quercetin 3-gentiobioside	NEG	Phenylpropanoids	Flavonoids	0.00195821	0.00212447	0.00234519
2-[4-[4-[(4-hydroxy-3-methoxy-phenyl)methyl]-3-(hydroxymethyl)tetrahydrofuran-2-yl]-2-methoxy-phenoxy]-6-(hydroxymethyl)tetrahydropyran-3,4,5-triol	NEG	Phenylpropanoids	Lignans	0.000158735	0.000189316	0.000211038
(2R,3S,4S,5R,6R)-2-(hydroxymethyl)-6-[[(2R,3S,4S,5R,6R)-3,4,5-trihydroxy-6-pentan-2-yloxyoxan-2-yl]methoxy]oxane-3,4,5-triol	NEG	Lipids	Saccharolipids	0.000118181	0.000119903	0.000133205
Pyruvate	NEG	Organic acids and derivatives	Keto acids	0.000762038	0.00250451	0.0032735
Glyceric acid	NEG	Lipids	Fatty Acids and Conjugates	7.39755e-05	9.2771e-05	0.000103783
Galactaric acid	NEG	Lipids	Fatty Acids and Conjugates	0.000181558	0.000187743	0.000117761
Galactose 1-phosphate	NEG	Carbohydrates	Saccharides and glycosides	5.29578e-05	0.000331663	8.60301e-05
(Z)-2-hydroxyoctadec-9-enoic acid	NEG	Lipids	Fatty Acids and Conjugates	1.69e-05	3.74812e-05	2.02633e-05
(E)-6-hydroxyoctadec-4-enoic acid	NEG	Lipids	Eicosanoids	1.69e-05	3.74812e-05	2.02633e-05
4'-Hydroxy-3'-methylacetophenone	NEG	Phenylpropanoids	Other Phenylpropanoids	1.46684e-05	1.75097e-05	2.73852e-05
7-hydroxy-2-(4-hydroxyphenyl)-5-[(2S,3R,4S,5S,6R)-3,4,5-trihydroxy-6-(hydroxymethyl)tetrahydropyran-2-yl]oxy-chroman-4-one	NEG	Phenylpropanoids	Flavonoids	0.000220635	0.000132598	0.000120412
2-Hydroxy-6-methoxybenzoic acid	NEG	Phenylpropanoids	Phenolic acids	0.000140443	0.000250184	9.46669e-05
Vicenin 3	NEG	Phenylpropanoids	Flavonoids	0.00019135	0.000206762	0.000213821
(1S,5S,8S,9R)-2,5,9-trimethyltricyclo[6.3.0.01,5]undec-2-ene-3-carboxylic acid	NEG	Terpenoids	Sesquiterpenoids	2.72636e-05	3.23847e-05	3.91291e-05
3-phenyl-1-(2,4,6-trihydroxyphenyl)prop-2-en-1-one	NEG	Phenylpropanoids	Flavonoids	2.75092e-06	4.92025e-06	9.92701e-06
(1S,4aS,7R,7aR)-7-methyl-1-[(2S,3R,4S,5S,6R)-3,4,5-trihydroxy-6-(hydroxymethyl)tetrahydropyran-2-yl]oxy-1,4a,5,6,7,7a-hexahydrocyclopenta[c]pyran-4-carboxylic acid	NEG	Terpenoids	Monoterpenoids	1.59921e-05	1.66104e-05	1.84851e-05
2-Hydroxybutyric acid	NEG	Organic acids and derivatives	Hydroxy acids	3.61328e-05	6.09235e-05	8.05692e-05
Noreugenin	NEG	Polyketides	Other polyketides	9.00387e-05	0.000110899	0.000106139
(4E,6E)-2,7-dimethyl-8-[(2R,3R,4S,5S,6R)-3,4,5-trihydroxy-6-(hydroxymethyl)tetrahydropyran-2-yl]oxy-octa-4,6-dienoic acid	NEG	Lipids	Saccharolipids	1.48822e-05	1.51161e-05	1.6844e-05
5,7-dihydroxy-2-(4-hydroxyphenyl)-3,6-dimethoxy-chromen-4-one	POS	Phenylpropanoids	Flavonoids	1.00827e-05	9.64465e-06	9.37664e-06
LPC(18:1)	POS	Lipids	Glycerophospholipids	7.38985e-06	2.74834e-06	3.53858e-06
Hamaudol	POS	Polyketides	Other polyketides	7.2582e-06	1.64024e-05	1.53867e-05
Voacamine	POS	Alkaloids	Indole alkaloids	3.78204e-06	4.16185e-06	5.03284e-06
5,7-dimethoxy-6-[(E)-3-oxobut-1-enyl]chromen-2-one	POS	Phenylpropanoids	Coumarins and derivatives	3.3471e-05	3.68041e-05	4.11821e-05
Azaleatin	POS	Phenylpropanoids	Flavonoids	0.000320262	0.000341762	0.000294108
1-Methylpyrrolidine	POS	Alkaloids	Pyrrolidine alkaloids	0.000413217	0.000159403	0.000117497
3-O-Acetylursolic acid	NEG	Terpenoids	Triterpenoids	2.85006e-06	3.05983e-06	1.65753e-07
Linoleic acid	NEG	Lipids	Fatty Acids and Conjugates	0.000221197	0.000233594	0.000231214
1-Oleoyl-sn-glycerol 3-phosphate	NEG	Lipids	Glycerophospholipids	6.86937e-06	8.52675e-06	1.02456e-05
Monobutyl phthalate	NEG	Phenylpropanoids	Phenolic acids	3.45753e-06	4.70694e-06	7.06741e-06
Piperonylic acid	NEG	Phenylpropanoids	Phenolic acids	0.000102824	4.70936e-05	2.04136e-05
Umbelliferone	NEG	Phenylpropanoids	Coumarins and derivatives	3.33553e-05	2.9481e-05	3.21783e-05
4-Methylesculetin	NEG	Phenylpropanoids	Coumarins and derivatives	1.97731e-05	1.68397e-05	1.6964e-05
1-methyl-2,3,4,9-tetrahydro-1H-pyrido[3,4-b]indole-3-carboxylic acid	NEG	Alkaloids	Other alkaloids	1.67724e-05	3.70136e-05	3.69702e-05
4-Hydroxyphenethylalcohol	NEG	Phenylpropanoids	Other Phenylpropanoids	7.4693e-06	0.000179142	0.000450856
(2R,3S,4S,5R,6R)-2-(hydroxymethyl)-6-[(1R,3S)-3-hydroxy-1-methyl-butoxy]tetrahydropyran-3,4,5-triol	NEG	Lipids	Saccharolipids	0.000157938	0.000178583	0.000286307
(2R)-6-Oxo-2-piperidinecarboxylic acid	NEG	Amino acids and derivatives	Amino acid derivatives	9.37067e-05	9.09763e-05	6.10951e-05
Malic acid	NEG	Organic acids and derivatives	Hydroxy acids	0.0597528	0.0578129	0.0490827
Sucrose	NEG	Carbohydrates	Saccharides and glycosides	0.00313153	9.86771e-05	0.000110453
Turanose	NEG	Carbohydrates	Saccharides and glycosides	0.00313153	9.86771e-05	0.000110453
D-Mannoheptulose	NEG	Carbohydrates	Saccharides and glycosides	0.00031674	0.000284876	0.00020147
Asparagine	NEG	Amino acids and derivatives	Aminoacids	0.000399394	9.79021e-05	8.72922e-05
4-O-p-Coumaroylquinic acid	POS	Phenylpropanoids	Other Phenylpropanoids	0.000176777	0.000230017	0.000392038
3-[(2S,3R,4R,5S,6S)-3,5-dihydroxy-6-methyl-4-[(2S,3R,4S,5S,6R)-3,4,5-trihydroxy-6-(hydroxymethyl)tetrahydropyran-2-yl]oxy-tetrahydropyran-2-yl]oxy-5,7-dihydroxy-2-(4-hydroxyphenyl)chromen-4-one	NEG	Phenylpropanoids	Flavonoids	0.000180112	0.000168275	0.000166614
Alisol B 23-acetate	NEG	Terpenoids	Triterpenoids	2.65021e-06	6.97511e-06	5.69008e-07
Kaempferol 3-neohesperidoside	POS	Phenylpropanoids	Flavonoids	0.00013273	0.000127027	0.000132271
3-benzyl-2,3,6,7,8,8a-hexahydropyrrolo[1,2-a]pyrazine-1,4-dione	POS	Amino acids and derivatives	Dipeptides	0.000249303	6.65893e-05	8.65125e-05
3-Hydroxybutyric acid	NEG	Organic acids and derivatives	Hydroxy acids	3.61328e-05	6.09235e-05	8.05692e-05
(Z)-9,10,11-trihydroxyoctadec-12-enoic acid	NEG	Lipids	Eicosanoids	0.000259803	0.000314882	0.000388977
12-Methyltridecanoic acid	NEG	Lipids	Fatty Acids and Conjugates	0.000256573	0.000308054	0.000346965
Palatinose (hydrate)	NEG	Carbohydrates	Saccharides and glycosides	0.00313153	9.86771e-05	0.000110453
Galactinol	NEG	Carbohydrates	Saccharides and glycosides	0.00313153	9.86771e-05	0.000110453
NAE(16:1)	POS	Lipids	Fatty Acids and Conjugates	2.05963e-05	5.05315e-05	2.19743e-05
3,3-Dimethylcyclohexanone	POS	Others	Others	6.33051e-05	7.03857e-05	8.74946e-05
Baimaside	POS	Phenylpropanoids	Flavonoids	0.00119675	0.00133019	0.00164457
Indole-3-acetamide	POS	Alkaloids	Phytohormone	2.36902e-05	2.51868e-05	4.58346e-05
Leucine	POS	Amino acids and derivatives	Aminoacids	0.000433489	0.00014662	2.05161e-05
Norleucine	POS	Amino acids and derivatives	Aminoacids	0.000433489	0.00014662	2.05161e-05
3-Pyridylacetic acid	POS	Alkaloids	Pyridine alkaloids	0.000129517	0.000179587	0.000123011
Trigonelline	POS	Alkaloids	Pyridine alkaloids	0.000129517	0.000179587	0.000123011
Tetradecyl sulfate (sodium)	NEG	Lipids	Fatty Acids and Conjugates	2.87866e-05	2.62563e-05	3.29974e-05
cis-9-Palmitoleic acid	NEG	Lipids	Fatty Acids and Conjugates	0.000167735	0.000208758	0.000231237
1-O-Hexadecyl-sn-glycero-3-phosphocholine (LPC(O-16:0/0:0))	NEG	Lipids	Glycerophospholipids	3.50475e-06	4.80919e-06	3.71731e-06
(5S,9R)-14-(hydroxymethyl)-5,9-dimethyl-tetracyclo[11.2.1.01,10.04,9]hexadec-14-ene-5-carboxylic acid	NEG	Terpenoids	Diterpenoids	1.11669e-06	1.39719e-06	1.52676e-06
Kaempferol	NEG	Phenylpropanoids	Flavonoids	5.49207e-05	6.50007e-05	3.20568e-05
3-(2,5-Dimethoxyphenyl)propionic acid	NEG	Alkaloids	Other alkaloids	7.72312e-06	8.73336e-06	9.34323e-06
(2R,3S,4S,5R,6R)-2-(hydroxymethyl)-6-[(3-hydroxy-2,6,6-trimethyl-cyclohexen-1-yl)methoxy]tetrahydropyran-3,4,5-triol	NEG	Terpenoids	Monoterpenoids	8.14436e-06	7.87953e-06	1.00925e-05
(2R,3R,4S,5S,6R)-2-[(2E,6R)-6-hydroxy-2,6-dimethyl-octa-2,7-dienoxy]-6-(hydroxymethyl)tetrahydropyran-3,4,5-triol	NEG	Lipids	Saccharolipids	8.14436e-06	7.87953e-06	1.00925e-05
4-(4-hydroxy-3-methoxy-phenyl)-2,3-bis(hydroxymethyl)-7-methoxy-tetralin-6-ol	NEG	Phenylpropanoids	Lignans	9.82023e-06	1.49249e-05	3.07632e-05
(2R,3S,4S,5R,6R)-2-(hydroxymethyl)-6-[[(2R,3S,4S,5R,6R)-3,4,5-trihydroxy-6-[(1R)-4-(3-hydroxybutyl)-3,5,5-trimethyl-cyclohex-3-en-1-yl]oxy-tetrahydropyran-2-yl]methoxy]tetrahydropyran-3,4,5-triol	NEG	Terpenoids	Carotenoids	4.11248e-05	3.22965e-05	2.09281e-05
Violanthin	NEG	Phenylpropanoids	Flavonoids	5.95413e-05	5.89898e-05	6.25057e-05
(2S,3S,4S,5R,6R)-6-(3-benzoyloxy-2-hydroxy-propoxy)-3,4,5-trihydroxy-tetrahydropyran-2-carboxylic acid	NEG	Phenylpropanoids	Phenolic acids	0.000432256	0.000462583	0.000632921
4-[4-hydroxy-2,2,6-trimethyl-6-[(2S,3R,4S,5S,6R)-3,4,5-trihydroxy-6-(hydroxymethyl)tetrahydropyran-2-yl]oxy-cyclohexylidene]but-3-en-2-one	NEG	Terpenoids	Carotenoids	0.000105741	0.000110647	0.000162675
2-phenyl-2-[3,4,5-trihydroxy-6-(hydroxymethyl)tetrahydropyran-2-yl]oxy-acetonitrile	NEG	Amino acids and derivatives	Amino acid derivatives	4.2471e-05	8.51574e-05	0.000108737
(2R,3R,4S,5S,6R)-2-[[(2R,3S,4S,5R,6R)-6-benzyloxy-3,4,5-trihydroxy-tetrahydropyran-2-yl]methoxy]-6-(hydroxymethyl)tetrahydropyran-3,4,5-triol	NEG	Others	Others	0.000141335	0.000153487	0.000141655
Citramalic acid	NEG	Lipids	Fatty Acids and Conjugates	0.00018819	0.00143461	0.00201617
Pyroglutamic acid	NEG	Amino acids and derivatives	Aminoacids	0.000102904	0.000237005	3.21508e-05
Mannitol	NEG	Carbohydrates	Saccharides and glycosides	0.0148372	0.0071644	0.0124187
lactitol	NEG	Carbohydrates	Saccharides and glycosides	0.00022694	0.000246228	0.000306568
Malonic acid	NEG	Organic acids and derivatives	Carboxylic acids	0.000227092	0.000528161	0.000279116
Quinic acid	NEG	Organic acids and derivatives	Other organic acids	0.000368246	0.000275508	0.000361308
3-Dehydroquinic acid	NEG	Phenylpropanoids	Phenolic acids	9.03e-05	9.12102e-05	8.10885e-05
1,5-Anhydroglucitol	NEG	Carbohydrates	Saccharides and glycosides	5.30513e-05	9.22859e-05	0.000167215
2-(1-hydroxypropan-2-yl)-3,3,6-trimethyl-5,6-dihydro-2H-1-benzofuran-7-carbaldehyde	NEG	Terpenoids	Sesquiterpenoids	5.91752e-06	1.69038e-05	3.30784e-05
(5R,10S,13R,14R,17R)-17-[(1R,4S)-4,5-dihydroxy-1,5-dimethyl-hexyl]-4,4,10,13,14-pentamethyl-2,5,6,11,12,15,16,17-octahydro-1H-cyclopenta[a]phenanthrene-3,7-dione	NEG	Terpenoids	Triterpenoids	1.81692e-05	3.25785e-05	4.88814e-06
2-Hydroxystearic acid	NEG	Lipids	Fatty Acids and Conjugates	6.51883e-06	7.31709e-06	8.49374e-06
5,7-dihydroxy-2-[4-hydroxy-3-[(2S,3R,4S,5S,6R)-3,4,5-trihydroxy-6-(hydroxymethyl)tetrahydropyran-2-yl]oxy-phenyl]-3-methoxy-chromen-4-one	POS	Phenylpropanoids	Flavonoids	0.000219001	0.000229955	0.000177342
(E)-5-(2,3-dimethyl-3-tricyclo[2.2.1.02,6]heptanyl)-2-methyl-pent-2-enoic acid	NEG	Terpenoids	Sesquiterpenoids	2.72636e-05	3.23847e-05	3.91291e-05
Pipecolic acid	POS	Amino acids and derivatives	Amino acid derivatives	0.000583813	0.000847738	0.000582079
6,8-dihydroxy-3-methyl-isochromen-1-one	NEG	Phenylpropanoids	Coumarins and derivatives	9.00387e-05	0.000110899	0.000106139
17-ODYA	NEG	Lipids	Fatty Acids and Conjugates	0.000221197	0.000233594	0.000231214
Trehalose	NEG	Carbohydrates	Saccharides and glycosides	0.00313153	9.86771e-05	0.000110453
Isoleucine	POS	Amino acids and derivatives	Aminoacids	0.000433489	0.00014662	2.05161e-05
Valpromide	POS	Organic acids and derivatives	Other organic acids	2.07334e-05	2.37159e-05	2.92456e-05
(±)-Dihydroactinidiolide	POS	Terpenoids	Carotenoids	3.52352e-05	5.47362e-05	5.92952e-05
4-methoxychromen-2-one	POS	Phenylpropanoids	Coumarins and derivatives	4.20957e-05	6.11492e-05	5.63075e-05
Scutellarein	POS	Phenylpropanoids	Flavonoids	0.000387438	0.000381996	0.000253736
(2R,3R,4R,5R,6S)-2-[[(2R,3S,4S,5R,6S)-6-[(6-allyl-1,3-benzodioxol-5-yl)oxy]-3,4,5-trihydroxy-tetrahydropyran-2-yl]methoxy]-6-methyl-tetrahydropyran-3,4,5-triol	POS	Phenylpropanoids	Other Phenylpropanoids	2.25874e-05	2.26626e-05	2.25043e-05
Coumarin	POS	Phenylpropanoids	Coumarins and derivatives	0.00048924	0.000527127	0.000735631
Betaine	POS	Amino acids and derivatives	Amino acid derivatives	0.000629128	0.00147461	0.000553881
2-Furoic acid	POS	Alkaloids	Other alkaloids	1.74948e-05	2.61964e-05	2.57396e-05
Proline	POS	Amino acids and derivatives	Aminoacids	0.000183783	0.000296434	6.60002e-06
Pentadecanoic acid	NEG	Lipids	Fatty Acids and Conjugates	7.61232e-05	8.63721e-05	9.9281e-05
8-[3-oxo-2-[(E)-pent-2-enyl]cyclopenten-1-yl]octanoic acid	NEG	Lipids	Eicosanoids	2.73569e-05	1.11966e-05	1.16924e-06
Hexadecanedioic acid	NEG	Lipids	Fatty Acids and Conjugates	6.722e-06	8.03565e-06	6.98167e-06
GeloMulideN	NEG	Terpenoids	Diterpenoids	1.8507e-05	1.67125e-05	3.84406e-05
Nialamide	NEG	Alkaloids	Pyridine alkaloids	8.95855e-06	8.59839e-06	1.25578e-05
Benzoic acid	NEG	Phenylpropanoids	Phenolic acids	0.00017246	0.000201791	0.00024367
(2R,3R,4S,5S,6R)-2-benzyloxy-6-(hydroxymethyl)tetrahydropyran-3,4,5-triol	NEG	Phenylpropanoids	Other Phenylpropanoids	2.07134e-05	3.03881e-05	6.46741e-05
Salicylic acid	NEG	Phenylpropanoids	Phytohormone	0.000210934	0.000276121	0.0014047
Pyrocatechol	NEG	Phenylpropanoids	Other Phenylpropanoids	5.96452e-05	0.000397937	0.000374329
Hydroquinone	NEG	Phenylpropanoids	Other Phenylpropanoids	5.96452e-05	0.000397937	0.000374329
Lactate	NEG	Organic acids and derivatives	Hydroxy acids	0.00319365	0.00810945	0.0169718
Glyoxylic acid	NEG	Organic acids and derivatives	Carboxylic acids	0.000471548	0.00044253	0.000382699
Gluconic acid	NEG	Carbohydrates	Saccharides and glycosides	0.00473183	0.00529985	0.00385636
Homoserine	NEG	Amino acids and derivatives	Aminoacids	6.13851e-05	2.06379e-05	5.34419e-07
Raffinose	NEG	Carbohydrates	Saccharides and glycosides	0.000100877	7.74049e-05	6.92289e-05
4′-Hydroxy-2′-methylacetophenone	NEG	Others	Others	1.46684e-05	1.75097e-05	2.73852e-05
2,6-Dimethyl-4-hydroxybenzaldehyde	NEG	Others	Others	1.46684e-05	1.75097e-05	2.73852e-05
2'-Hydroxy-4'-methylacetophenone	NEG	Others	Others	1.46684e-05	1.75097e-05	2.73852e-05
Schaftoside	NEG	Phenylpropanoids	Flavonoids	0.00019135	0.000206762	0.000213821
2,4,8,9-tetrahydroxybenzofuro[3,2-c]chromen-6-one	NEG	Phenylpropanoids	Isoflavonoids	7.73945e-05	8.29376e-05	1.47452e-05
7,8-dihydroxy-4-phenyl-chromen-2-one	POS	Phenylpropanoids	Flavonoids	1.63857e-05	1.24963e-05	1.7831e-05
6-hydroxy-2-(2-hydroxyphenyl)chromen-4-one	POS	Phenylpropanoids	Flavonoids	1.63857e-05	1.24963e-05	1.7831e-05
Hydroxyacetone	NEG	Others	Others	0.000229642	0.00242415	0.00429186
(Z)-6,9,10-trihydroxyoctadec-7-enoic acid	NEG	Lipids	Eicosanoids	0.000259803	0.000314882	0.000388977
(3S,4R,5R)-1,3,4,5-tetrahydroxy-6-[(2S,3R,4S,5S,6R)-3,4,5-trihydroxy-6-(hydroxymethyl)tetrahydropyran-2-yl]oxy-hexan-2-one	NEG	Carbohydrates	Saccharides and glycosides	0.00313153	9.86771e-05	0.000110453
(2R,3S,4R,5R)-2,3,4,5-tetrahydroxy-6-[(2R,3R,4S,5S,6R)-3,4,5-trihydroxy-6-(hydroxymethyl)tetrahydropyran-2-yl]oxy-hexanal	NEG	Carbohydrates	Saccharides and glycosides	0.00313153	9.86771e-05	0.000110453
2-phenyl-2-[(2R,3R,4S,5S,6R)-3,4,5-trihydroxy-6-(hydroxymethyl)tetrahydropyran-2-yl]oxy-acetonitrile	NEG	Amino acids and derivatives	Amino acid derivatives	4.2471e-05	8.51574e-05	0.000108737
Dimethadione	NEG	Alkaloids	Other alkaloids	0.000102904	0.000237005	3.21508e-05
Isomalt	NEG	Lipids	Saccharolipids	0.00022694	0.000246228	0.000306568
Dihydroxyacetone	NEG	Carbohydrates	Saccharides and glycosides	0.00319365	0.00810945	0.0169718
Glyceraldehyde	NEG	Carbohydrates	Saccharides and glycosides	0.00319365	0.00810945	0.0169718
(E)-4,9-dimethyl-3,10-bis[[(2R,3R,4S,5S,6R)-3,4,5-trihydroxy-6-(hydroxymethyl)oxan-2-yl]oxy]dodec-6-enedioic acid	POS	Lipids	Saccharolipids	0.000335425	0.000373947	0.000528639
Dethiobiotin	POS	Alkaloids	Pyrrolidine alkaloids	1.07587e-05	0.000105241	0.00016295
2'-Deoxyadenosine 5'-monophosphate (dAMP)	POS	Carbohydrates	Nucleosides	2.30097e-05	3.03985e-05	4.91728e-05
Glutarylcarnitine	POS	Lipids	Carnitines	2.2285e-05	0.00015163	8.2407e-05
Isonicotinic acid	POS	Alkaloids	Pyridine alkaloids	4.77601e-06	6.18494e-06	9.22227e-06
Kojic acid	POS	Polyketides	Macrolides	0.000257108	0.00021909	0.000220444
L-Arginine	POS	Amino acids and derivatives	Aminoacids	0.00128492	6.35155e-05	9.2215e-05
4-Aminobutyric acid (GABA)	POS	Amino acids and derivatives	neurotransmitter	0.000502168	0.000236333	2.27845e-05
8-hydroxy-6-methyl-2-(4-methylpent-3-enyl)octa-2,6-dienoic acid	NEG	Terpenoids	Monoterpenoids	1.12533e-05	1.26726e-05	2.04019e-05
3,5-Dimethoxycinnamic acid	NEG	Phenylpropanoids	Other Phenylpropanoids	4.82974e-06	9.26238e-06	1.24806e-05
3-(3-hydroxy-5-methyl-phenoxy)-5-methyl-benzene-1,2-diol	NEG	Polyketides	Aromatic polyketides	0.00012383	0.000170807	0.000158134
Cesternoside A	NEG	Others	Others	1.39675e-05	2.03479e-05	1.86092e-05
4-hydroxy-3,5,5-trimethyl-4-[(E)-3-[3,4,5-trihydroxy-6-[(3,4,5-trihydroxytetrahydropyran-2-yl)oxymethyl]tetrahydropyran-2-yl]oxybut-1-enyl]cyclohex-2-en-1-one	NEG	Lipids	Saccharolipids	0.000588704	0.000625224	0.00092257
Procyanidin B2	NEG	Phenylpropanoids	Anthocyanidins	0.000546823	0.000661011	0.00046024
4-Oxohexanoic acid	NEG	Organic acids and derivatives	Keto acids	2.06003e-05	0.000514688	0.00125197
Tryptophan	NEG	Amino acids and derivatives	Aminoacids	0.000187036	6.38e-05	5.84045e-06
Pantothenic acid	NEG	Amino acids and derivatives	Dipeptides	7.28858e-05	6.85634e-05	8.10066e-05
Serine	NEG	Amino acids and derivatives	Aminoacids	2.70133e-05	5.7641e-06	1.34238e-06
Eicosapentaenoic acid	NEG	Lipids	Eicosanoids	5.34008e-06	1.0139e-05	7.14395e-06
(2Z,4E)-5-[(1R,3R,5S,8S)-3,8-dihydroxy-1,5-dimethyl-6-oxabicyclo[3.2.1]octan-8-yl]-3-methyl-penta-2,4-dienoic acid	NEG	Terpenoids	Carotenoids	4.70445e-05	4.8105e-05	6.51969e-05
Isovanillin	NEG	Phenylpropanoids	Phenolic acids	2.33783e-05	3.03905e-05	6.615e-05
1,6-dihydroxy-3-methoxy-8-methyl-xanthen-9-one	NEG	Polyketides	Other polyketides	2.79913e-06	1.67533e-05	2.39178e-06
(2E,4E)-3,5,7-trimethylocta-2,4-dienedioic acid	NEG	Lipids	Fatty Acids and Conjugates	1.28789e-05	3.05554e-05	1.83277e-05
(1S,5S,8R,9S)-9-hydroxy-9-(hydroxymethyl)-2,5-dimethyltricyclo[6.3.0.01,5]undec-2-ene-3-carboxylic acid	NEG	Terpenoids	Sesquiterpenoids	9.59831e-06	9.02768e-06	5.67067e-06
4-O-feruloyl-D-quinic acid	POS	Phenylpropanoids	Other Phenylpropanoids	5.61641e-05	6.33046e-05	8.59801e-05
(2R,3S,4S,5R,6R)-2-(hydroxymethyl)-6-[(2S,3R,4S,5S,6R)-3,4,5-trihydroxy-6-(hydroxymethyl)tetrahydropyran-2-yl]oxy-tetrahydropyran-3,4,5-triol	NEG	Carbohydrates	Saccharides and glycosides	0.00313153	9.86771e-05	0.000110453
3-Hydroxypyruvic acid	NEG	Organic acids and derivatives	Hydroxy acids	0.000227092	0.000528161	0.000279116
3,7-Dimethyluric acid	NEG	Alkaloids	Purine alkaloids	0.00473183	0.00529985	0.00385636
PC(16:0/18:1(9Z))	POS	Lipids	Glycerophospholipids	1.24558e-05	1.22544e-05	1.2849e-05
6-hydroxy-3-(2-oxochromen-7-yl)oxy-7-[(2S,3R,4S,5S,6R)-3,4,5-trihydroxy-6-(hydroxymethyl)tetrahydropyran-2-yl]oxy-chromen-2-one	POS	Phenylpropanoids	Coumarins and derivatives	3.74945e-06	4.3915e-06	4.89209e-06
Acetovanillone	POS	Phenylpropanoids	Other Phenylpropanoids	9.05722e-05	0.000116314	0.000122613
(3S,7R,8aS)-3-benzyl-7-hydroxy-2,3,6,7,8,8a-hexahydropyrrolo[1,2-a]pyrazine-1,4-dione	POS	Amino acids and derivatives	Dipeptides	5.81468e-06	5.80788e-06	8.02364e-06
3-[(1E,3E)-hepta-1,3-dienyl]hexanedioic acid	NEG	Lipids	Fatty Acids and Conjugates	1.58101e-05	1.07741e-05	9.09177e-06
5,6-Dihydroxytetradecanedioic acid	NEG	Lipids	Fatty Acids and Conjugates	1.41294e-05	1.59106e-05	1.93332e-05
Azelaic acid	NEG	Lipids	Fatty Acids and Conjugates	0.000275146	0.000276816	0.000308633
3-hydroxy-5-[(2R,3R,4S,5S,6R)-3,4,5-trihydroxy-6-[[(E)-3-(4-hydroxyphenyl)prop-2-enoyl]oxymethyl]oxan-2-yl]oxyhexanoic acid	NEG	Lipids	Saccharolipids	0.000352161	0.000366696	0.000448439
methyl (1S,4aS,5S,7aS)-7-(acetoxymethyl)-5-hydroxy-1-[(2S,3R,4S,5S,6R)-3,4,5-trihydroxy-6-(hydroxymethyl)tetrahydropyran-2-yl]oxy-1,4a,5,7a-tetrahydrocyclopenta[c]pyran-4-carboxylate	NEG	Terpenoids	Monoterpenoids	2.16644e-05	2.65147e-05	3.95567e-05
ESCULETIN	NEG	Phenylpropanoids	Coumarins and derivatives	6.85277e-05	9.33558e-05	9.16288e-05
(2R,3R,4S,5S,6R)-2-[2-(4-methoxyphenyl)ethoxy]-6-[[(2S,3R,4S,5S)-3,4,5-trihydroxytetrahydropyran-2-yl]oxymethyl]tetrahydropyran-3,4,5-triol	NEG	Phenylpropanoids	Other Phenylpropanoids	1.88853e-05	2.46901e-05	4.01341e-05
Threonic acid	NEG	Lipids	Fatty Acids and Conjugates	7.48756e-05	6.95459e-05	0.000129127
1-Aminocyclopropane-1-carboxylic acid	NEG	Amino acids and derivatives	Phytohormone	3.41279e-05	3.28584e-05	2.32279e-05
L-Azetidine-2-carboxylic acid	NEG	Amino acids and derivatives	Amino acid derivatives	3.41279e-05	3.28584e-05	2.32279e-05
3-Methylxanthine	NEG	Alkaloids	Purine alkaloids	0.000248304	0.000265218	0.000216891
(2S,3R,4S,5S,6R)-2-[4-[(E)-2-(3,5-dihydroxyphenyl)vinyl]phenoxy]-6-(hydroxymethyl)tetrahydropyran-3,4,5-triol	NEG	Phenylpropanoids	Stilbenes	2.53613e-05	2.78618e-05	2.58544e-05
5-hydroxy-2-(4-hydroxyphenyl)-3-[(2S,3R,4S,5S,6R)-3,4,5-trihydroxy-6-(hydroxymethyl)tetrahydropyran-2-yl]oxy-7-[(2S,3R,4R,5R,6S)-3,4,5-trihydroxy-6-methyl-tetrahydropyran-2-yl]oxy-chromen-4-one	POS	Phenylpropanoids	Flavonoids	2.50133e-05	2.21504e-05	1.67434e-05
Palmitic acid	NEG	Lipids	Fatty Acids and Conjugates	0.000835857	0.000901972	0.00110391
(2E)-2-heptylidene-3-methylbutanedioic acid	NEG	Lipids	Fatty Acids and Conjugates	2.98517e-05	2.24805e-05	3.02089e-05
D-Panose	NEG	Carbohydrates	Saccharides and glycosides	0.000100877	7.74049e-05	6.92289e-05
Azetidine-2-carboxylic acid	NEG	Amino acids and derivatives	Amino acid derivatives	3.41279e-05	3.28584e-05	2.32279e-05
6-[(2R)-2,3-dihydroxy-3-methyl-butyl]-7-hydroxy-chromen-2-one	POS	Phenylpropanoids	Coumarins and derivatives	0.000347749	0.000389187	0.000306041
7-methoxy-8-(3-methyl-5-oxo-2H-furan-4-yl)chromen-2-one	POS	Phenylpropanoids	Coumarins and derivatives	8.58381e-05	0.000162287	7.07522e-05
trans-Vaccenic acid	NEG	Lipids	Fatty Acids and Conjugates	4.35104e-05	4.90519e-05	5.08785e-05
Oleic acid	NEG	Lipids	Fatty Acids and Conjugates	4.35104e-05	4.90519e-05	5.08785e-05
3,15-dihydroxyhexadecanoic acid	NEG	Lipids	Fatty Acids and Conjugates	9.45025e-07	3.01888e-06	7.04331e-06
2-(4-Hydroxy-4,8-dimethyl-6-oxo-7-propan-2-yl-1-bicyclo[3.2.1]octanyl)acetic acid	NEG	Terpenoids	Sesquiterpenoids	9.06619e-06	1.37794e-05	1.79923e-05
Valeric acid	NEG	Lipids	Fatty Acids and Conjugates	6.36137e-06	8.09427e-05	9.25412e-05
(2S,3R,4S,5S,6R)-2-[4-[(2R,3R)-4-hydroxy-3-[(4-hydroxy-3-methoxy-phenyl)methyl]-2-(hydroxymethyl)butyl]-2-methoxy-phenoxy]-6-(hydroxymethyl)tetrahydropyran-3,4,5-triol	NEG	Phenylpropanoids	Lignans	2.29241e-05	2.30647e-05	2.80267e-05
Procyanidin C1	NEG	Phenylpropanoids	Anthocyanidins	0.000180206	0.000288926	7.99289e-05
5-hydroxy-8-methoxy-2-methyl-10-[(2S,3R,4S,5S,6R)-3,4,5-trihydroxy-6-[[(2R,3R,4S,5S,6R)-3,4,5-trihydroxy-6-(hydroxymethyl)tetrahydropyran-2-yl]oxymethyl]tetrahydropyran-2-yl]oxy-benzo[h]chromen-4-one	NEG	Polyketides	Other polyketides	0.000154076	0.000169099	0.000258631
Rutin	NEG	Phenylpropanoids	Flavonoids	2.87739e-05	5.06411e-05	5.66208e-05
(2E,4E)-5-[8-hydroxy-1,5-dimethyl-3-[3,4,5-trihydroxy-6-(hydroxymethyl)tetrahydropyran-2-yl]oxy-6-oxabicyclo[3.2.1]octan-8-yl]-3-methyl-penta-2,4-dienoic acid	NEG	Terpenoids	Carotenoids	0.000161929	0.000134202	0.000337161
1-Methylxanthine	NEG	Alkaloids	Purine alkaloids	9.55324e-05	0.000105157	0.000127716
Astilbin	NEG	Phenylpropanoids	Flavonoids	0.000138854	0.000103007	4.22663e-05
(1S,3R,4R,5R)-1,3,4-trihydroxy-5-[(E)-3-(4-hydroxy-3-methoxy-phenyl)prop-2-enoyl]oxy-cyclohexanecarboxylic acid	NEG	Phenylpropanoids	Other Phenylpropanoids	0.000320758	0.000319453	0.000407758
Nepitrin	POS	Phenylpropanoids	Flavonoids	0.000219001	0.000229955	0.000177342
Isorhamnetin-3-O-neohespeidoside	POS	Phenylpropanoids	Flavonoids	0.000427413	0.000448976	0.000441107
(2R,3S,4S,5R,6R)-2-[[(2R,3R,4R,5S)-3,4-dihydroxy-5-(hydroxymethyl)tetrahydrofuran-2-yl]oxymethyl]-6-(2-phenylethoxy)tetrahydropyran-3,4,5-triol	NEG	Phenylpropanoids	Other Phenylpropanoids	0.000270999	0.000286574	0.000356971
2-(3,4-dihydroxyphenyl)-5-hydroxy-7-[(2S,3R,4S,5S,6R)-3,4,5-trihydroxy-6-[[(2R,3R,4R,5R,6S)-3,4,5-trihydroxy-6-methyl-tetrahydropyran-2-yl]oxymethyl]tetrahydropyran-2-yl]oxy-chromen-4-one	POS	Phenylpropanoids	Flavonoids	0.00013273	0.000127027	0.000132271
Diglycine	NEG	Amino acids and derivatives	Dipeptides	0.000399394	9.79021e-05	8.72922e-05
p-Toluquinone	NEG	Polyketides	Aromatic polyketides	0.00017246	0.000201791	0.00024367
(3R,4S,5S,6R)-6-[[(2S,3R,4S,5R,6R)-3,4,5-trihydroxy-6-[[(2S,3R,4S,5R,6R)-3,4,5-trihydroxy-6-(hydroxymethyl)tetrahydropyran-2-yl]oxymethyl]tetrahydropyran-2-yl]oxymethyl]tetrahydropyran-2,3,4,5-tetrol	NEG	Carbohydrates	Saccharides and glycosides	0.000100877	7.74049e-05	6.92289e-05
7-Methylxanthine	NEG	Alkaloids	Purine alkaloids	0.000248304	0.000265218	0.000216891
Paeonol	POS	Phenylpropanoids	Other Phenylpropanoids	1.88485e-05	2.09233e-05	2.38431e-05
regaloside I	POS	Phenylpropanoids	Other Phenylpropanoids	1.73091e-05	1.67441e-05	1.6102e-05
[3-acetoxy-2-[3,4,5-trihydroxy-6-(hydroxymethyl)tetrahydropyran-2-yl]oxy-propyl] 3-(4-hydroxyphenyl)prop-2-enoate	POS	Lipids	Glycerolipids	1.73091e-05	1.67441e-05	1.6102e-05
Rhodiosin	POS	Phenylpropanoids	Flavonoids	0.0022917	0.00231898	0.00274816
9-(4-hydroxy-3,5-dimethoxy-phenyl)-4-[3,4,5-trihydroxy-6-(hydroxymethyl)tetrahydropyran-2-yl]oxy-5a,6,8a,9-tetrahydro-5H-isobenzofuro[6,5-f][1,3]benzodioxol-8-one	POS	Phenylpropanoids	Lignans	1.33293e-05	1.4133e-05	2.01026e-05
5-hydroxy-6,7-dimethoxy-2-[4-[(2S,3R,4S,5S,6R)-3,4,5-trihydroxy-6-(hydroxymethyl)tetrahydropyran-2-yl]oxyphenyl]chromen-4-one	POS	Phenylpropanoids	Flavonoids	3.94295e-06	9.48595e-06	8.28122e-05
Epicatechin	POS	Phenylpropanoids	Flavonoids	0.000386577	0.000391196	0.000227175
(2R)-7-hydroxy-8-(2-hydroxyethyl)-5-methoxy-2-methyl-chroman-4-one	POS	Polyketides	Other polyketides	1.52243e-05	1.85207e-05	4.23631e-05
[(2R,3S,4S,4aR,10bS)-3,4,8,10-tetrahydroxy-9-methoxy-6-oxo-3,4,4a,10b-tetrahydro-2H-pyrano[3,2-c]isochromen-2-yl]methyl 3,4,5-trihydroxybenzoate	POS	Phenylpropanoids	Coumarins and derivatives	2.20099e-06	2.8056e-06	2.9536e-06
Chlorogenic acid	POS	Phenylpropanoids	Other Phenylpropanoids	6.94129e-05	7.97812e-05	9.49507e-05
1-Methyluric acid	POS	Alkaloids	Purine alkaloids	0.000303085	7.48128e-05	1.87018e-05
(2E,4Z)-9-oxooctadeca-2,4-dienoic acid	NEG	Lipids	Fatty Acids and Conjugates	1.03969e-05	1.68836e-05	9.01397e-06
Tryptophol	NEG	Alkaloids	Indole alkaloids	5.42808e-08	1.23123e-05	1.65428e-05
2,3,12,14-tetrahydroxy-14-(hydroxymethyl)-5,9-dimethyltetracyclo[11.2.1.01,10.04,9]hexadecane-5-carboxylic acid	NEG	Terpenoids	Diterpenoids	7.79534e-06	7.81993e-06	9.76169e-06
3-Isopropylmalic acid	NEG	Lipids	Fatty Acids and Conjugates	7.08014e-05	0.00235239	0.00372858
2-Ethyl-2-hydroxybutyric acid	NEG	Lipids	Fatty Acids and Conjugates	9.31495e-06	7.13951e-05	0.000685553
2-methylcitrate	NEG	Organic acids and derivatives	Carboxylic acids	0.000111145	0.000207421	0.000102333
p-Hydroxymandelic acid	NEG	Phenylpropanoids	Other Phenylpropanoids	2.94595e-05	3.37947e-05	5.01805e-05
(1R,3R,4R,6S,8S,10R,13R,14R)-5,5,14-trimethyl-9-methylene-tetracyclo[11.2.1.01,10.04,8]hexadecane-3,4,6,14-tetrol	NEG	Terpenoids	Diterpenoids	1.97189e-06	1.84304e-06	3.03742e-06
3-(2-Methoxyphenyl)propanoic acid	NEG	Phenylpropanoids	Other Phenylpropanoids	1.8955e-05	3.04722e-05	4.86259e-05
Orcinol glucoside	NEG	Polyketides	Other polyketides	8.3378e-06	8.88084e-06	1.069e-05
Glutaric acid	NEG	Organic acids and derivatives	Carboxylic acids	0.000484083	0.000388728	0.000326471
Vicenin 2	NEG	Phenylpropanoids	Flavonoids	0.000464466	0.000493776	0.000597651
Melibiose	NEG	Carbohydrates	Saccharides and glycosides	0.00313153	9.86771e-05	0.000110453
(2'R,4aS,7R,8R,8aS)-2'-(3-furyl)-4,7-dimethyl-spiro[1,4a,5,6,7,8a-hexahydronaphthalene-8,4'-tetrahydrofuran]-2,3'-dione	POS	Terpenoids	Diterpenoids	5.2667e-06	4.64265e-06	6.7057e-06
Hexahydrocurcumin	POS	Phenylpropanoids	Other Phenylpropanoids	2.09525e-05	2.39445e-05	3.01623e-05
Indolelactic acid	POS	Alkaloids	Phytohormone	1.33081e-05	1.47305e-05	2.79878e-05
Kaempferol 3-O-sophoroside	POS	Phenylpropanoids	Flavonoids	0.000203294	0.000252752	0.000122257
Maculosin	POS	Amino acids and derivatives	Dipeptides	2.62011e-06	2.18284e-05	2.46141e-05
4-Aminobenzoic acid	POS	Phenylpropanoids	Phenolic acids	0.000125625	0.000165747	0.000146807
Histidine	POS	Amino acids and derivatives	Aminoacids	0.000861935	0.000102426	6.33859e-05
Pinobanksin	NEG	Phenylpropanoids	Flavonoids	2.87324e-05	7.01846e-05	0.000116223
[3-hydroxy-4-[(2S,3R,4S,5S,6R)-3,4,5-trihydroxy-6-(hydroxymethyl)tetrahydropyran-2-yl]oxy-phenyl]methyl 3,4-dihydroxybenzoate	NEG	Phenylpropanoids	Phenolic acids	4.10464e-05	4.49003e-05	5.48023e-05
methyl 2,8-dihydroxy-6-(hydroxymethyl)-9-oxo-xanthene-1-carboxylate	NEG	Polyketides	Other polyketides	7.71831e-06	2.02293e-05	8.95929e-06
ALK-IN-1	NEG	Alkaloids	Piperidine alkaloids	3.04272e-05	2.66816e-05	4.66799e-05
Asperulosidic Acid	NEG	Terpenoids	Monoterpenoids	0.000275692	0.000376774	0.000459074
Gulono-1,4-lactone	NEG	Carbohydrates	Saccharides and glycosides	0.000142468	0.000148295	0.000117389
(2R,7R,8R,9R,10S,20S)-7,8,9,19-tetrahydroxy-6,17-bis(hydroxymethyl)-2,6,10,17-tetramethyl-hexacyclo[12.8.1.01,14.02,11.05,10.015,20]tricos-12-ene-20-carboxylic acid	NEG	Terpenoids	Triterpenoids	1.02702e-05	1.47402e-05	3.02193e-05
2-Hydroxyoctanoic acid	NEG	Lipids	Fatty Acids and Conjugates	2.65777e-06	2.19031e-05	5.08471e-05
(1S,5R,9S,12S)-16-isopropyl-5,9-dimethyl-13,14-dioxatetracyclo[10.2.2.01,10.04,9]hexadec-15-ene-5-carboxylic acid	NEG	Terpenoids	Diterpenoids	4.51448e-06	5.53754e-06	6.8723e-06
6,9a,11a-Trimethyl-4-oxo-1,2,3a,3b,5,5a,7,8,9,9b,10,11-dodecahydronaphtho[1,2-g][1]benzofuran-6-carboxylic acid	NEG	Terpenoids	Diterpenoids	4.51448e-06	5.53754e-06	6.8723e-06
3,5,7-trihydroxy-2-[2-hydroxy-6-[(2S,3R,4S,5S,6R)-3,4,5-trihydroxy-6-(hydroxymethyl)tetrahydropyran-2-yl]oxy-phenyl]chromen-4-one	POS	Phenylpropanoids	Flavonoids	3.56338e-05	1.97172e-05	2.01522e-05
5,7-dihydroxy-2-(4-hydroxyphenyl)-6,8-bis[3,4,5-trihydroxy-6-(hydroxymethyl)tetrahydropyran-2-yl]chromen-4-one	NEG	Phenylpropanoids	Flavonoids	0.000464466	0.000493776	0.000597651
Arachidic acid	NEG	Lipids	Fatty Acids and Conjugates	2.61367e-05	3.18516e-05	2.21235e-05
(3aR,5S,7S,8R,8aS,9aR)-7,8-dihydroxy-5,8a-dimethyl-1-methylene-4,5,5a,6,7,8,9,9a-octahydro-3aH-azuleno[6,5-b]furan-2-one	NEG	Terpenoids	Sesquiterpenoids	9.59831e-06	9.02768e-06	5.67067e-06
3-Ureidopropionic acid	NEG	Amino acids and derivatives	Amino acid derivatives	0.000399394	9.79021e-05	8.72922e-05
4-(dimethylamino)butanoate	POS	Amino acids and derivatives	Amino acid derivatives	0.000433489	0.00014662	2.05161e-05
[3,4,5-trihydroxy-6-[1-methyl-3-(2,6,6-trimethyl-4-oxo-cyclohex-2-en-1-yl)propoxy]tetrahydropyran-2-yl]methyl 3,4,5-trihydroxybenzoate	NEG	Lipids	Saccharolipids	2.29241e-05	2.30647e-05	2.80267e-05
Homocitric acid	NEG	Organic acids and derivatives	Carboxylic acids	0.000111145	0.000207421	0.000102333
Glucono-1,5-lactone	NEG	Carbohydrates	Saccharides and glycosides	0.000142468	0.000148295	0.000117389
α-Cyperone	POS	Terpenoids	Sesquiterpenoids	4.51952e-06	5.03443e-06	5.98822e-06
5,6,7-Trimethoxycoumarin	POS	Phenylpropanoids	Coumarins and derivatives	1.12415e-05	1.22821e-05	1.52098e-05
2-(3,4-dimethoxyphenyl)-3,5,7,8-tetramethoxy-chromen-4-one	POS	Phenylpropanoids	Flavonoids	9.14198e-06	9.96479e-06	9.77536e-06
[2-hydroxy-1-[hydroxy-(7-methoxy-2-oxo-chromen-6-yl)methyl]-2-methyl-propyl] 3-methylbut-2-enoate	POS	Phenylpropanoids	Coumarins and derivatives	1.30233e-05	2.41038e-05	4.07018e-05
(1R,4S,5R,7R,8R,11R,17S,18S)-4,5,7,8,17-pentahydroxy-14,18-dimethyl-6-methylene-3,10-dioxapentacyclo[9.8.0.01,7.04,19.013,18]nonadec-14-ene-9,16-dione	POS	Terpenoids	Triterpenoids	2.18383e-06	3.82385e-06	1.02956e-05
3-[(1R,4R,6S,9S,10R,13R,14R)-6-[(2R,4R,5S,6R)-5-hydroxy-4-methoxy-6-methyl-tetrahydropyran-2-yl]oxy-9,13-dimethyl-17-oxo-14-tetracyclo[11.3.1.01,10.04,9]heptadecanyl]-2H-furan-5-one	NEG	Steroids and steroid derivatives	Steroid lactones	8.45519e-06	7.56368e-06	9.73049e-06
(2R,3R,4S,5S,6R)-2-[(E)-cinnamyl]oxy-6-[[(2R,3S,4S,5R)-3,4-dihydroxy-5-(hydroxymethyl)tetrahydrofuran-2-yl]oxymethyl]tetrahydropyran-3,4,5-triol	NEG	Lipids	Saccharolipids	1.14472e-05	1.70987e-05	1.63602e-05
Phloretin	NEG	Phenylpropanoids	Flavonoids	1.31073e-05	1.32509e-05	1.31601e-05
(2R,3R,4S,5S,6R)-2-benzyloxy-6-[[(2S,3R,4S,5R)-3,4,5-trihydroxytetrahydropyran-2-yl]oxymethyl]tetrahydropyran-3,4,5-triol	NEG	Others	Others	0.000767577	0.00076065	0.00111574
(2R,3R,4S,5S,6R)-2-benzyloxy-6-[[(2R,3R,4R)-3,4-dihydroxy-4-(hydroxymethyl)tetrahydrofuran-2-yl]oxymethyl]tetrahydropyran-3,4,5-triol	NEG	Phenylpropanoids	Other Phenylpropanoids	0.000767577	0.00076065	0.00111574
Ala-Gly	NEG	Amino acids and derivatives	Amino acid derivatives	2.94548e-05	6.64726e-05	0.00109727
Allopurinol-1-ribonucleoside	NEG	Carbohydrates	Nucleosides	0.000163285	0.000497296	0.000280711
Xanthoxylin	NEG	Polyketides	Aromatic polyketides	1.48622e-05	1.6669e-05	4.22714e-05
4-Methylcatechol	NEG	Others	Others	1.98109e-05	3.71878e-05	4.52491e-05
Kaempferol 3-O-beta-sophoroside	POS	Phenylpropanoids	Flavonoids	0.000203294	0.000252752	0.000122257
[2-hydroxy-1-[hydroxy-(7-methoxy-2-oxo-chromen-6-yl)methyl]-2-methyl-propyl] (E)-2-methylbut-2-enoate	POS	Phenylpropanoids	Coumarins and derivatives	1.30233e-05	2.41038e-05	4.07018e-05
Praeruptorin C	POS	Phenylpropanoids	Coumarins and derivatives	1.49506e-06	1.56579e-06	1.87149e-06
3-[(2S,3R,4S,5R,6R)-4-[(2S,3R,4S,5S,6R)-4,5-dihydroxy-6-(hydroxymethyl)-3-[(2S,3R,4S,5R)-3,4,5-trihydroxytetrahydropyran-2-yl]oxy-tetrahydropyran-2-yl]oxy-3,5-dihydroxy-6-(hydroxymethyl)tetrahydropyran-2-yl]oxy-2-(3,4-dihydroxyphenyl)-5,7-dihydroxy-chromen-4-one	POS	Phenylpropanoids	Flavonoids	6.62168e-06	9.68142e-06	1.88499e-05
5-hydroxy-7-[(2S,3R,4S,5S,6R)-3,4,5-trihydroxy-6-[[(2R,3R,4R,5R,6S)-3,4,5-trihydroxy-6-methyloxan-2-yl]oxymethyl]oxan-2-yl]oxychromen-2-one	POS	Phenylpropanoids	Coumarins and derivatives	4.57989e-06	7.5597e-06	2.99702e-05
7-[(2S,3R,4S,5S,6R)-3,4,5-trihydroxy-6-[[(2S,3R,4S,5R)-3,4,5-trihydroxytetrahydropyran-2-yl]oxymethyl]tetrahydropyran-2-yl]oxychromen-2-one	POS	Phenylpropanoids	Coumarins and derivatives	4.9106e-05	5.46279e-05	7.09481e-05
2'-O-Methyladenosine	POS	Carbohydrates	Nucleosides	6.13534e-05	0.000199429	0.000164362
Heptadecanoic acid	NEG	Lipids	Fatty Acids and Conjugates	5.2807e-06	7.59688e-06	6.67306e-06
2-[(2R,4aR,5R,8S)-4a,8-dimethyl-5-[(2R,3R,4S,5S,6R)-3,4,5-trihydroxy-6-(hydroxymethyl)tetrahydropyran-2-yl]oxy-3,4,5,6,7,8-hexahydro-2H-naphthalen-2-yl]prop-2-enoic acid	NEG	Terpenoids	Sesquiterpenoids	1.71284e-05	1.90388e-05	1.63844e-05
5-Hydroxyvalproic acid	NEG	Lipids	Fatty Acids and Conjugates	4.77467e-06	1.13335e-05	1.95578e-05
Catechin	NEG	Phenylpropanoids	Flavonoids	3.26213e-05	3.64996e-05	3.52666e-05
Ribitol	NEG	Others	Others	4.69079e-05	4.91766e-05	3.26083e-05
(2S,3R,4S,5S,6R)-2-[5-[(E)-2-(3,5-dihydroxyphenyl)vinyl]-2-methoxy-phenoxy]-6-(hydroxymethyl)tetrahydropyran-3,4,5-triol	NEG	Phenylpropanoids	Stilbenes	9.46816e-06	8.39752e-06	1.15648e-05
4-hydroxy-6-methyl-chromen-2-one	POS	Phenylpropanoids	Coumarins and derivatives	4.20957e-05	6.11492e-05	5.63075e-05
2,3,12,13-tetrahydroxy-14-(hydroxymethyl)-5,9-dimethyltetracyclo[11.2.1.01,10.04,9]hexadecane-5-carboxylic acid	NEG	Terpenoids	Diterpenoids	7.79534e-06	7.81993e-06	9.76169e-06
2-Isopropylmalic acid	NEG	Lipids	Fatty Acids and Conjugates	7.08014e-05	0.00235239	0.00372858
(1R,7R,10R)-4,10,11,11-tetramethyltricyclo[5.3.1.01,5]undec-4-en-3-one	POS	Terpenoids	Sesquiterpenoids	4.51952e-06	5.03443e-06	5.98822e-06
Glutamine	NEG	Amino acids and derivatives	Aminoacids	2.94548e-05	6.64726e-05	0.00109727
6-hydroxy-4-(hydroxymethyl)-3,4a,8,8-tetramethyl-5,6,7,8a-tetrahydro-4H-naphthalen-1-one	POS	Terpenoids	Sesquiterpenoids	6.17586e-05	6.95966e-05	9.92409e-05
1-(4-hydroxy-3,5-dimethoxy-phenyl)propan-1-one	POS	Others	Others	3.4215e-05	6.85869e-05	4.99552e-05
(2R,3R,4S,5S,6R)-2-octoxy-6-[[(2S,3R,4S,5R)-3,4,5-trihydroxytetrahydropyran-2-yl]oxymethyl]tetrahydropyran-3,4,5-triol	NEG	Lipids	Saccharolipids	1.20501e-05	1.2722e-05	1.36368e-05
Auranofin	NEG	Organic acids and derivatives	Carboxylic acids	1.74912e-05	5.08058e-05	5.69864e-06
Barlerin	NEG	Terpenoids	Monoterpenoids	2.85906e-05	2.83039e-05	4.15984e-05
2-Hydroxyhexanedioic acid	NEG	Lipids	Fatty Acids and Conjugates	0.00130831	0.000843135	0.000841098
benzyl 4-[(2S,3R,4S,5S,6R)-3,4,5-trihydroxy-6-(hydroxymethyl)oxan-2-yl]oxybenzoate	NEG	Phenylpropanoids	Phenolic acids	9.29434e-06	9.84894e-06	1.13074e-05
5-(4-carboxy-3-methyl-butyl)-1,4a-dimethyl-6-methylene-decalin-1-carboxylic acid	NEG	Terpenoids	Diterpenoids	1.97189e-06	1.84304e-06	3.03742e-06
5-[6-(hydroxymethyl)-7-oxatricyclo[4.3.0.03,9]nonan-9-yl]-2-methyl-4-oxo-pentanoic acid	NEG	Terpenoids	Monoterpenoids	4.70445e-05	4.8105e-05	6.51969e-05
3a,8-dihydroxy-3,5a,9-trimethyl-4,5,6,7,8,9b-hexahydro-3H-benzo[g]benzofuran-2-one	NEG	Terpenoids	Sesquiterpenoids	9.59831e-06	9.02768e-06	5.67067e-06
3,7-Di-O-methylquercetin	POS	Phenylpropanoids	Flavonoids	1.00827e-05	9.64465e-06	9.37664e-06
3-isopropyl-2,3,6,7,8,8a-hexahydropyrrolo[1,2-a]pyrazine-1,4-dione	POS	Amino acids and derivatives	Dipeptides	1.07587e-05	0.000105241	0.00016295
Kaempferol 3-O-gentiobioside	POS	Phenylpropanoids	Flavonoids	0.000203294	0.000252752	0.000122257
3-Hydorxy-3-methylglutaric acid	NEG	Lipids	Fatty Acids and Conjugates	0.00130831	0.000843135	0.000841098
(E)-3-(3,4-dihydroxyphenyl)-1-[2-hydroxy-4-[(2S,3R,4S,5S,6R)-3,4,5-trihydroxy-6-(hydroxymethyl)tetrahydropyran-2-yl]oxy-phenyl]prop-2-en-1-one	POS	Phenylpropanoids	Flavonoids	6.2653e-06	5.48358e-06	4.80567e-06
2,6-Dimethoxy-1,4-benzoquinone	POS	Polyketides	Aromatic polyketides	7.73982e-05	8.60887e-05	8.82458e-05
Pyrrolidine	POS	Alkaloids	Pyrrolidine alkaloids	0.000441797	0.000262058	7.22643e-05
5-Acetyluracil	POS	Alkaloids	Other alkaloids	3.96076e-05	3.58883e-05	2.99399e-05
5,7-dihydroxy-2-(4-hydroxyphenyl)-6-[3,4,5-trihydroxy-6-(hydroxymethyl)tetrahydropyran-2-yl]-8-(3,4,5-trihydroxytetrahydropyran-2-yl)chromen-4-one	POS	Phenylpropanoids	Flavonoids	0.000401792	0.000450838	0.000436457
Dihydroartemisinic acid	NEG	Terpenoids	Sesquiterpenoids	2.12939e-06	2.30168e-06	2.82001e-06
13(S)-HpOTrE	NEG	Lipids	Fatty Acids and Conjugates	4.93976e-05	6.10298e-05	4.08785e-05
(1R,6R,13R)-13-hydroxy-6-(1-hydroxy-1-methyl-ethyl)-16,17-dimethoxy-2,7,20-trioxapentacyclo[11.8.0.03,11.04,8.014,19]henicosa-3(11),4(8),9,14,16,18-hexaen-12-one	NEG	Phenylpropanoids	Isoflavonoids	2.36875e-06	1.79967e-06	1.9789e-06
[(1S,2S,3R,4S,7R,10S,12R,15S)-4,12-diacetoxy-1,9,15-trihydroxy-10,14,17,17-tetramethyl-11-oxo-6-oxatetracyclo[11.3.1.03,10.04,7]heptadec-13-en-2-yl] benzoate	NEG	Terpenoids	Diterpenoids	3.48509e-05	3.7989e-05	3.74457e-05
Terephthalic-Acid	NEG	Phenylpropanoids	Phenolic acids	0.000103904	9.37352e-05	1.87268e-05
2-isopropenyl-5-methoxy-2,3-dihydropyrano[2,3-g][1,4]benzodioxin-7-one	POS	Phenylpropanoids	Coumarins and derivatives	3.3471e-05	3.68041e-05	4.11821e-05
9-Methyluric acid	POS	Alkaloids	Purine alkaloids	0.000303085	7.48128e-05	1.87018e-05
3-Methyluric acid	POS	Alkaloids	Purine alkaloids	0.000303085	7.48128e-05	1.87018e-05
[(1S)-2-hydroxy-1-[(R)-hydroxy-(7-methoxy-2-oxo-chromen-6-yl)methyl]-2-methyl-propyl] (Z)-2-methylbut-2-enoate	POS	Phenylpropanoids	Coumarins and derivatives	1.30233e-05	2.41038e-05	4.07018e-05
3'-O-Methyladenosine	POS	Carbohydrates	Nucleosides	6.13534e-05	0.000199429	0.000164362
9-hydroxy-7-isopropyl-1,4a-dimethyl-2,3,4,9,10,10a-hexahydrophenanthrene-1-carboxylic acid	POS	Terpenoids	Diterpenoids	7.48122e-06	4.28245e-06	1.82296e-06
Ferulate	POS	Phenylpropanoids	Other Phenylpropanoids	3.75413e-05	4.29731e-05	3.39552e-05
Hexaethylene glycol	POS	Lipids	Glycerolipids	3.2471e-06	4.23967e-05	3.30869e-05
LPC(13:0)	NEG	Lipids	Glycerophospholipids	1.37061e-05	3.90532e-06	2.45584e-06
Quadranoside III	NEG	Terpenoids	Saponins	2.71619e-06	3.42239e-06	2.40527e-06
Zearalanone	NEG	Polyketides	Macrolides	2.81286e-06	3.32068e-06	4.16732e-06
3-hydroxy-4-(1,5,6-trihydroxy-1,5-dimethyl-hexyl)benzoic acid	NEG	Terpenoids	Sesquiterpenoids	6.80648e-06	6.64974e-06	5.02321e-05
3-[4-methoxy-2-[(2S,3R,4S,5S,6R)-3,4,5-trihydroxy-6-(hydroxymethyl)tetrahydropyran-2-yl]oxy-phenyl]propanoic acid	NEG	Organic acids and derivatives	Other organic acids	2.1785e-05	3.27474e-05	3.49101e-05
2-hexoxy-6-[(3,4,5-trihydroxytetrahydropyran-2-yl)oxymethyl]tetrahydropyran-3,4,5-triol	NEG	Lipids	Saccharolipids	0.000166964	0.000178203	0.000225615
SKF-82958 (hydrobromide)	NEG	Alkaloids	Isoquinoline alkaloids	6.56463e-06	6.48712e-06	8.54563e-06
Stearic acid	NEG	Lipids	Fatty Acids and Conjugates	0.000147796	0.000193224	0.000220189
5,9-dimethyltetracyclo[11.2.1.01,10.04,9]hexadecane-5,14-dicarboxylic acid	NEG	Terpenoids	Diterpenoids	4.51448e-06	5.53754e-06	6.8723e-06
5-[(E)-4-carboxy-3-methyl-but-3-enyl]-1,4a-dimethyl-6-methylene-decalin-1-carboxylic acid	NEG	Terpenoids	Diterpenoids	4.51448e-06	5.53754e-06	6.8723e-06
Continentalic acid	NEG	Terpenoids	Diterpenoids	5.34008e-06	1.0139e-05	7.14395e-06
(1S,4aR,10aR)-1,4a,7-trimethyl-7-vinyl-3,4,4b,5,6,9,10,10a-octahydro-2H-phenanthrene-1-carboxylic acid	NEG	Terpenoids	Diterpenoids	5.34008e-06	1.0139e-05	7.14395e-06
1-[2,3-dihydroxy-4-[(2S,3R,4S,5S,6R)-3,4,5-trihydroxy-6-(hydroxymethyl)tetrahydropyran-2-yl]oxy-phenyl]ethanone	NEG	Polyketides	Aromatic polyketides	0.000719872	0.00072771	0.000957056
Gastrodin	NEG	Phenylpropanoids	Other Phenylpropanoids	8.3378e-06	8.88084e-06	1.069e-05
3,5-dihydroxy-2-(3-hydroxy-4-methoxy-phenyl)-7-methoxy-chromen-4-one	POS	Phenylpropanoids	Flavonoids	1.00827e-05	9.64465e-06	9.37664e-06
4-[2-[(1R,4aS,5R,8aS)-5-(hydroxymethyl)-5,8a-dimethyl-2-methylene-decalin-1-yl]ethyl]-2H-furan-5-one	NEG	Terpenoids	Diterpenoids	1.11669e-06	1.39719e-06	1.52676e-06
(8E)-10-hydroxy-5,9,12,13,16-pentamethyl-4-oxatricyclo[10.3.1.03,5]hexadeca-1(15),8-dien-2-one	NEG	Terpenoids	Diterpenoids	1.11669e-06	1.39719e-06	1.52676e-06
methyl 3,8-dihydroxy-9-oxo-xanthene-1-carboxylate	NEG	Polyketides	Other polyketides	5.49207e-05	6.50007e-05	3.20568e-05
1,3,5,6-tetrahydroxy-2-methyl-anthracene-9,10-dione	NEG	Polyketides	Aromatic polyketides	5.49207e-05	6.50007e-05	3.20568e-05
4-methoxy-6-[(E)-prop-1-enyl]pyran-2-one	POS	Polyketides	Macrolides	9.05722e-05	0.000116314	0.000122613
3,5,6,7,3',4'-Hexamethoxyflavone	POS	Phenylpropanoids	Flavonoids	9.14198e-06	9.96479e-06	9.77536e-06
1,7-dihydroxy-3-methoxy-xanthen-9-one	POS	Polyketides	Other polyketides	9.44231e-06	1.35304e-05	9.07685e-06
(±)-Naringenin	POS	Phenylpropanoids	Flavonoids	4.09526e-05	4.31869e-05	2.85198e-05
Syringaldehyde	POS	Phenylpropanoids	Phenolic acids	2.28107e-05	2.51762e-05	4.18835e-05
[(2R,3S,4R,5R,6S)-6-[(2S,3R,4S,5S,6R)-2-[5,8-dihydroxy-2-(4-methoxyphenyl)-4-oxo-chromen-7-yl]oxy-4,5-dihydroxy-6-(hydroxymethyl)tetrahydropyran-3-yl]oxy-3,4,5-trihydroxy-tetrahydropyran-2-yl]methyl acetate	POS	Phenylpropanoids	Flavonoids	2.30316e-05	2.02095e-05	3.01266e-05
Polyporenic acid C	NEG	Steroids and steroid derivatives	Bile acids and derivatives	5.70426e-06	6.42678e-06	7.54582e-06
[(2S,3R,4S,5S,6R)-3,4,5-trihydroxy-6-(hydroxymethyl)oxan-2-yl] (1S,2R,4aS,6aS,6bR,10S,11R,12aR,14bS)-10,11-dihydroxy-1,2,6a,6b,9,9,12a-heptamethyl-2,3,4,5,6,6a,7,8,8a,10,11,12,13,14b-tetradecahydro-1H-picene-4a-carboxylate	NEG	Terpenoids	Saponins	9.30002e-07	1.63571e-06	4.50164e-08
5-hydroxy-2-(4-hydroxyphenyl)-7-methoxy-6-[(2S,3R,4R,5S,6R)-3,4,5-trihydroxy-6-(hydroxymethyl)tetrahydropyran-2-yl]chromen-4-one	NEG	Phenylpropanoids	Flavonoids	1.4752e-05	1.49013e-05	1.79844e-05
7-hydroxy-2-[4-[(2S,3R,4S,5S,6R)-3,4,5-trihydroxy-6-(hydroxymethyl)tetrahydropyran-2-yl]oxyphenyl]chroman-4-one	NEG	Phenylpropanoids	Flavonoids	5.37991e-05	5.56567e-05	5.74482e-05
Isovaleric acid	NEG	Lipids	Fatty Acids and Conjugates	1.47846e-05	1.12572e-05	1.65161e-05
(3aS,5R,7S,7aR)-2,7-diacetyloxy-3-formyl-3a-hydroxy-1,1,3,5-tetramethyl-2,4,5,6,7,7a-hexahydroindene-4-carboxylic acid	NEG	Terpenoids	Sesquiterpenoids	1.20254e-05	1.21679e-05	1.55712e-05
Britanin	NEG	Terpenoids	Sesquiterpenoids	1.20254e-05	1.21679e-05	1.55712e-05
3-[(2R,3S,4S,5S)-3,4-dihydroxy-5-(hydroxymethyl)tetrahydrofuran-2-yl]oxy-5,7-dihydroxy-2-(4-hydroxyphenyl)chromen-4-one	NEG	Phenylpropanoids	Flavonoids	0.00117491	0.00109868	0.000358311
5,7-dihydroxy-2-(4-hydroxyphenyl)-3-[(2S,3R,4S,5S)-3,4,5-trihydroxytetrahydropyran-2-yl]oxy-chromen-4-one	NEG	Phenylpropanoids	Flavonoids	0.00117491	0.00109868	0.000358311
N-Acetylphenylalanine	NEG	Amino acids and derivatives	Dipeptides	0.00011205	0.000114735	0.000156392
Leucocyanidin	NEG	Phenylpropanoids	Anthocyanidins	0.000125043	0.000232832	0.000121822
4-(Methylamino)butanoic acid	NEG	Amino acids and derivatives	Amino acid derivatives	1.24955e-05	1.11508e-05	2.93963e-06
Valine	NEG	Amino acids and derivatives	Aminoacids	1.24955e-05	1.11508e-05	2.93963e-06
2-hydroxy-1',4,4'a-trimethyl-5'-oxo-4-vinyl-spiro[cyclopentane-1,6'-decalin]-1'-carboxylic acid	NEG	Terpenoids	Diterpenoids	4.51448e-06	5.53754e-06	6.8723e-06
Propyl paraben	NEG	Phenylpropanoids	Phenolic acids	1.8955e-05	3.04722e-05	4.86259e-05
2,3-Dihydroxybenzoic acid (Pyrocatechuic acid)	NEG	Phenylpropanoids	Phenolic acids	0.000932868	0.00164694	0.00353505
[(2S,3R,4S,5S,6R)-3,4,5-trihydroxy-6-[[(E)-3-phenylprop-2-enoyl]oxymethyl]tetrahydropyran-2-yl] 3,4,5-trihydroxybenzoate	POS	Phenylpropanoids	Phenolic acids	2.51067e-05	2.65073e-05	3.14186e-05
Oricinol	NEG	Others	Others	1.98109e-05	3.71878e-05	4.52491e-05
1,8-dihydroxy-3-methyl-6-[(2S,3R,4S,5S,6R)-3,4,5-trihydroxy-6-(hydroxymethyl)tetrahydropyran-2-yl]oxy-anthracene-9,10-dione	POS	Polyketides	Aromatic polyketides	4.14795e-05	4.18975e-05	2.14552e-05
Tropolone	NEG	Phenylpropanoids	Other Phenylpropanoids	0.00017246	0.000201791	0.00024367
3-hydroxybenzaldehyde	NEG	Phenylpropanoids	Phenolic acids	0.00017246	0.000201791	0.00024367
4-Hydroxybenzaldehyde	NEG	Phenylpropanoids	Phenolic acids	0.00017246	0.000201791	0.00024367
4-Hydroxybenzoic acid	NEG	Phenylpropanoids	Phenolic acids	0.000210934	0.000276121	0.0014047
3-Methyl-2-oxovaleric acid	NEG	Organic acids and derivatives	Keto acids	2.06003e-05	0.000514688	0.00125197
Ketoleucine	NEG	Organic acids and derivatives	Keto acids	2.06003e-05	0.000514688	0.00125197
9-hydroxy-1-isopropenyl-5b,8,11a-trimethyl-1,2,3,4,5,6,7,7a,9,10,11,11b,12,13,13a,13b-hexadecahydrocyclopenta[a]chrysene-3a,5a,8-tricarboxylic acid	NEG	Terpenoids	Triterpenoids	8.45519e-06	7.56368e-06	9.73049e-06
[(2S,3R,4S,5S,6R)-3,4,5-trihydroxy-6-(hydroxymethyl)oxan-2-yl] (4aS,6aS,6bR,10S,11R,12aR,14bS)-10,11-dihydroxy-2,2,6a,6b,9,9,12a-heptamethyl-1,3,4,5,6,6a,7,8,8a,10,11,12,13,14b-tetradecahydropicene-4a-carboxylate	NEG	Terpenoids	Saponins	9.30002e-07	1.63571e-06	4.50164e-08
Neoliquiritin	NEG	Phenylpropanoids	Flavonoids	5.37991e-05	5.56567e-05	5.74482e-05
5-Aminopentanoic acid	NEG	Organic acids and derivatives	Carboxylic acids	1.24955e-05	1.11508e-05	2.93963e-06
2-(4-hydroxyphenyl)-7-[(2S,3R,4S,5S,6R)-3,4,5-trihydroxy-6-(hydroxymethyl)tetrahydropyran-2-yl]oxy-chromen-4-one	POS	Phenylpropanoids	Flavonoids	2.49675e-05	2.14312e-05	5.86853e-06
(2S,3R,5S,9R)-2,3-dihydroxy-14-(hydroxymethyl)-5,9-dimethyl-14-[(2S,3R,4S,5S,6R)-3,4,5-trihydroxy-6-(hydroxymethyl)tetrahydropyran-2-yl]oxy-tetracyclo[11.2.1.01,10.04,9]hexadecane-5-carboxylic acid	POS	Terpenoids	Diterpenoids	1.03244e-05	1.08998e-05	1.44145e-05
3-(2,6-dimethoxyphenyl)-1-(4-hydroxyphenyl)propan-1-one	POS	Phenylpropanoids	Flavonoids	1.01316e-05	3.92658e-05	7.49502e-05
3-Methyloxindole	POS	Alkaloids	Indole alkaloids	2.3757e-05	2.36822e-05	2.72078e-05
PI(18:1/18:1)	NEG	Lipids	Glycerophospholipids	7.82199e-06	8.8017e-06	4.36612e-06
7-Hydroxydihydrobotrydial	NEG	Terpenoids	Sesquiterpenoids	3.49867e-05	3.43549e-05	6.24222e-05
Nepodin	NEG	Polyketides	Other polyketides	4.83618e-05	6.35972e-05	7.13862e-05
Rubiadin	NEG	Polyketides	Aromatic polyketides	5.09327e-06	9.59408e-06	1.36303e-05
(2R,3S,4S,5R,6R)-2-(hydroxymethyl)-6-[(5-hydroxy-4,7,7-trimethyl-2-bicyclo[2.2.1]heptanyl)oxy]oxane-3,4,5-triol	NEG	Terpenoids	Monoterpenoids	7.65075e-06	8.61778e-06	1.10111e-05
1-(3-acetyl-2,4,6-trihydroxy-phenyl)ethanone	NEG	Polyketides	Aromatic polyketides	1.63378e-05	4.08579e-05	0.000178461
(2R,3R,4S,5S,6R)-2-[(2E)-3,7-dimethylocta-2,6-dienoxy]-6-[[(2S,3R,4S,5R)-3,4,5-trihydroxytetrahydropyran-2-yl]oxymethyl]tetrahydropyran-3,4,5-triol	NEG	Terpenoids	Monoterpenoids	0.000330057	0.000364941	0.000418548
(2R,3R,4S,5S,6R)-2-[(2E)-3,7-dimethylocta-2,6-dienoxy]-6-[[(2S,3R,4S,5S)-3,4,5-trihydroxytetrahydropyran-2-yl]oxymethyl]tetrahydropyran-3,4,5-triol	NEG	Terpenoids	Monoterpenoids	0.000330057	0.000364941	0.000418548
4-Vinylphenol	NEG	Phenylpropanoids	Phenolic acids	2.78336e-05	5.16125e-05	7.07483e-05
(E)-2-methylpent-2-enoic acid	NEG	Lipids	Fatty Acids and Conjugates	1.03098e-05	1.43068e-05	1.98406e-05
Helicin	NEG	Phenylpropanoids	Phenolic acids	0.000140723	0.000124586	0.000123809
Hydroxyisocaproic acid	NEG	Lipids	Fatty Acids and Conjugates	6.66215e-05	0.000868813	0.00196879
Butanoic acid	NEG	Lipids	Fatty Acids and Conjugates	0.00023386	7.95269e-05	9.77986e-05
Prolylhydroxyproline	NEG	Amino acids and derivatives	Amino acid derivatives	1.23274e-06	0.000120004	0.000109976
3,5-dimethoxy-4-[(2S,3R,4S,5S,6R)-3,4,5-trihydroxy-6-(hydroxymethyl)tetrahydropyran-2-yl]oxy-benzoic acid	NEG	Phenylpropanoids	Phenolic acids	1.77289e-05	4.39492e-05	2.75878e-05
Cynarin	POS	Phenylpropanoids	Other Phenylpropanoids	3.2712e-05	2.77631e-05	3.14784e-05
2,6-Dihydroxybenzoic acid	NEG	Phenylpropanoids	Phenolic acids	0.00125425	0.00320762	0.00212287
5,5,6b-trimethyl-3a,4,6,6a-tetrahydro-1H-cyclopropa[e]indene-1a,2-dicarboxylic acid	NEG	Organic acids and derivatives	Carboxylic acids	4.57442e-05	5.3688e-05	7.16591e-05
(E)-3-(2,5-dihydroxyphenyl)prop-2-enoic acid	NEG	Phenylpropanoids	Other Phenylpropanoids	0.00026875	0.000443771	0.000782145
5-hydroxy-3-[4-hydroxy-2-[(2S,3R,4S,5S,6R)-3,4,5-trihydroxy-6-(hydroxymethyl)tetrahydropyran-2-yl]oxy-phenyl]-7-methoxy-chromen-4-one	POS	Phenylpropanoids	Isoflavonoids	2.51067e-05	2.65073e-05	3.14186e-05
2,5-dimethylbenzene-1,3-diol	NEG	Polyketides	Other polyketides	7.4693e-06	0.000179142	0.000450856
Demethoxycapillarisin	POS	Phenylpropanoids	Coumarins and derivatives	0.000387438	0.000381996	0.000253736
3-Hydroxybenzoic acid	NEG	Phenylpropanoids	Phenolic acids	0.000210934	0.000276121	0.0014047
methyl 4-hydroxy-5-[2-(hydroxymethyl)-3-methoxy-5-methyl-phenoxy]-2-methoxy-3,6-dimethyl-benzoate	POS	Polyketides	Aromatic polyketides	1.30233e-05	2.41038e-05	4.07018e-05
Gly-Ala	NEG	Amino acids and derivatives	Dipeptides	2.94548e-05	6.64726e-05	0.00109727
(2S,3S)-2-(3,4,5-trihydroxyphenyl)chromane-3,5,7-triol	NEG	Phenylpropanoids	Flavonoids	0.000125043	0.000232832	0.000121822
2-(hydroxymethyl)-6-[[(1S,4R)-1,3,3-trimethyl-2-oxabicyclo[2.2.2]octan-6-yl]oxy]tetrahydropyran-3,4,5-triol	NEG	Terpenoids	Monoterpenoids	7.65075e-06	8.61778e-06	1.10111e-05
(4aR,5S)-9-hydroxy-3,4a,5-trimethyl-4,5,6,7,8,8a,9,9a-octahydrobenzo[f]benzofuran-2-one	POS	Terpenoids	Sesquiterpenoids	3.61418e-05	3.04024e-05	4.82669e-05
2,2-dimethyl-6H-pyrano[3,2-c]quinolin-5-one	POS	Alkaloids	Quinoline alkaloids	3.34923e-06	1.3405e-05	7.48214e-06
N-Cinnamoylglycine	POS	Organic acids and derivatives	Carboxylic acids	6.72537e-06	2.24578e-05	1.24448e-05
5-Hydroxy-7,8-dimethoxyflavone,Moslosooflavone	POS	Phenylpropanoids	Flavonoids	2.50223e-05	2.46345e-05	1.61571e-05
Xanyhyletin	POS	Phenylpropanoids	Coumarins and derivatives	1.31428e-05	1.24471e-05	1.76225e-05
(Z)-3-(4-oxo-5-propan-2-ylidene-2-propylfuran-3-yl)prop-2-enoic acid	POS	Polyketides	Other polyketides	0.000289095	0.000327562	0.000422889
7-hydroxy-3-(hydroxymethyl)-5-methyl-isochromen-1-one	POS	Phenylpropanoids	Coumarins and derivatives	3.03308e-05	3.58453e-05	7.54084e-05
N-(2-Amino-3-hydroxybenzoyl)glycine	POS	Amino acids and derivatives	Amino acid derivatives	0.000711942	0.000763282	0.000134291
5-Oxooctanoic acid	NEG	Lipids	Fatty Acids and Conjugates	1.19106e-05	7.61353e-06	1.43714e-05
Ethyl 3-hydroxybenzoate	NEG	Phenylpropanoids	Phenolic acids	2.38092e-05	0.000715257	0.00328212
Desaminotyrosine	NEG	Phenylpropanoids	Other Phenylpropanoids	2.38092e-05	0.000715257	0.00328212
Acetylleucine	NEG	Amino acids and derivatives	Dipeptides	1.63736e-06	4.14393e-05	6.57707e-05
Purine	NEG	Alkaloids	Purine alkaloids	0.000596272	0.000247082	0.000128003
Citric Acid	NEG	Organic acids and derivatives	Carboxylic acids	0.000721926	0.000500871	0.00101925
2,4-Dihydroxybenzoic acid	NEG	Phenylpropanoids	Phenolic acids	0.000932868	0.00164694	0.00353505
3,5,7-trihydroxy-8-methoxy-2-(4-methoxyphenyl)chromen-4-one	POS	Phenylpropanoids	Flavonoids	1.00827e-05	9.64465e-06	9.37664e-06
Allopurinol	NEG	Alkaloids	Other alkaloids	7.48756e-05	6.95459e-05	0.000129127
(2S)-2-amino-4-benzyloxy-4-oxo-butanoic acid	POS	Amino acids and derivatives	Amino acid derivatives	1.33081e-05	1.47305e-05	2.79878e-05
[2-hydroxy-1-[hydroxy-(7-methoxy-2-oxo-chromen-6-yl)methyl]-2-methyl-propyl] (Z)-2-methylbut-2-enoate	POS	Phenylpropanoids	Coumarins and derivatives	1.30233e-05	2.41038e-05	4.07018e-05
6-[2-(1,3-benzodioxol-5-yl)ethyl]-4-methoxy-pyran-2-one	NEG	Phenylpropanoids	Other Phenylpropanoids	1.31073e-05	1.32509e-05	1.31601e-05
(2R,3S,4S,5R,6R)-2-[[(2R,3R,4R)-3,4-dihydroxy-4-(hydroxymethyl)tetrahydrofuran-2-yl]oxymethyl]-6-[(2E)-3,7-dimethylocta-2,6-dienoxy]tetrahydropyran-3,4,5-triol	NEG	Terpenoids	Monoterpenoids	0.000330057	0.000364941	0.000418548
8,8-dimethylpyrano[2,3-f]chromen-2-one	POS	Phenylpropanoids	Coumarins and derivatives	1.31428e-05	1.24471e-05	1.76225e-05
Ethyl 4-hydroxybenzoate	NEG	Phenylpropanoids	Phenolic acids	2.38092e-05	0.000715257	0.00328212
6-[[3-(hydroxymethyl)-5-oxo-2H-furan-4-yl]methyl]-5,6-dimethylcyclohexene-1-carboxylic acid	POS	Terpenoids	Sesquiterpenoids	4.45468e-05	0.000112317	8.25724e-05
6a-acetyl-1-(carboxymethyl)-5,5-dimethyl-1,3a,4,6-tetrahydropentalene-2-carboxylic acid	POS	Terpenoids	Sesquiterpenoids	4.45468e-05	0.000112317	8.25724e-05
1-(6-hydroxy-2,4-dimethoxy-3-methyl-phenyl)ethanone	POS	Polyketides	Aromatic polyketides	2.55917e-05	3.11566e-05	3.54562e-05
Kynurenic acid	POS	Alkaloids	Quinoline alkaloids	4.3231e-06	3.37207e-05	5.35094e-05
2,6-dihydroxy-7-methoxy-1,1,4a-trimethyl-3,4,10,10a-tetrahydro-2H-phenanthren-9-one	NEG	Terpenoids	Diterpenoids	1.9668e-06	2.11007e-06	1.60847e-06
(2Z,4E)-5-[8-hydroxy-1,5-dimethyl-3-[(2R,3R,4S,5S,6R)-3,4,5-trihydroxy-6-(hydroxymethyl)oxan-2-yl]oxy-6-oxabicyclo[3.2.1]octan-8-yl]-3-methylpenta-2,4-dienoic acid	NEG	Terpenoids	Carotenoids	5.03268e-06	5.92651e-06	6.48268e-06
2"-O-Galloylhyperin	NEG	Phenylpropanoids	Flavonoids	7.41249e-06	6.41175e-06	4.24464e-06
Suberic acid	NEG	Lipids	Fatty Acids and Conjugates	6.05541e-06	1.15348e-05	1.21796e-05
3-(2,3,4-Trimethoxyphenyl)propanoic acid	NEG	Organic acids and derivatives	Other organic acids	2.76195e-05	3.3717e-05	4.75162e-05
Swertiamarin	NEG	Terpenoids	Monoterpenoids	0.000227594	0.000288465	0.000418452
Bisindolylmaleimide I	NEG	Alkaloids	Indole alkaloids	0.000148618	9.52841e-05	0.000122726
Phthalic acid	NEG	Phenylpropanoids	Phenolic acids	4.75249e-05	9.01993e-05	8.28455e-05
Salidroside	NEG	Phenylpropanoids	Other Phenylpropanoids	2.52763e-05	2.91241e-05	3.78427e-05
Flavanomarein	NEG	Phenylpropanoids	Flavonoids	0.000138854	0.000103007	4.22663e-05
4-Hydroxyphenylacetic acid	NEG	Phenylpropanoids	Phenolic acids	2.33783e-05	3.03905e-05	6.615e-05
Daphnetin	NEG	Phenylpropanoids	Coumarins and derivatives	2.80468e-05	3.49961e-05	3.8774e-05
(-)-Catechin	POS	Phenylpropanoids	Flavonoids	0.000386577	0.000391196	0.000227175
dimethyl 4-hydroxybenzene-1,3-dicarboxylate	NEG	Phenylpropanoids	Phenolic acids	1.63378e-05	4.08579e-05	0.000178461
7,8-dimethoxychromen-2-one	POS	Phenylpropanoids	Coumarins and derivatives	3.03308e-05	3.58453e-05	7.54084e-05
(1-Hydroxycyclohexyl)acetic acid	NEG	Amino acids and derivatives	Amino acid derivatives	1.19106e-05	7.61353e-06	1.43714e-05
Lauramine oxide	POS	Lipids	Fatty Acids and Conjugates	4.28916e-05	5.02259e-05	0.000193921
(2R)-8-ethyl-7-hydroxy-5-methoxy-2-methyl-chroman-4-one	POS	Polyketides	Other polyketides	2.07766e-05	2.63245e-05	2.82623e-05
7-hydroxy-2-(4-hydroxyphenyl)-8-[(2S,3R,4R,5S,6R)-3,4,5-trihydroxy-6-(hydroxymethyl)tetrahydropyran-2-yl]chromen-4-one	POS	Phenylpropanoids	Flavonoids	9.19052e-06	9.18189e-06	6.9207e-06
Quercetin-3-O-β-D-glucose-7-O-β-D-gentiobiosiden	POS	Phenylpropanoids	Flavonoids	5.26494e-06	8.24922e-06	1.52747e-05
Xanthurenic acid	POS	Alkaloids	Quinoline alkaloids	2.16195e-05	2.2296e-05	3.03934e-05
1,5,8-trihydroxy-3-methoxy-xanthen-9-one	NEG	Polyketides	Other polyketides	4.92626e-06	6.9257e-06	2.07228e-06
(2R,3R,4S,5S,6R)-2-[(2E)-6-hydroxy-2,6-dimethyl-octa-2,7-dienoxy]-6-[[(2S,3R,4S,5S)-3,4,5-trihydroxytetrahydropyran-2-yl]oxymethyl]tetrahydropyran-3,4,5-triol	NEG	Lipids	Saccharolipids	3.24848e-05	3.31556e-05	3.84743e-05
N-Lactoylphenylalanine	NEG	Amino acids and derivatives	Dipeptides	3.40475e-05	1.63399e-05	2.94034e-05
N-Acetyltryptophan	NEG	Amino acids and derivatives	Dipeptides	0.00224486	0.00215143	0.00220832
(1R,3R,4S,5R)-1,3,4-trihydroxy-5-[(E)-3-(4-hydroxyphenyl)prop-2-enoyl]oxy-cyclohexanecarboxylic acid	NEG	Phenylpropanoids	Other Phenylpropanoids	0.000161106	0.000173679	0.000179189
gamma-CEHC (gamma-Carboxyethyl hydrochroman)	NEG	Terpenoids	Meroterpenoids	4.57442e-05	5.3688e-05	7.16591e-05
5,9b-dihydroxy-6,6,9a-trimethyl-5,5a,8,9-tetrahydro-3H-benzo[g]isobenzofuran-1,7-dione	POS	Terpenoids	Sesquiterpenoids	1.25337e-05	1.72719e-05	2.30683e-05
[2,3-dihydroxy-1-(7-methoxy-2-oxo-chromen-6-yl)-3-methyl-butyl] (Z)-2-methylbut-2-enoate	POS	Phenylpropanoids	Coumarins and derivatives	1.30233e-05	2.41038e-05	4.07018e-05
5-hydroxy-3,7-dimethoxy-2-phenyl-chromen-4-one	POS	Phenylpropanoids	Flavonoids	3.36378e-06	8.17388e-06	1.28526e-05
beta-Estradiol	POS	Steroids and steroid derivatives	steroids	1.67497e-05	1.02733e-05	1.34546e-05
Isomaltose	POS	Carbohydrates	Saccharides and glycosides	0.000138353	5.41004e-05	7.56459e-05
(1S,2R,9R,11R,12R,15R)-11-hydroxy-2,6,9,15-tetramethyl-13-oxatetracyclo[10.2.1.02,10.05,9]pentadeca-4,6-diene-3,8,14-trione	NEG	Terpenoids	Sesquiterpenoids	7.80912e-06	9.94994e-06	1.54459e-05
(3S,5S,8R,9S,10S,13R,14S,17R)-5,14-dihydroxy-13-methyl-17-(6-oxopyran-3-yl)-3-[(2R,3R,4S,5S,6R)-3,4,5-trihydroxy-6-(hydroxymethyl)tetrahydropyran-2-yl]oxy-2,3,4,6,7,8,9,11,12,15,16,17-dodecahydro-1H-cyclopenta[a]phenanthrene-10-carbaldehyde	NEG	Steroids and steroid derivatives	Steroid lactones	3.35503e-06	1.18561e-06	2.14201e-06
Veratric acid	NEG	Phenylpropanoids	Other Phenylpropanoids	2.61933e-05	5.84078e-05	7.93705e-05
Ribose	NEG	Carbohydrates	Saccharides and glycosides	0.000484083	0.000388728	0.000326471
all-trans-5,6-Epoxyretinoic acid	POS	Terpenoids	Carotenoids	7.48122e-06	4.28245e-06	1.82296e-06
(4aR,5S,8aS,9aR)-9a-hydroxy-3,4a,5-trimethyl-5,6,7,8,8a,9-hexahydro-4H-benzo[f]benzofuran-2-one	POS	Terpenoids	Sesquiterpenoids	3.61418e-05	3.04024e-05	4.82669e-05
2-Phenyllactic acid	NEG	Phenylpropanoids	Other Phenylpropanoids	2.38092e-05	0.000715257	0.00328212
Isocitric acid	NEG	Organic acids and derivatives	Carboxylic acids	0.000721926	0.000500871	0.00101925
5-O-Methylvisammioside	POS	Polyketides	Other polyketides	3.1372e-05	3.75388e-05	5.47529e-05
7-methoxytetralin-1-one	POS	Others	Others	7.88764e-05	8.68187e-05	0.000109819
3-hydroxy-4-methoxy-xanthen-9-one	POS	Phenylpropanoids	Other Phenylpropanoids	5.61739e-05	5.98748e-05	8.67764e-05
(2S,4aS,6aR,6aS,6bR,8aR,10S,12aS,14bR)-10-(3-carboxypropanoyloxy)-2,4a,6a,6b,9,9,12a-heptamethyl-13-oxo-3,4,5,6,6a,7,8,8a,10,11,12,14b-dodecahydro-1H-picene-2-carboxylic acid	NEG	Terpenoids	Triterpenoids	2.62611e-06	4.31135e-06	9.38055e-07
Oxybenzone	NEG	Alkaloids	Other alkaloids	5.55499e-06	6.28754e-06	7.74932e-06
1-Methyl-6-phenyl-1H-imidazo[4,5-b]pyridin-2-amine	NEG	Alkaloids	Imidazole alkaloids	3.65311e-05	3.97777e-05	4.99836e-05
(4aR,6aS,9aR)-1,8,8-trimethyl-2-oxo-1,4,4a,6a,7,9-hexahydropentaleno[1,6a-c]pyran-5-carboxylic acid	NEG	Terpenoids	Sesquiterpenoids	2.40769e-05	2.59165e-05	2.73057e-05
Vanillic acid	NEG	Phenylpropanoids	Phenolic acids	2.94595e-05	3.37947e-05	5.01805e-05
2,6-dihydroxy-4-(2-hydroxy-1-methyl-propyl)-3-methyl-benzoic acid	NEG	Phenylpropanoids	Phenolic acids	2.76195e-05	3.3717e-05	4.75162e-05
Neantine	POS	Phenylpropanoids	Phenolic acids	2.41434e-05	2.53792e-05	3.24675e-05
Iraldeine	POS	Terpenoids	Carotenoids	1.38729e-05	1.75402e-05	2.36397e-05
Kermadecin H	NEG	Phenylpropanoids	Other Phenylpropanoids	2.39607e-05	1.72623e-05	2.26532e-05
(2R,3S,4S,5R,6R)-2-[[(2S,3R,4R)-3,4-dihydroxy-4-(hydroxymethyl)tetrahydrofuran-2-yl]oxymethyl]-6-(3-ethyl-4-hydroxy-4-methyl-pentoxy)tetrahydropyran-3,4,5-triol	NEG	Lipids	Saccharolipids	9.60128e-06	9.5954e-06	1.05704e-05
Hydroferulic acid	NEG	Phenylpropanoids	Other Phenylpropanoids	0.000157916	0.000228909	0.000550183
Eplerenone	POS	Steroids and steroid derivatives	steroids	0.00196668	0.00489605	0.00317947
Hypoxanthine	NEG	Alkaloids	Purine alkaloids	7.48756e-05	6.95459e-05	0.000129127
2-[(1S,2S,4aR,8aS)-1-hydroxy-4a-methyl-8-methylene-decalin-2-yl]prop-2-enoic acid	POS	Terpenoids	Sesquiterpenoids	3.61418e-05	3.04024e-05	4.82669e-05
Cellobiose	POS	Carbohydrates	Saccharides and glycosides	0.000138353	5.41004e-05	7.56459e-05
(10Z,13Z)-15,16-dihydroxyoctadeca-10,13-dienoic acid	POS	Lipids	Eicosanoids	3.20769e-05	4.60765e-05	5.97594e-05
N-Methyl-L-asparagine	POS	Amino acids and derivatives	Amino acid derivatives	0.000199155	6.48111e-05	0.00120253
methyl (3S)-3-acetoxy-3-[(1R,2R,5R,6R,10S,11S,14S)-11-(3-furyl)-5-(1-hydroxy-1-methyl-ethyl)-2,6,10-trimethyl-3,13-dioxo-12,15-dioxatetracyclo[8.5.0.01,14.02,7]pentadecan-6-yl]propanoate	NEG	Terpenoids	Triterpenoids	7.21975e-07	1.69487e-05	5.66335e-05
2-Hydroxy-4-methoxybenzoic acid	NEG	Phenylpropanoids	Phenolic acids	0.000336332	0.000424601	0.000655741
3-IsopropoxybenzoicAcid	NEG	Phenylpropanoids	Phenolic acids	1.8955e-05	3.04722e-05	4.86259e-05
(4R,4aR,6R,7R,7aS)-4,7-dimethyl-6-[(2R,3R,4S,5S,6R)-3,4,5-trihydroxy-6-(hydroxymethyl)tetrahydropyran-2-yl]oxy-4,4a,5,6,7,7a-hexahydro-3H-cyclopenta[c]pyran-1-one	NEG	Terpenoids	Monoterpenoids	1.48822e-05	1.51161e-05	1.6844e-05
1-(4-hydroxy-1,3-dihydroisobenzofuran-1-yl)butane-2,3-diol	NEG	Polyketides	Aromatic polyketides	3.65311e-05	3.97777e-05	4.99836e-05
gamma-Glutamylleucine	POS	Amino acids and derivatives	Dipeptides	4.76491e-06	3.1915e-05	3.12492e-05
(E)-9,10-dihydroxytetradec-6-enedioic acid	NEG	Organic acids and derivatives	Carboxylic acids	5.6217e-06	8.42492e-06	1.21628e-05
3-[(2S,3R,4S,5S,6R)-4,5-dihydroxy-6-[[(2R,3R,4R,5R,6S)-3,4,5-trihydroxy-6-methyl-tetrahydropyran-2-yl]oxymethyl]-3-[(2S,3R,4S,5R)-3,4,5-trihydroxytetrahydropyran-2-yl]oxy-tetrahydropyran-2-yl]oxy-5,7-dihydroxy-2-(4-hydroxyphenyl)chromen-4-one	NEG	Phenylpropanoids	Flavonoids	2.99136e-05	3.28362e-05	3.77878e-05
(E)-3-[4-methoxy-2-[(2S,3R,4S,5S,6R)-3,4,5-trihydroxy-6-(hydroxymethyl)tetrahydropyran-2-yl]oxy-phenyl]prop-2-enoic acid	NEG	Phenylpropanoids	Other Phenylpropanoids	0.00017924	0.000211937	0.000161421
(2R,3S,4S,5R,6S)-2-(hydroxymethyl)-6-[4-(3-hydroxypropyl)-2-methoxy-phenoxy]tetrahydropyran-3,4,5-triol	POS	Phenylpropanoids	Other Phenylpropanoids	1.03793e-05	1.05763e-05	1.38305e-05
6,7,4'-Trihydroxyisoflavone	POS	Phenylpropanoids	Isoflavonoids	6.72968e-05	7.37255e-05	9.318e-05
Cyanidin 3-O-glucoside	POS	Phenylpropanoids	Anthocyanidins	0.0123045	0.010278	0.00256021
Lumichrome	NEG	Alkaloids	Other alkaloids	1.35065e-05	3.75946e-05	2.89787e-05
(2R,3R,4S,5S,6R)-2-(1-ethylhexoxy)-6-(hydroxymethyl)tetrahydropyran-3,4,5-triol	NEG	Lipids	Saccharolipids	8.17341e-06	7.28897e-06	1.11417e-05
Chamaechromone	NEG	Phenylpropanoids	Flavonoids	2.3578e-06	3.33255e-05	1.27113e-05
3-hydroxy-5-[3,4,5-trihydroxy-6-(hydroxymethyl)oxan-2-yl]oxydecanoic acid	NEG	Lipids	Saccharolipids	4.73206e-05	4.8928e-05	5.30539e-05
Adipic acid	NEG	Lipids	Fatty Acids and Conjugates	4.74523e-05	0.000186308	0.00137158
3-Furoic acid	NEG	Alkaloids	Other alkaloids	0.000854712	0.00113424	0.000616094
4-Ethoxybenzoic acid	NEG	Phenylpropanoids	Phenolic acids	2.38092e-05	0.000715257	0.00328212
5-(2-hydroxy-4-methylphenyl)-6-methylheptan-2-one	POS	Terpenoids	Sesquiterpenoids	2.40304e-05	3.38354e-05	3.50334e-05
Indole-3-carboxaldehyde	POS	Alkaloids	Phytohormone	6.0677e-05	7.06719e-05	9.44806e-05
2-Methylglutaric acid	NEG	Lipids	Fatty Acids and Conjugates	4.74523e-05	0.000186308	0.00137158
1-(2,6-dihydroxyphenyl)-9-phenyl-nonan-1-one	NEG	Polyketides	Aromatic polyketides	1.7786e-05	1.66217e-05	2.23968e-05
(2Z)-2-[(4S,5S,6S,8S,9S,10R,13R,14S,16S)-6,16-diacetoxy-4,8,10,14-tetramethyl-3,7-dioxo-5,6,9,11,12,13,15,16-octahydro-4H-cyclopenta[a]phenanthren-17-ylidene]-6-methyl-hept-5-enoic acid	NEG	Terpenoids	Triterpenoids	2.29429e-06	2.83e-06	3.18273e-06
1,3,7-Trimethyluric acid	NEG	Alkaloids	Purine alkaloids	0.00031674	0.000284876	0.00020147
7-(1-hydroxy-1-methyl-ethyl)-1,4a-dimethyl-2,3,4,9,10,10a-hexahydrophenanthrene-1-carboxylic acid	POS	Terpenoids	Diterpenoids	7.48122e-06	4.28245e-06	1.82296e-06
6-[(2E)-3,7-dimethylocta-2,6-dienyl]-7-hydroxy-chromen-2-one	NEG	Phenylpropanoids	Coumarins and derivatives	0.000201168	0.000198786	0.000248074
1,3-Dimethyluric acid	NEG	Alkaloids	Purine alkaloids	0.00473183	0.00529985	0.00385636
Theophylline	NEG	Alkaloids	Purine alkaloids	0.00288447	0.00176414	0.00105099
1,7-Dimethyluric acid	NEG	Alkaloids	Purine alkaloids	0.00473183	0.00529985	0.00385636
1,7-Dimethylxanthine	NEG	Alkaloids	Purine alkaloids	0.00288447	0.00176414	0.00105099
Sulfasalazine	POS	Alkaloids	Other alkaloids	1.90991e-06	1.48887e-05	4.73249e-06
[(7R,8R,10R,13S,17R)-17-(3-furyl)-4,4,8,10,13-pentamethyl-3,16-dioxo-6,7,9,11,12,17-hexahydro-5H-cyclopenta[a]phenanthren-7-yl] acetate	NEG	Terpenoids	Triterpenoids	4.57659e-06	7.02748e-06	8.65094e-06
Helioscopinolide A	POS	Terpenoids	Diterpenoids	7.48122e-06	4.28245e-06	1.82296e-06
Aurantiamide acetate	NEG	Amino acids and derivatives	Dipeptides	5.03268e-06	5.92651e-06	6.48268e-06
Quercetin-3-o-xyloside	POS	Phenylpropanoids	Flavonoids	0.000227973	0.000233538	0.000164841
3-Epicorosolic acid	NEG	Terpenoids	Triterpenoids	9.40728e-07	8.76555e-07	7.06147e-07
1,8-Dihydroxy-3,7-dimethoxyxanthone	POS	Polyketides	Other polyketides	3.63185e-05	6.05855e-05	6.46544e-05
6-Feruloylcatalpol	POS	Terpenoids	Monoterpenoids	8.02778e-06	8.49731e-06	2.06519e-05
2-(3,4-Dihydroxyphenyl)-3,5,7-trihydroxy-1-Benzopyrylium	NEG	Phenylpropanoids	Anthocyanidins	0.000482915	0.000437275	8.83559e-05
Flavaspidic acid AB	POS	Polyketides	Aromatic polyketides	3.43106e-05	3.15609e-05	8.87585e-05
Uncarine F	POS	Alkaloids	Other alkaloids	1.83993e-06	2.71108e-06	3.24875e-06
Cotoin	POS	Polyketides	Aromatic polyketides	6.34409e-05	6.92665e-05	8.95496e-05
Citreorosein	POS	Polyketides	Aromatic polyketides	0.000811494	0.000754318	0.000256155
1,3,5-Trihydroxy-4-[3-(4-hydroxyphenyl)prop-2-enoyloxy]cyclohexane-1-carboxylic acid	NEG	Phenylpropanoids	Other Phenylpropanoids	0.000407605	0.000227581	0.000311504
Gaultherin	POS	Others	Others	1.05469e-05	1.30462e-05	1.47623e-05
20(R)-Protopanaxatriol	POS	Terpenoids	Triterpenoids	4.69854e-06	5.27054e-06	6.32212e-06
kaji-ichigoside F1	POS	Terpenoids	Saponins	3.11339e-06	4.05368e-06	4.19295e-06
6-O-Caffeoylarbutin	NEG	Phenylpropanoids	Other Phenylpropanoids	1.09219e-05	9.99593e-06	8.15208e-06
quercetin 3,7-di-O-rhamnoside	POS	Phenylpropanoids	Flavonoids	1.91893e-06	2.10382e-06	2.54059e-06
Hispidulin 4'-O-beta-D-glucopyranoside	POS	Phenylpropanoids	Flavonoids	6.43221e-06	5.59292e-06	6.48307e-06
Isorhamnetin 3,7-O-diglucoside	POS	Phenylpropanoids	Flavonoids	4.89124e-06	5.95358e-06	5.88947e-06
5,7-Dimethoxyflavanone	POS	Phenylpropanoids	Flavonoids	1.62229e-05	1.86995e-05	2.17703e-05
Pomiferin	NEG	Phenylpropanoids	Isoflavonoids	4.8662e-05	5.16448e-05	8.66099e-05
[3,4,5-Trihydroxy-6-(hydroxymethyl)oxan-2-yl] 3-(3,4-dihydroxyphenyl)prop-2-enoate	NEG	Phenylpropanoids	Other Phenylpropanoids	0.000100497	7.98269e-05	7.63064e-05
(2Z,4E)-5-[(1R,3R,5R,8S)-8-hydroxy-1,5-dimethyl-3-[(2R,3R,4S,5S,6R)-3,4,5-trihydroxy-6-(hydroxymethyl)oxan-2-yl]oxy-6-oxabicyclo[3.2.1]octan-8-yl]-3-methylpenta-2,4-dienoic acid	POS	Terpenoids	Carotenoids	3.8512e-05	3.60987e-05	8.11462e-05
Pelargonidin 3-glucoside ion	POS	Phenylpropanoids	Flavonoids	6.59533e-05	4.47771e-05	1.54801e-05
5,7,11,18,22,24-hexahydroxy-13,16-dimethyloctacyclo[13.11.1.12,10.03,8.04,25.019,27.021,26.014,28]octacosa-1(27),2(28),3,5,7,10,12,14,16,18,21,23,25-tridecaene-9,20-dione	NEG	Polyketides	Aromatic polyketides	1.85882e-05	1.96388e-05	3.52022e-05
3-Hydroxyolean-12-en-28-oic acid	NEG	Terpenoids	Triterpenoids	7.45081e-06	6.09586e-06	8.14161e-06
9,10-Dihydroxy-12-octadecenoic acid	NEG	Lipids	Eicosanoids	3.53797e-06	1.28392e-05	5.47666e-06
12,13-Dihydroxyoctadec-9-enoic acid	NEG	Lipids	Eicosanoids	8.19317e-06	2.95732e-05	4.63678e-05
Nandrolone	POS	Steroids and steroid derivatives	steroids	2.38717e-05	2.50896e-05	2.626e-05
Ginkgolide A	POS	Terpenoids	Sesquiterpenoids	5.00458e-06	8.47878e-06	1.18516e-05
Luteolin-3',7-diglucoside hplc	NEG	Phenylpropanoids	Flavonoids	1.12293e-05	1.23989e-05	1.81352e-05
Panaxoside RF	NEG	Terpenoids	Triterpenoids	1.81849e-06	1.80319e-06	1.56672e-06
18Alpha-Glycyrrhetinic Acid	POS	Terpenoids	Triterpenoids	6.32817e-06	1.04196e-05	2.74676e-06
Platyphylline	POS	Alkaloids	Pyrrolidine alkaloids	1.58352e-07	1.90302e-05	3.43935e-06
Oregonin	POS	Phenylpropanoids	Other Phenylpropanoids	2.58417e-06	2.8125e-06	4.62236e-06
[(2R,3S,4S,5R,6S)-6-[2,3-dihydroxy-4-[(E)-3-(4-hydroxyphenyl)prop-2-enoyl]phenoxy]-3,4,5-trihydroxyoxan-2-yl]methyl (E)-3-(4-hydroxyphenyl)prop-2-enoate	NEG	Phenylpropanoids	Flavonoids	3.63213e-06	3.50374e-06	2.96931e-06
2''-O-Galloylquercitrin	NEG	Phenylpropanoids	Flavonoids	4.8257e-05	3.93966e-05	1.22393e-05
Tricin 5-glucoside	NEG	Phenylpropanoids	Flavonoids	3.03501e-05	2.8315e-05	2.98007e-05
Quercetin-3-O-glucosyl-6''-acetate	NEG	Phenylpropanoids	Flavonoids	9.7847e-05	9.1376e-05	5.74734e-05
5,7-dihydroxy-2-(4-hydroxy-3-methoxyphenyl)-3-[(2S,3R,4R,5S,6R)-3,4,5-trihydroxy-6-(hydroxymethyl)oxan-2-yl]oxychromen-4-one	NEG	Phenylpropanoids	Flavonoids	0.000215592	0.000222976	0.000158444
9-Methoxy-7-[4-[3,4,5-trihydroxy-6-[[3,4,5-trihydroxy-6-(hydroxymethyl)oxan-2-yl]oxymethyl]oxan-2-yl]oxyphenyl]-[1,3]dioxolo[4,5-g]chromen-8-one	POS	Phenylpropanoids	Isoflavonoids	1.04706e-07	1.73131e-06	1.59716e-05
Isoscoparin-2"-beta-D-glucopyranoside	NEG	Phenylpropanoids	Flavonoids	0.000450452	0.000452157	0.000420398
8-Arabinosyl-6-glucosylluteolin	NEG	Phenylpropanoids	Flavonoids	9.36165e-05	9.39147e-05	9.693e-05
(3aR,6S,6aR)-3,6-bis(3,4,5-trimethoxyphenyl)-1,3,3a,4,6,6a-hexahydrofuro[3,4-c]furan	POS	Phenylpropanoids	Lignans	4.1571e-05	4.32174e-05	4.36227e-05
Quercetin-3-O-vicianoside	NEG	Phenylpropanoids	Flavonoids	0.00205923	0.00208264	0.00225592
(2S,3R,4S,5R)-2-[(2R,3R,4S,5S,6R)-4,5-dihydroxy-6-(hydroxymethyl)-2-(2-phenylethoxy)oxan-3-yl]oxyoxane-3,4,5-triol	POS	Phenylpropanoids	Other Phenylpropanoids	4.94892e-05	5.27674e-05	0.000106433
3,5-dihydroxy-2-(4-hydroxyphenyl)-7-[(3R,4S,5S,6R)-3,4,5-trihydroxy-6-(hydroxymethyl)tetrahydropyran-2-yl]oxy-chromen-4-one	NEG	Phenylpropanoids	Flavonoids	0.00287412	0.00266806	0.000824431
Silibinin B	NEG	Phenylpropanoids	Lignans	2.47912e-05	2.02321e-05	1.30282e-05
Baicalin methyl ester	NEG	Phenylpropanoids	Flavonoids	2.52786e-05	2.75506e-05	3.28572e-05
Cucurbitacin S	POS	Steroids and steroid derivatives	steroids	4.68531e-06	7.15682e-06	7.06844e-06
6-Hydroxyangolensic Acid Methyl Ester	POS	Terpenoids	Triterpenoids	3.31803e-05	3.75069e-05	3.74637e-05
kaempferol 3-O-beta-D-xyloside	POS	Phenylpropanoids	Flavonoids	0.0276739	0.0234927	0.00472176
[3,4,5-Trihydroxy-6-(hydroxymethyl)oxan-2-yl] 3-(4-hydroxyphenyl)prop-2-enoate	NEG	Phenylpropanoids	Other Phenylpropanoids	0.000780778	0.000963862	0.000978678
Poliothrysoside	POS	Phenylpropanoids	Phenolic acids	2.91615e-05	3.21918e-05	4.22573e-05
Secalonic acid A	NEG	Polyketides	Aromatic polyketides	2.54487e-06	2.72806e-06	3.15882e-06
Leucanthoside	NEG	Phenylpropanoids	Flavonoids	9.80412e-06	7.62844e-06	5.08501e-06
Phytolaccasaponin G	POS	Terpenoids	Triterpenoids	4.12957e-06	1.17331e-06	3.62258e-06
Pinoquercetin	NEG	Phenylpropanoids	Flavonoids	1.58318e-05	3.80521e-05	1.21331e-05
Sissotrin	POS	Phenylpropanoids	Isoflavonoids	8.30103e-06	1.00696e-05	1.58651e-05
beta-D-Glucopyranoside, (2E)-3,7-dimethyl-2,6-octadien-1-yl 6-O-alpha-L-arabinofuranosyl-	POS	Terpenoids	Monoterpenoids	8.89236e-05	9.65637e-05	0.000119472
Seconeokadsuranic acid A	POS	Terpenoids	Triterpenoids	1.86626e-05	1.38348e-05	1.21546e-05
Secoisolariciresinol 9,9'-diglucoside	NEG	Phenylpropanoids	Lignans	5.06784e-06	4.91922e-06	5.02336e-06
Delphinidin 3-rutinoside cation	NEG	Phenylpropanoids	Anthocyanidins	1.68242e-05	2.15253e-05	2.19951e-05
nor-Dentatin	POS	Phenylpropanoids	Coumarins and derivatives	2.00234e-05	8.2652e-05	0.000160835
Norlichexanthone	NEG	Polyketides	Other polyketides	1.08444e-05	2.42958e-05	1.10693e-05
1-Benzopyrylium,3-(b-D-galactopyranosyloxy)-5,7-dihydroxy-2-(3,4,5-trihydroxyphenyl)-	NEG	Phenylpropanoids	Anthocyanidins	0.00899827	0.0110282	0.00757308
Eriodictyol-7-O-glucoside	NEG	Phenylpropanoids	Flavonoids	0.000195712	0.000164947	0.000106815
Isotaxiresinol	NEG	Phenylpropanoids	Lignans	1.10006e-05	1.26495e-05	2.21957e-05
(+)-Epicatechin	NEG	Phenylpropanoids	Flavonoids	0.00105433	0.00103704	0.000469216
Taxifolin-3-glucoside	POS	Phenylpropanoids	Flavonoids	8.05427e-05	8.2615e-05	2.75915e-05
Salviaflaside	NEG	Phenylpropanoids	Other Phenylpropanoids	2.69257e-05	2.38747e-05	3.322e-05
PE(18:0/18:2)	NEG	Lipids	Glycerophospholipids	4.25555e-06	3.11869e-06	5.13167e-06
Embelin	NEG	Polyketides	Aromatic polyketides	0.00022891	0.000223625	0.000366815
Dattelic acid	NEG	Phenylpropanoids	Other Phenylpropanoids	0.000442473	0.000413414	0.000415479
PC(36:3)	POS	Lipids	Glycerophospholipids	1.29776e-05	1.12581e-05	8.12739e-06
Vindoline	POS	Alkaloids	Other alkaloids	1.71251e-06	1.98546e-06	2.74015e-06
Quercetagetin 3,5,7,4'-tetramethyl ether	POS	Phenylpropanoids	Flavonoids	7.41583e-06	1.30578e-05	4.85869e-05
Ichthyothereol	POS	Lipids	Fatty Acids and Conjugates	1.34719e-05	1.44222e-05	1.88603e-05
2,6-Di-tert-butyl-4-methylphenol	NEG	Phenylpropanoids	Other Phenylpropanoids	7.14396e-06	7.27827e-06	8.51552e-06
(2S,3R,4S,5S,6R)-2-[4-[(1S,2S,3S)-3,7-dihydroxy-2,3-bis(hydroxymethyl)-6-methoxy-2,4-dihydro-1H-naphthalen-1-yl]-2-methoxyphenoxy]-6-(hydroxymethyl)oxane-3,4,5-triol	NEG	Phenylpropanoids	Lignans	1.60024e-05	1.61871e-05	1.75907e-05
Butyl (S)-3-hydroxybutyrate glucoside	NEG	Lipids	Saccharolipids	6.03331e-06	5.82062e-06	7.14396e-06
(2S)-2,3-Dihydro-6-(2-hydroxyethyl)-2-(hydroxymethyl)-2,5,7-trimethyl-1H-inden-1-one	POS	Alkaloids	Other alkaloids	3.36519e-05	3.73965e-05	3.02034e-05
2-(3,4-dihydroxyphenyl)-5,7-dihydroxy-3-[(2S,3R,4S,5S,6R)-3,4,5-trihydroxy-6-(hydroxymethyl)oxan-2-yl]oxychromen-4-one	POS	Phenylpropanoids	Flavonoids	0.000135654	0.000138115	0.000116122
4-Nitrophenol	NEG	Alkaloids	Other alkaloids	4.0997e-05	4.73779e-05	6.15124e-05
Valerophenone	POS	Phenylpropanoids	Other Phenylpropanoids	3.51433e-05	3.89322e-05	4.84804e-05
methyl (1R,9R,10R,12R,19S,20S)-20-methyl-8,16-diazahexacyclo[10.6.1.19,12.01,9.02,7.016,19]icosa-2,4,6,13-tetraene-10-carboxylate	POS	Alkaloids	Other alkaloids	9.48503e-06	8.87549e-06	1.24091e-05
Calceolarioside A	NEG	Phenylpropanoids	Other Phenylpropanoids	3.59839e-05	3.07575e-05	6.18309e-06
P-Hydroxycinnamaldehyde	NEG	Phenylpropanoids	Other Phenylpropanoids	3.83119e-05	8.24421e-05	0.000376915
Quercetin-3-O-[2-O-(6-O-p-hydroxyl-E-coumaroyl)-D-glucosyl]-(1-2)-L-rhamnoside	NEG	Phenylpropanoids	Flavonoids	2.37363e-05	2.22515e-05	1.71625e-05
4H-1-Benzopyran-4-one, 5-hydroxy-2-(3-hydroxy-4,5-dimethoxyphenyl)-3,7-dimethoxy-	POS	Phenylpropanoids	Flavonoids	5.87779e-06	7.50417e-06	2.17921e-05
1,3,4-Trihydroxy-5-[3-(4-hydroxy-3-methoxyphenyl)prop-2-enoyloxy]cyclohexane-1-carboxylic acid	NEG	Phenylpropanoids	Other Phenylpropanoids	0.000190186	0.000237641	0.00026063
Procyanidin B1	POS	Phenylpropanoids	Anthocyanidins	2.27837e-05	2.75599e-05	1.22557e-05
PC(42:11)	POS	Lipids	Glycerophospholipids	1.19651e-05	5.76468e-06	3.84382e-05
Oroxin A	POS	Phenylpropanoids	Flavonoids	0.000191853	0.00017503	5.50778e-05
Ethyl acetoacetate	NEG	Lipids	Fatty Acids and Conjugates	0.000110951	8.66666e-05	8.95523e-05
8-(2-hexylcyclopropyl)octanoic acid	NEG	Lipids	Fatty Acids and Conjugates	9.34791e-06	1.11484e-05	1.19042e-05
(E)-5-hydroxyundec-2-enoic acid	NEG	Lipids	Fatty Acids and Conjugates	1.59589e-05	1.40749e-05	1.78161e-05
9-Octadecenoic acid, ethyl ester	POS	Lipids	Fatty Acids and Conjugates	1.90962e-05	2.09255e-05	2.6889e-05
Aspidospermidin-21-oic acid, 3,4-didehydro-19-hydroxy-16,17-dimethoxy-1-methyl-15-((3aS,7R)-2,3,5,6-tetrahydro-11-hydroxy-4-methyl-1,13-dioxo-1H-3a,7-methanopyrrolo(1,2-a)(1,3)benzodiazocin-7(4H)-yl)-, gamma-lactone	POS	Alkaloids	Other alkaloids	6.79871e-07	8.19222e-07	9.23897e-07
Eremopetasinorol	POS	Terpenoids	Sesquiterpenoids	8.90562e-06	7.50012e-06	8.18067e-06
Apiole	POS	Phenylpropanoids	Other Phenylpropanoids	1.08107e-05	1.06383e-05	1.16091e-05
(9S)-6,7,8,9-Tetrahydro-4-methoxy-8,9-dimethyl-1,3-dioxolo(4,5-h)isoquinoline	POS	Alkaloids	Other alkaloids	2.14605e-06	2.08287e-05	1.95796e-05
Verrucarin A	POS	Terpenoids	Sesquiterpenoids	5.3681e-06	6.13423e-06	7.84009e-06
Cynaratriol	POS	Terpenoids	Sesquiterpenoids	8.87049e-06	1.08207e-05	1.31073e-05
8-azabicyclo[3.2.1]octane-2-carboxylic acid, 3-hydroxy-8-methyl-, methyl ester, (1R,2R,3S,5S)-	POS	Alkaloids	Other alkaloids	1.93673e-06	6.49999e-06	6.45397e-06
1-Hydroxy-3-methoxy-10-methylacridone	POS	Alkaloids	Other alkaloids	1.1474e-05	8.4015e-06	6.46594e-06
trans-Grandmarin	POS	Phenylpropanoids	Coumarins and derivatives	0.000285306	0.000364289	0.000264041
Picrasin E	POS	Terpenoids	Triterpenoids	1.47849e-05	1.47142e-05	1.30307e-05
Torosaflavone C	POS	Phenylpropanoids	Flavonoids	1.04129e-05	9.10107e-06	6.04164e-06
(+)-Pulegone	POS	Terpenoids	Monoterpenoids	2.0083e-05	2.89386e-05	5.28433e-05
[1,6]Dioxacyclododecino[2,3,4-gh]pyrrolizine-2,7-dione, 3-ethylidene-3,4,5,6,9,11,13,14,14a,14b-decahydro-6-hydroxy-6-methyl-5-methylene-, (3Z,6R,14aR,14bR)-	POS	Alkaloids	Other alkaloids	3.35478e-05	3.53565e-05	4.18048e-05
Furanogermenone	POS	Terpenoids	Sesquiterpenoids	2.57929e-05	4.15015e-05	4.3683e-05
Gossypetin	POS	Phenylpropanoids	Flavonoids	1.8887e-05	1.95725e-05	1.68477e-05
(+)-4,11-Eudesmadien-3-one	POS	Terpenoids	Sesquiterpenoids	0.000205631	0.000231096	0.000273226
[4a-hydroxy-7-(hydroxymethyl)-1-[3,4,5-trihydroxy-6-(hydroxymethyl)oxan-2-yl]oxy-5,7a-dihydro-1H-cyclopenta[c]pyran-5-yl] 4-hydroxybenzoate	POS	Terpenoids	Monoterpenoids	2.18165e-05	0.00011834	0.000732675
2-(hydroxymethyl)-1-methoxy-3-[(2S,3R,4S,5S,6R)-3,4,5-trihydroxy-6-[[(2S,3R,4S,5R)-3,4,5-trihydroxyoxan-2-yl]oxymethyl]oxan-2-yl]oxyanthracene-9,10-dione	POS	Polyketides	Aromatic polyketides	0.000106282	0.000107742	0.000111325
(2R,3S,5R,6R,7R,9S,12R)-2-hydroxy-7-methyl-12-prop-1-en-2-ylspiro[4,10-dioxatetracyclo[7.2.1.02,7.03,5]dodecane-6,2'-oxirane]-11-one	POS	Alkaloids	Other alkaloids	1.79311e-05	1.9435e-05	2.86934e-05
(1R,13R,14E,19S,21S)-14-ethylidene-10-[(1R,12S,13R,14E,17R,19S,21S)-14-ethylidene-9-oxo-8,16-diazahexacyclo[11.5.2.11,8.02,7.016,19.012,21]henicosa-2,4,6,10-tetraen-17-yl]-8,16-diazahexacyclo[11.5.2.11,8.02,7.016,19.012,21]henicosa-2,4,6,10-tetraen-9-one	POS	Alkaloids	Other alkaloids	1.40612e-07	1.62285e-05	1.17621e-05
Succinic anhydride	NEG	Organic acids and derivatives	Carboxylic acids	0.000100013	0.000583422	0.000953922
2,5-Dimethyl-7-Hydroxychromone	POS	Polyketides	Other polyketides	5.30688e-06	4.10686e-06	5.45005e-06
Hydroxyvalerenic acid	NEG	Terpenoids	Sesquiterpenoids	1.84756e-05	2.03553e-05	2.41392e-05
Cyclopentaneacetic acid, 3-oxo-2-pentyl-	NEG	Lipids	Phytohormone	9.68504e-06	8.39411e-06	1.07837e-05
Dihydrocucurbitacin F	POS	Terpenoids	Triterpenoids	2.83486e-06	3.0599e-06	3.49048e-06
(2S)-4-hydroxy-2-(2-hydroxypropan-2-yl)-7-methyl-2,3-dihydrofuro[3,2-g]chromen-5-one	NEG	Polyketides	Other polyketides	2.50908e-05	3.73986e-05	3.94501e-05
3,9-Dihydroxypterocarpan	NEG	Phenylpropanoids	Isoflavonoids	9.63697e-06	8.35118e-06	4.68984e-06
Sayaendoside	POS	Phenylpropanoids	Other Phenylpropanoids	6.68334e-05	4.65466e-05	6.42788e-05
Beta-Asarone	POS	Polyketides	Other polyketides	5.70912e-06	7.95218e-06	1.56548e-05
(+-)-Naproxen	POS	Alkaloids	Other alkaloids	1.5342e-05	1.62832e-05	1.63693e-05
[(1R,2E,8S,10R,11S)-10,11-dihydroxy-6-(methoxymethyl)-1,10-dimethyl-5-oxo-4,14-dioxatricyclo[9.2.1.03,7]tetradeca-2,6-dien-8-yl] 2-methylprop-2-enoate	NEG	Alkaloids	Other alkaloids	1.27912e-05	1.14832e-05	1.64199e-05
Flavonol base + 4O, O-Hex-Hex, O-dHex	NEG	Phenylpropanoids	Flavonoids	1.20444e-05	1.40886e-05	1.70213e-05
2-[[7-Hydroxy-1-(4-hydroxy-3,5-dimethoxyphenyl)-3-(hydroxymethyl)-6,8-dimethoxy-1,2,3,4-tetrahydronaphthalen-2-yl]methoxy]-6-(hydroxymethyl)oxane-3,4,5-triol	POS	Phenylpropanoids	Lignans	1.95088e-05	2.14579e-05	3.23788e-05
2-Propenal, 3-(4-hydroxy-3,5-dimethoxyphenyl)-	NEG	Phenylpropanoids	Other Phenylpropanoids	3.18482e-05	3.14953e-05	3.31799e-05
Sinapic acid	NEG	Phenylpropanoids	Other Phenylpropanoids	1.68211e-05	1.78086e-05	2.88189e-05
(2r)-1-(2,4-Dihydroxyphenyl)-2-(4-methoxyphenyl)propan-1-one	NEG	Phenylpropanoids	Flavonoids	4.78032e-06	1.07082e-05	1.04509e-05
3-[(4-Hydroxyphenyl)methyl]-2,3,6,7,8,8a-hexahydropyrrolo[1,2-a]pyrazine-1,4-dione	NEG	Amino acids and derivatives	Dipeptides	4.09231e-07	2.45981e-05	2.24179e-05
Gentisyl Alcohol	POS	Alkaloids	Other alkaloids	1.91423e-05	4.23931e-05	7.13055e-05
3,5,7-Trihydroxy-2-(3,4,5-trihydroxy-phenyl)-chroman-4-one	NEG	Phenylpropanoids	Flavonoids	0.000195693	0.000298629	0.000125379
Leukomisin	POS	Alkaloids	Other alkaloids	4.71242e-05	4.94281e-05	6.19688e-05
Quercimeritrin	POS	Phenylpropanoids	Flavonoids	1.77741e-05	2.06763e-05	2.50818e-05
[(2S,3R,4S,5S,6R)-2-[5,7-dihydroxy-2-(4-hydroxyphenyl)-4-oxochromen-3-yl]oxy-4,5-dihydroxy-6-(hydroxymethyl)oxan-3-yl] (E)-3-(4-hydroxyphenyl)prop-2-enoate	NEG	Phenylpropanoids	Flavonoids	1.83288e-05	4.05031e-06	4.10726e-07
Tiglic acid	NEG	Lipids	Fatty Acids and Conjugates	5.2057e-05	4.44091e-05	3.70883e-05
P-Coumaric acid glucoside	POS	Phenylpropanoids	Other Phenylpropanoids	0.0200813	0.0254188	0.0177484
Stigmasterol	POS	Steroids and steroid derivatives	steroids	8.64368e-06	8.82269e-06	4.20326e-06
1,4-Dicaffeoylquinic acid	POS	Phenylpropanoids	Other Phenylpropanoids	5.56418e-06	6.41785e-06	7.2767e-06
Cyclo(his-pro) (TFA)	POS	Amino acids and derivatives	Dipeptides	5.6626e-05	0.000142639	9.38106e-05
1-Palmitoyllysophosphatidate	NEG	Lipids	Glycerophospholipids	9.72225e-06	8.32013e-06	1.34884e-05
Purpurin	NEG	Polyketides	Aromatic polyketides	7.56286e-05	6.53019e-05	4.04723e-06
Protocatechuic acid ethylester	NEG	Phenylpropanoids	Phenolic acids	0.00289215	0.000157568	0.000472333
PC(34:3)	POS	Lipids	Glycerophospholipids	4.38238e-05	3.89501e-05	2.55893e-05
PC(34:2)	POS	Lipids	Glycerophospholipids	8.15871e-05	7.16313e-05	6.17169e-05
Phthalic Anhydride	POS	Phenylpropanoids	Other Phenylpropanoids	5.87632e-05	6.26573e-05	8.14257e-05
8a-hydroxy-1,8-dimethyl-5-methylidene-5a,6,7,8-tetrahydro-4H-azuleno[6,5-b]furan-9-one	POS	Terpenoids	Sesquiterpenoids	3.68169e-06	5.14108e-06	4.45214e-06
Tutin	POS	Alkaloids	Other alkaloids	2.93364e-05	7.32615e-05	4.74256e-05
12-Methyl-13-tridecanolide	POS	Lipids	Fatty Acids and Conjugates	1.73093e-05	1.87783e-05	2.35585e-05
(+)-Isolariciresinol-3I+/--O-I(2)-D-glucopyranoside	POS	Phenylpropanoids	Lignans	4.39917e-06	5.02559e-06	6.93473e-06
Ent-Epiafzelechin(2a->O-7,4a->8)kaempferol	POS	Phenylpropanoids	Anthocyanidins	1.08085e-05	1.03138e-05	4.41719e-06
Juvabione	POS	Terpenoids	Sesquiterpenoids	2.33108e-05	1.95805e-05	2.24331e-05
Deoxycohumulone	POS	Polyketides	Aromatic polyketides	3.02975e-05	2.80202e-05	3.59773e-05
(2S,3R,4S,5S,6R)-2-[(4,8-dihydroxy-1-naphthyl)oxy]-6-(hydroxymethyl)tetrahydropyran-3,4,5-triol	POS	Polyketides	Other polyketides	4.94964e-05	5.51185e-05	5.36565e-05
2-(1,3-Benzodioxol-5-yl)-7-hydroxy-3,5,6,8-tetramethoxy-4H-1-benzopyran-4-one	POS	Phenylpropanoids	Flavonoids	9.40474e-05	9.08303e-05	1.53273e-05
Dolichodial	POS	Terpenoids	Monoterpenoids	2.85906e-05	3.04834e-05	4.63128e-05
2-Pyrrolidone	POS	Alkaloids	Other alkaloids	0.000282709	0.00014242	2.49922e-05
Macaridine	POS	Alkaloids	Other alkaloids	3.03816e-06	3.36595e-06	4.19192e-06
1-S-[(1Z)-5-(methylsulfinyl)-N-(sulfooxy)pentanimidoyl]-1-thio-beta-D-glucopyranose	NEG	Amino acids and derivatives	Amino acid derivatives	6.73089e-06	1.5727e-05	2.34421e-06
Kobusone	NEG	Terpenoids	Sesquiterpenoids	2.3607e-05	2.63662e-05	3.31172e-05
Liquidambaric lactone	POS	Terpenoids	Triterpenoids	3.26769e-06	5.02867e-06	1.96461e-06
Asiatic Acid	POS	Terpenoids	Triterpenoids	7.45928e-06	1.44602e-05	2.94073e-06
2',4',6'-Trihydroxydihydrochalcone	NEG	Phenylpropanoids	Flavonoids	2.15955e-06	3.68144e-06	5.91749e-06
Sennoside B	POS	Polyketides	Aromatic polyketides	2.52618e-06	4.80746e-06	1.11408e-05
2-(3,4-dihydroxyphenyl)-5,7-dihydroxy-3-[(2S,3R,4S,5S,6R)-3,4,5-trihydroxy-6-[[(2S,3R,4S,5R)-3,4,5-trihydroxyoxan-2-yl]oxymethyl]oxan-2-yl]oxychromen-4-one	POS	Phenylpropanoids	Flavonoids	2.47796e-05	2.5657e-05	3.98448e-05
Kurarinone	POS	Phenylpropanoids	Flavonoids	5.88936e-06	4.5961e-06	6.70332e-06
cis-Anethole	POS	Phenylpropanoids	Other Phenylpropanoids	9.57407e-05	0.00011312	0.000190117
(1R,4S,5R,6S,7R,8R,11R,13S,17S,18S,19R)-4,5,7,8,17-pentahydroxy-14,18-dimethylspiro[3,10-dioxapentacyclo[9.8.0.01,7.04,19.013,18]nonadec-14-ene-6,2'-oxirane]-9,16-dione	POS	Terpenoids	Triterpenoids	1.78623e-05	2.11326e-05	4.89473e-05
Osajin	POS	Phenylpropanoids	Isoflavonoids	6.49347e-06	1.04268e-05	4.02544e-05
Scutellarioside II	NEG	Terpenoids	Monoterpenoids	9.11447e-05	6.89543e-05	1.07114e-05
1,2,3,4-Tetrahydro-Beta-Carboline-3-Carboxylic Acid	POS	Alkaloids	Other alkaloids	8.50674e-06	4.62969e-05	4.20731e-05
gamma-Hexalactone	POS	Lipids	Fatty Acids and Conjugates	7.88999e-06	0.000131161	0.000351729
Methyl 7-(hydroxymethyl)-1-[3,4,5-trihydroxy-6-(hydroxymethyl)oxan-2-yl]oxy-1,4a,5,7a-tetrahydrocyclopenta[c]pyran-4-carboxylate	NEG	Terpenoids	Monoterpenoids	2.0368e-05	3.21037e-05	2.72665e-05
3',4',7-Trihydroxyisoflavone	NEG	Phenylpropanoids	Isoflavonoids	4.71018e-05	3.87967e-05	4.19411e-05
Populoside	POS	Phenylpropanoids	Other Phenylpropanoids	1.39491e-05	1.1556e-05	2.73027e-05
Crotonic Acid	NEG	Lipids	Fatty Acids and Conjugates	0.00100598	0.00107191	0.00102108
PC(36:6)	POS	Lipids	Glycerophospholipids	7.82345e-06	7.59927e-06	3.68345e-06
PC(36:5)	POS	Lipids	Glycerophospholipids	2.12737e-05	1.34002e-05	8.18679e-06
Valnoctamide	POS	Lipids	Fatty Acids and Conjugates	2.28403e-05	3.05656e-05	4.26277e-05
1,2-Dioleoyl-sn-glycero-3-phosphate	NEG	Lipids	Glycerophospholipids	1.40002e-05	1.03105e-05	1.6699e-05
(3S,4S)-3-hydroxytetradecane-1,3,4-tricarboxylic acid	NEG	Organic acids and derivatives	Carboxylic acids	3.52109e-07	6.68605e-07	3.88024e-06
PC(33:2)	POS	Lipids	Glycerophospholipids	1.11177e-05	1.20808e-05	1.53096e-05
(1R,9R,10R,11S,14S,15S,16R)-10-ethyl-14-methyl-12-oxa-4-azatetracyclo[7.6.1.04,16.011,15]hexadecane-3,13-dione	POS	Alkaloids	Other alkaloids	5.18428e-07	1.75896e-05	7.04657e-05
(2S)-6-[(2E)-3,7-dimethylocta-2,6-dienyl]-5,7-dihydroxy-2-(2,4,6-trihydroxyphenyl)chroman-4-one	POS	Phenylpropanoids	Flavonoids	8.15413e-06	1.77127e-05	1.39742e-05
3-Hydroxy-6,8-dimethoxy-7(11)-eremophilen-12,8-olide	POS	Terpenoids	Sesquiterpenoids	4.85786e-06	5.25498e-06	6.60366e-06
Centellasapogenol A	POS	Terpenoids	Triterpenoids	2.12715e-05	2.76688e-05	3.53372e-05
Precocene I	POS	Alkaloids	Other alkaloids	2.34237e-05	2.54805e-05	2.94262e-05
Benzyl Salicylate	POS	Phenylpropanoids	Phenolic acids	1.37641e-05	1.27491e-05	2.47583e-05
Ftidkiazunxncj-wbyqcalvsa-	POS	Terpenoids	Sesquiterpenoids	1.98085e-05	2.19812e-05	3.29773e-05
Allamandin	POS	Terpenoids	Monoterpenoids	0.00185944	0.00197635	0.0025089
4-Hydroxy-5,7,4'-trimethoxyflavan	POS	Phenylpropanoids	Flavonoids	2.72685e-05	2.92322e-05	4.5383e-05
Linderalactone	POS	Alkaloids	Other alkaloids	2.51082e-05	2.75102e-05	5.06179e-05
1,4,4,7a-Tetramethyl-1,4,5,7a-tetrahydro-2H-inden-2-one	POS	Terpenoids	Sesquiterpenoids	3.51696e-05	5.67723e-05	6.91259e-05
8-Azabicyclo[3.2.1]octan-3-ol	POS	Alkaloids	Other alkaloids	1.08565e-05	2.15998e-05	3.14079e-05
Swainsonine	POS	Alkaloids	Other alkaloids	1.67857e-06	9.83192e-06	1.74223e-05
(+)-Coniine	POS	Alkaloids	Other alkaloids	1.12558e-05	1.21379e-05	1.58286e-05
7-(2-Hydroxypropan-2-yl)-1,4a-dimethyl-2,3,4,5,6,7,8,8a-octahydronaphthalen-1-ol	NEG	Terpenoids	Sesquiterpenoids	1.64782e-05	1.9033e-05	2.17168e-05
Diisobutyl phthalate	POS	Phenylpropanoids	Phenolic acids	2.42355e-05	2.59525e-05	3.4478e-05
2,3-Dihydroxy-4,6a,6b,11,11,14b-hexamethyl-1,2,3,4a,5,6,7,8,9,10,12,12a,14,14a-tetradecahydropicene-4,8a-dicarboxylic acid	POS	Terpenoids	Triterpenoids	3.36382e-06	3.96775e-06	4.25354e-06
[3,4,5-Trihydroxy-6-[(3,4,5-trihydroxyoxan-2-yl)oxymethyl]oxan-2-yl] 2,6,6-trimethylcyclohexene-1-carboxylate	POS	Terpenoids	Monoterpenoids	1.80174e-05	2.1684e-05	3.52749e-05
4H-1-Benzopyran-4-one, 2,3-dihydro-5,7-dihydroxy-2-phenyl-, (2R)-	POS	Phenylpropanoids	Flavonoids	4.72932e-05	4.60383e-05	3.99633e-05
Syringetin-3-O-hexoside	NEG	Phenylpropanoids	Flavonoids	1.7236e-05	1.20574e-05	6.86245e-06
4-Hydroxy-3-(3-methyl-2-butenyl)acetophenone	POS	Phenylpropanoids	Other Phenylpropanoids	2.52441e-05	2.69277e-05	3.25745e-05
1,2-Benzenediol, 4-((1E)-3-hydroxy-1-propenyl)-	NEG	Phenylpropanoids	Other Phenylpropanoids	2.6436e-05	9.10025e-05	0.000293006
Thymol acetate	POS	Terpenoids	Monoterpenoids	4.25283e-05	4.70442e-05	5.92489e-05
2-[3-Oxo-2-[5-[3,4,5-trihydroxy-6-(hydroxymethyl)oxan-2-yl]oxypent-2-enyl]cyclopentyl]acetic acid	NEG	Lipids	Saccharolipids	0.00014646	0.000145429	0.000180252
2-(((2S,3R,4S,5S,6R)-3,4,5-Trihydroxy-6-(hydroxymethyl)tetrahydro-2H-pyran-2-yl)oxy)benzoic acid	NEG	Phenylpropanoids	Phenolic acids	0.000104011	9.54165e-05	9.84288e-05
4'-Hydroxy-2',4,6'-trimethoxychalcone	POS	Phenylpropanoids	Flavonoids	0.000147628	0.000119988	0.00025017
Acetoin	POS	Lipids	Fatty Acids and Conjugates	0.000133459	2.21429e-05	9.05124e-05
2-Linoleoyl-1-palmitoyl-sn-glycero-3-phosphoethanolamine	NEG	Lipids	Glycerophospholipids	3.01908e-05	2.6641e-05	2.63843e-05
2-O-β-D-Glucopyranosyl-L-ascorbic acid	NEG	Carbohydrates	Saccharides and glycosides	8.11851e-05	9.81066e-05	0.000169468
2'-Hydroxy-5'-methylacetophenone	NEG	Others	Others	1.47698e-05	1.68175e-05	1.90843e-05
2,6-Lutidine	POS	Alkaloids	Other alkaloids	2.81445e-05	2.22699e-05	4.42333e-05
Artemoin C	POS	Lipids	Fatty Acids and Conjugates	1.36924e-06	1.46987e-06	2.03002e-06
1-Hexadecanoylpyrrolidine	POS	Lipids	Fatty Acids and Conjugates	0.000118486	0.000315836	0.00021461
alpha,4,2'-Trihydroxy-4-O-geranyldihydrochalcone	POS	Phenylpropanoids	Flavonoids	2.97347e-05	7.41929e-05	4.75754e-05
Dictamnoside D	POS	Terpenoids	Sesquiterpenoids	1.18638e-06	1.47965e-06	2.32815e-06
Picrasin G	POS	Terpenoids	Triterpenoids	1.11882e-05	1.16673e-05	1.44199e-05
Blumenol B 9-O-glucoside	POS	Lipids	Saccharolipids	4.32717e-05	5.45477e-05	7.38502e-05
8-Nonynoic acid	POS	Lipids	Fatty Acids and Conjugates	1.69764e-05	1.86448e-05	4.66795e-05
1-Caffeoylquinic acid	POS	Phenylpropanoids	Other Phenylpropanoids	0.00269241	0.00152398	0.00401078
3-Hydroxy-4,9-dimethyl-10-oxo-10-[3,4,5-trihydroxy-6-(hydroxymethyl)oxan-2-yl]oxydeca-6,8-dienoic acid	NEG	Lipids	Saccharolipids	2.39182e-05	1.86163e-05	2.03353e-05
1,6,7-Trihydroxy-3-methoxy-2-[3,4,5-trihydroxy-6-(hydroxymethyl)oxan-2-yl]xanthen-9-one	POS	Phenylpropanoids	Other Phenylpropanoids	6.67278e-05	6.95216e-05	1.00843e-05
grayanotoxin II	POS	Terpenoids	Diterpenoids	2.2284e-05	2.70005e-05	3.04585e-05
4-Methoxybenzyl acetate	POS	Phenylpropanoids	Other Phenylpropanoids	9.99202e-06	1.69023e-05	3.21195e-05
2-Phenylbutyric Acid	POS	Alkaloids	Other alkaloids	1.7581e-05	2.21563e-05	2.49489e-05
7-[(2S,3R,4S,5S,6R)-3-[(2S,3R,4S)-3,4-dihydroxy-4-(hydroxymethyl)oxolan-2-yl]oxy-4,5-dihydroxy-6-(hydroxymethyl)oxan-2-yl]oxy-2-(3,4-dihydroxyphenyl)-5-hydroxychromen-4-one	POS	Phenylpropanoids	Flavonoids	9.96202e-06	1.48888e-05	9.28415e-06
Andrographidin B	POS	Phenylpropanoids	Flavonoids	2.39351e-05	2.61869e-05	1.57486e-05
PC(37:2)	POS	Lipids	Glycerophospholipids	1.85471e-06	1.42085e-06	2.43228e-06
Tetradecadienoylcarnitine (Car(14:2))	POS	Lipids	Carnitines	0.000234935	0.00029778	0.000223996
1-(5-hydroxy-2,2-dimethyl-chromen-6-yl)ethanone	POS	Terpenoids	Meroterpenoids	2.42462e-05	2.78164e-05	4.34698e-05
PE(34:2)	POS	Lipids	Glycerophospholipids	9.90094e-05	9.20101e-05	9.64408e-05
N-Behenoyl-5-hydroxytryptamine	POS	Lipids	Fatty Acids and Conjugates	2.35305e-06	1.99346e-06	3.27054e-06
3-(11,12-Dihydroxy-15,19-dotriacontadienyl)-5-methyl-2(5H)-furanone, 9CI	POS	Lipids	Fatty Acids and Conjugates	6.49864e-05	6.47148e-05	0.000134525
[5-(2-hydroxy-2,5,5,8a-tetramethyl-3,4,4a,6,7,8-hexahydro-1H-naphthalen-1-yl)-3-methylpentyl] acetate	POS	Terpenoids	Diterpenoids	1.01065e-05	1.30147e-05	1.38931e-05
Montanol	POS	Polyketides	Aromatic polyketides	4.62194e-06	2.91153e-06	5.76658e-06
9,16-Dioxooctadec-10,12,14-trienoic acid	NEG	Lipids	Eicosanoids	1.74353e-05	2.48974e-06	9.68642e-07
Flavone base + 4O, O-MalonylHex	POS	Phenylpropanoids	Flavonoids	7.572e-06	6.39344e-06	3.67896e-06
(R)-Pterosin B	POS	Alkaloids	Other alkaloids	2.2809e-05	2.41449e-05	2.75313e-05
Isoplumericin	POS	Terpenoids	Monoterpenoids	0.000131149	0.000251484	0.000244938
9,13-Dihydroxy-4-megastigmen-3-one 9-glucoside	NEG	Lipids	Saccharolipids	6.48021e-06	5.46218e-06	5.77086e-06
1-(3,4-Dimethoxyphenyl)-5-hydroxydecan-3-one	POS	Alkaloids	Other alkaloids	3.78389e-05	3.13562e-05	5.03896e-05
2-Propenoic acid, 3-(3,4-dimethoxyphenyl)-	NEG	Phenylpropanoids	Other Phenylpropanoids	8.91058e-06	7.34764e-05	6.65944e-05
Dipropyl phthalate	POS	Phenylpropanoids	Phenolic acids	0.00010625	0.000119269	0.000141438
2,3-Dihydroxy-2-[(4-hydroxyphenyl)methyl]butanedioic acid	NEG	Phenylpropanoids	Other Phenylpropanoids	1.49907e-05	1.29453e-05	2.19507e-05
Epsilon-Viniferin	POS	Phenylpropanoids	Stilbenes	3.23385e-05	3.27913e-05	4.26773e-05
Encecalin	POS	Alkaloids	Other alkaloids	3.86647e-05	4.33819e-05	5.78871e-05
[(2R,3S,4S,5R,6S)-6-(3,4-dihydroxybenzoyl)oxy-3,4,5-trihydroxy-tetrahydropyran-2-yl]methyl 3,4-dihydroxybenzoate	NEG	Phenylpropanoids	Phenolic acids	6.44682e-05	7.78173e-05	0.000158439
5-(1-hydroxyethyl)tetrahydrofuran-2-one	NEG	Lipids	Fatty Acids and Conjugates	7.89588e-05	8.44108e-05	0.000102788
N-Methylpelletierine	POS	Alkaloids	Other alkaloids	9.42777e-06	1.07715e-05	1.31599e-05
Secoeremopetasitolide B	POS	Terpenoids	Meroterpenoids	1.63579e-05	2.26778e-05	2.16398e-05
Argentine	POS	Alkaloids	Other alkaloids	2.13572e-06	2.41861e-06	3.1346e-06
(2aS,3R,4aS,6R,10Z,11aR,11bR)-2a,3,5,6,11a,11b-Hexahydro-3-hydroxy-2a,6,10-trimethyl-3-(1-methylethenyl)-6,9-epoxy-2H-1,4-dioxacyclodeca(cd)pentalene-2,7(4aH)-dione	POS	Alkaloids	Other alkaloids	1.50571e-05	1.92094e-05	1.82562e-05
7-Hydroxy-5,6-dimethoxy-3',4'-methylenedioxyisoflavone	POS	Phenylpropanoids	Isoflavonoids	7.83237e-06	7.13992e-06	3.26885e-05
Galactobuxin	POS	Phenylpropanoids	Flavonoids	1.44654e-06	3.97337e-05	0.000298556
Mulberrofuran A	POS	Phenylpropanoids	Isoflavonoids	1.80806e-06	5.83546e-06	2.87664e-06
Phenylacetic acid + 2O, O-Hex	NEG	Phenylpropanoids	Phenolic acids	6.61084e-05	6.88126e-05	3.60533e-05
Acetic Anhydride	POS	Organic acids and derivatives	Carboxylic acids	7.66679e-05	7.46974e-05	5.39021e-05
Asolectin	NEG	Lipids	Glycerophospholipids	1.23002e-06	1.14444e-06	5.9186e-07
9-OxoOTrE	POS	Lipids	Eicosanoids	0.000126161	0.00014385	0.000134908
[3,4,5-trihydroxy-6-(hydroxymethyl)oxan-2-yl] 5-methylsulfinyl-N-sulfooxypentanimidothioate	NEG	Amino acids and derivatives	Amino acid derivatives	8.31393e-06	1.04452e-05	4.56346e-06
(1R,5S,7R,12S)-1,11,13-trihydroxy-3,6,6,14-tetramethyl-10-methylidenetricyclo[10.3.0.05,7]pentadec-3-en-2-one	POS	Terpenoids	Diterpenoids	2.55625e-05	2.72479e-05	3.69916e-05
5-O-Methylembelin	POS	Polyketides	Aromatic polyketides	4.56367e-05	4.45597e-05	4.85928e-05
[3,4,5-Trihydroxy-6-[4-(3-oxobutyl)phenoxy]oxan-2-yl]methyl 3,4,5-trihydroxybenzoate	POS	Phenylpropanoids	Phenolic acids	1.0538e-05	1.14089e-05	1.52462e-05
(-)-Licarin A	POS	Phenylpropanoids	Lignans	2.2162e-05	2.26577e-05	3.0757e-05
3-Cyclopentene-1-acetaldehyde, 2,2,3-trimethyl-	POS	Terpenoids	Monoterpenoids	1.85178e-05	2.0704e-05	2.64818e-05
1,7-Diphenyl-5-hydroxy-1-heptene-3-one	POS	Phenylpropanoids	Other Phenylpropanoids	2.01481e-06	8.00903e-06	9.46579e-06
Gossypetin 8-glucoside	NEG	Phenylpropanoids	Flavonoids	3.9443e-05	4.80763e-05	3.47041e-05
Abscisic Acid	POS	Terpenoids	Phytohormone	9.81793e-05	9.46741e-05	0.000114075
Ergocristine	POS	Alkaloids	Other alkaloids	1.31364e-05	9.92056e-06	1.7712e-05
Dihydrocoumaroyl Hexoside	NEG	Phenylpropanoids	Other Phenylpropanoids	2.96969e-05	2.60004e-05	2.58126e-05
83170-31-4	POS	Phenylpropanoids	Flavonoids	0.000157788	0.000174321	0.000277601
PC(31:1)	POS	Lipids	Glycerophospholipids	1.77947e-05	1.99408e-05	2.71967e-05
LPE(18:3)	POS	Lipids	Glycerophospholipids	4.44531e-06	2.25489e-06	3.51801e-06
[(4E,6E,12E)-3-acetoxytetradeca-4,6,12-trien-8,10-diynyl] acetate	POS	Lipids	Fatty Acids and Conjugates	1.01777e-05	8.23423e-06	8.3721e-06
(4S)-4-hydroxy-3,5,5-trimethyl-4-[(E,3R)-3-[(2R,3R,4S,5S,6R)-3,4,5-trihydroxy-6-(hydroxymethyl)tetrahydropyran-2-yl]oxybut-1-enyl]cyclohex-2-en-1-one	POS	Lipids	Saccharolipids	0.000128839	0.000153323	0.000271203
(1S,3R,8R,10R,11R,12R,17R)-5,12,16,16-tetramethyl-2,7,9-trioxahexacyclo[9.8.0.01,3.04,8.08,10.012,17]nonadec-4-en-6-one	POS	Alkaloids	Other alkaloids	7.20764e-06	6.966e-06	5.12859e-06
cyanidin 3-O-sophoroside	POS	Phenylpropanoids	Anthocyanidins	1.28865e-05	2.03157e-05	2.80653e-05
16-Hydroxy-9-oxooctadeca-10,12,14-trienoic acid	NEG	Lipids	Fatty Acids and Conjugates	7.49313e-05	2.10919e-05	3.80792e-06
(12-Hydroxy-2,2',2',6,9,13-hexamethyl-16-methylidene-6',11,15-trioxospiro[10,14-dioxatetracyclo[7.6.1.01,12.02,7]hexadec-6-ene-5,3'-pyran]-8-yl) acetate	POS	Organic acids and derivatives	Carboxylic acids	5.78516e-06	8.81944e-06	6.49063e-07
Piperaduncin A	POS	Phenylpropanoids	Flavonoids	2.04079e-06	2.34518e-06	8.34243e-06
(2R,3S,4S,5R,6S)-2-[[(2R,3R,4R)-3,4-dihydroxy-4-(hydroxymethyl)oxolan-2-yl]oxymethyl]-6-(2-methylbut-3-en-2-yloxy)oxane-3,4,5-triol	POS	Terpenoids	Monoterpenoids	2.73853e-05	3.08737e-05	5.09453e-05
Robustic acid methyl ether	POS	Phenylpropanoids	Coumarins and derivatives	5.92413e-05	8.17722e-05	4.2508e-05
Oleandrin	POS	Steroids and steroid derivatives	Steroid lactones	7.43306e-06	8.06238e-06	1.01379e-05
Cucurbitacin F	POS	Terpenoids	Triterpenoids	1.12513e-05	1.07303e-05	1.52478e-05
Tribuloside	NEG	Phenylpropanoids	Flavonoids	4.19576e-05	4.57848e-05	5.51685e-05
(3Z,7E)-3,7-dimethyl-10-propan-2-ylidenecyclodeca-3,7-dien-1-one	POS	Terpenoids	Sesquiterpenoids	6.27324e-06	5.54188e-06	7.93682e-06
Cucurbitacin P	POS	Terpenoids	Triterpenoids	1.54997e-05	2.43248e-05	2.05168e-05
7-Methoxy-1-methyl-1,2,3,4-tetrahydroisoquinolin-6-ol	POS	Alkaloids	Other alkaloids	1.10344e-05	1.97326e-05	2.11968e-05
2H-Pyran-2-one, 5,6-dihydro-5-hydroxy-4-methoxy-6-(2-phenylethyl)-, (5R-cis)-	POS	Phenylpropanoids	Other Phenylpropanoids	1.60103e-05	1.66926e-05	1.55538e-05
Benzoylgomisin O	POS	Phenylpropanoids	Lignans	1.08953e-05	1.26822e-05	1.42544e-05
2-[3-[4-[1,3-Dihydroxy-1-(4-hydroxy-3-methoxyphenyl)propan-2-yl]oxy-3-methoxyphenyl]propoxy]-6-(hydroxymethyl)oxane-3,4,5-triol	POS	Phenylpropanoids	Lignans	0.000152787	0.000167931	0.000256595
Primin	POS	Polyketides	Aromatic polyketides	1.38794e-05	1.64627e-05	6.11089e-05
2-(((E)-3-(4-hydroxyphenyl)prop-2-enoyl)amino)benzoic acid	POS	Others	Others	0.000392799	0.000371212	9.2095e-05
Justicidin B	POS	Phenylpropanoids	Lignans	0.00372503	0.000353974	0.00121531
Strychnin	POS	Alkaloids	Other alkaloids	9.22379e-07	8.27228e-07	7.68515e-07
PC(37:5)	POS	Lipids	Glycerophospholipids	6.094e-06	6.09143e-06	2.26114e-06
Precocene II	POS	Terpenoids	Meroterpenoids	7.8755e-06	8.37404e-06	1.65347e-05
(4aR,5S,8aR,9aS)-3,4a,5-trimethyl-4,5,6,7,8,8a,9,9a-octahydrobenzo[f]benzofuran-2-one	POS	Terpenoids	Sesquiterpenoids	6.32613e-05	7.43072e-05	8.70261e-05
[2-Hydroxy-3-[hydroxy-(2,3,4,5,6-pentahydroxycyclohexyl)oxyphosphoryl]oxypropyl] octadeca-9,12-dienoate	NEG	Lipids	Glycerophospholipids	1.17106e-05	1.6716e-06	5.01798e-07
5-Hydroxy-3,6,7,8,3',4',5'-heptamethoxyflavone	POS	Phenylpropanoids	Flavonoids	0.00060911	1.57129e-05	1.55443e-05
4-(3-Hydroxybutyl)-3,5,5-trimethylcyclohex-3-en-1-ol	POS	Terpenoids	Carotenoids	0.000401035	0.000459456	0.000580089
5,7,3'-Trihydroxy-6,4',5'-trimethoxyflavanone	POS	Phenylpropanoids	Flavonoids	6.42898e-05	5.40667e-05	3.43781e-05
Millettin	POS	Phenylpropanoids	Isoflavonoids	3.1875e-05	3.11456e-05	0.000113207
Allicin	POS	Organic acids and derivatives	Other organic acids	9.98258e-05	0.000114223	0.000111729
(3beta,17alpha,23R)-17,23-Epoxy-3,29-dihydroxy-27-norlanost-8-ene-15,24-dione	POS	Terpenoids	Triterpenoids	2.67455e-05	3.46252e-05	3.82364e-05
Brassinolide	POS	Steroids and steroid derivatives	Steroid lactones	1.39863e-05	1.31215e-05	1.73222e-05
Fragransin B2	POS	Phenylpropanoids	Lignans	1.18421e-05	1.25646e-05	1.54787e-05
Santin	NEG	Phenylpropanoids	Flavonoids	9.88019e-06	1.0785e-05	1.87081e-05
3,5,7,3',4'-Pentahydroxyflavanone	NEG	Phenylpropanoids	Flavonoids	0.00011464	0.000314408	5.79166e-05
[(2R,3R,4R,5R,6R)-4-[(2S,3R,4R,5R,6S)-4,5-dihydroxy-6-methyl-3-[(2S,3R,4S,5S,6R)-3,4,5-trihydroxy-6-(hydroxymethyl)oxan-2-yl]oxyoxan-2-yl]oxy-6-[2-(3,4-dihydroxyphenyl)ethoxy]-5-hydroxy-2-(hydroxymethyl)oxan-3-yl] (E)-3-(3,4-dihydroxyphenyl)prop-2-enoate	NEG	Phenylpropanoids	Other Phenylpropanoids	1.57004e-05	1.65663e-05	1.60624e-05
Isofraxoside	NEG	Phenylpropanoids	Coumarins and derivatives	0.000227457	0.000227818	0.000287801
7-[(2S,3R,4S,5S,6R)-4,5-dihydroxy-6-(hydroxymethyl)-3-[(2S,3R,4S,5R,6S)-3,4,5-trihydroxy-6-methyloxan-2-yl]oxyoxan-2-yl]oxy-2-(3,4-dihydroxyphenyl)-5-hydroxychromen-4-one	POS	Phenylpropanoids	Flavonoids	0.000142944	0.000189186	0.000214473
Myricetin 3-beta-D-glucopyranoside	NEG	Phenylpropanoids	Flavonoids	0.000451109	0.000462703	0.000275394
2-[3-[2-(1,3-Benzodioxol-5-yl)-7-methoxy-1-benzofuran-5-yl]-3-hydroxypropoxy]-6-(hydroxymethyl)oxane-3,4,5-triol	POS	Phenylpropanoids	Lignans	0.000153321	1.79093e-05	9.1088e-05
PC(37:6)	POS	Lipids	Glycerophospholipids	2.19435e-05	2.08216e-05	1.61359e-05
Hypericin	POS	Polyketides	Aromatic polyketides	1.28115e-05	1.35793e-05	3.44179e-05
Oxoundecanoylcarnitine (Car(11:1-O))	POS	Lipids	Carnitines	7.31669e-06	1.31067e-05	1.6961e-05
Eugenyl Acetate	POS	Phenylpropanoids	Other Phenylpropanoids	0.000172738	0.000188852	0.000249197
9-Epiblumenol B	POS	Terpenoids	Carotenoids	9.94865e-05	9.0408e-05	0.000147778
Isopentyl beta-D-glucoside	POS	Lipids	Saccharolipids	0.00184779	0.00190662	0.00264286
2-Propenal, 3-(4-hydroxy-3-methoxyphenyl)-	POS	Phenylpropanoids	Other Phenylpropanoids	0.000144088	0.000148007	0.000238402
3-nitropropyl beta-D-glucopyranoside	POS	Others	Others	5.97853e-06	4.20154e-05	1.31642e-05
Toosendanin	POS	Terpenoids	Triterpenoids	1.20168e-05	6.9364e-06	3.49106e-05
2,3-Dimethylacrylic acid, (Z)-	POS	Lipids	Fatty Acids and Conjugates	3.39513e-05	8.0914e-05	8.91444e-05
Betulin	POS	Terpenoids	Triterpenoids	6.94715e-06	7.23569e-06	9.54651e-06
Decyl acetate	POS	Lipids	Fatty Acids and Conjugates	8.17598e-06	1.09369e-05	1.2508e-05
2,2,6-Trimethylcyclohexane-1,4-dione	POS	Terpenoids	Carotenoids	1.4518e-05	1.81271e-05	2.39048e-05
(-)-Curcumol	POS	Terpenoids	Sesquiterpenoids	5.49876e-05	6.03703e-05	7.01269e-05
Jaceidin	NEG	Phenylpropanoids	Flavonoids	5.41853e-05	4.33981e-05	9.41947e-05
Lycofawcine	POS	Others	Others	7.77379e-06	8.51103e-06	1.01474e-05
Pyridoxine + O-Hex	POS	Alkaloids	Other alkaloids	6.98348e-05	8.14823e-05	5.0598e-05
luteolin 4'-O-glucoside	POS	Phenylpropanoids	Flavonoids	1.21883e-05	1.35453e-05	5.30236e-06
7-O-Methylaloeresin A	POS	Polyketides	Other polyketides	4.44631e-07	5.51755e-07	1.91829e-06
8-Prenylluteone	NEG	Phenylpropanoids	Isoflavonoids	0.00013842	0.000147423	0.000252566
Schisanwilsonin H	POS	Phenylpropanoids	Lignans	3.71068e-05	1.30778e-05	7.17983e-06
3-Ethenyl-4-hydroxy-2,5-dimethylhex-5-en-2-yl acetate	POS	Organic acids and derivatives	Carboxylic acids	2.38757e-05	3.10368e-05	4.20045e-05
Isopetasol	POS	Terpenoids	Sesquiterpenoids	2.55121e-05	2.77353e-05	3.39518e-05
4-Hydroxy-3,6,9-trimethyl-3,3a,4,5,9a,9b-hexahydroazuleno[4,5-b]furan-2,7-dione	POS	Alkaloids	Other alkaloids	5.98637e-05	6.70786e-05	0.00011358
2-methoxy-9-phenyl-1H-phenalen-1-one	POS	Polyketides	Other polyketides	0.00823823	0.00720158	0.0183307
2,4,12-Octadecatrienoic acid isobutylamide	POS	Lipids	Fatty Acids and Conjugates	3.95721e-05	7.98184e-05	4.44659e-05
Makisterone A	POS	Steroids and steroid derivatives	Bile acids and derivatives	3.68784e-06	4.84484e-06	4.10728e-06
Orientin-2''-O-p-trans-coumarate	POS	Phenylpropanoids	Flavonoids	4.24899e-06	5.50524e-06	7.94635e-06
Cucurbitacin L	POS	Terpenoids	Triterpenoids	1.04493e-05	1.68784e-05	2.05965e-05
7-Galloylcatechin	POS	Phenylpropanoids	Flavonoids	4.09212e-06	1.53289e-05	5.87866e-05
Geranylacetone	POS	Lipids	Fatty Acids and Conjugates	0.000222103	0.000222912	0.000327292
(1E,15E,20aR,24aS)-4,5,6,7,8,9,10,11,12,13,20a,21,23,24-Tetradecahydro-17,19-etheno-22H-benzofuro(3a,3-n)(1,5,10)triazacycloeicosine-3,14,22-trione	POS	Others	Others	8.69058e-05	9.10048e-05	7.30099e-05
N-Malonyltryptophan	NEG	Amino acids and derivatives	Dipeptides	7.49259e-05	6.62663e-05	7.87652e-05
4,4'-[3,5-Bis(acetyloxy)-1,7-heptanediyl]bis[1,2-benzenediol]	NEG	Phenylpropanoids	Other Phenylpropanoids	9.87998e-05	9.47585e-05	0.000142757
Cannflavin A	POS	Phenylpropanoids	Flavonoids	0.000207827	0.000119977	0.000474529
Tephrowatsin D	POS	Phenylpropanoids	Flavonoids	5.52197e-06	8.34865e-06	1.60509e-05
Senegalensin	NEG	Phenylpropanoids	Flavonoids	7.05718e-05	8.17921e-05	9.73931e-05
Flavone base + 3O, 1MeO, O-HexA-HexA	NEG	Phenylpropanoids	Flavonoids	2.57726e-05	2.80536e-05	2.62837e-05
Semilepidinoside B	POS	Others	Others	2.09039e-05	9.9474e-05	7.58636e-05
[2-(hydroxymethyl)-3-methoxy-4-methyl-5-(3-methylbut-2-enoxy)phenyl]methanol	NEG	Polyketides	Aromatic polyketides	0.000139041	0.000111952	0.000141891
Prexanthoperol	POS	Terpenoids	Diterpenoids	6.80233e-06	3.33942e-06	1.38923e-06
Deltaline	POS	Others	Others	3.10591e-06	3.85006e-06	5.8518e-06
Rhodojaponin IV	POS	Terpenoids	Diterpenoids	8.2409e-06	8.00391e-06	8.73419e-06
Ingenol	POS	Terpenoids	Diterpenoids	5.56088e-06	7.13293e-06	7.82715e-06
Flavanone base + 4O, 1Prenyl	POS	Phenylpropanoids	Flavonoids	2.7825e-05	4.43574e-05	3.5565e-05
3-(4-Hydroxy-3-methoxyphenyl)propyl 3-(4-hydroxyphenyl)propanoate	POS	Phenylpropanoids	Other Phenylpropanoids	0.000447427	0.000445633	0.000555675
Garcimangosone A	POS	Phenylpropanoids	Other Phenylpropanoids	2.0918e-06	1.82673e-06	1.79956e-06
Hallactone B	POS	Alkaloids	Other alkaloids	1.10196e-06	1.10329e-06	2.58018e-06
2-[2-(3,4-Dihydroxyphenyl)ethoxy]-6-(hydroxymethyl)oxane-3,4,5-triol	POS	Phenylpropanoids	Other Phenylpropanoids	3.33252e-05	3.78026e-05	4.23044e-05
Ethyl Dodecanoate	NEG	Lipids	Fatty Acids and Conjugates	1.00261e-05	8.75172e-06	1.58155e-05
methyl (3R,4R,5R)-3-[(E)-3-(3,4-dihydroxyphenyl)prop-2-enoyl]oxy-1,4,5-trihydroxycyclohexane-1-carboxylate	NEG	Phenylpropanoids	Other Phenylpropanoids	7.62285e-05	5.92916e-05	6.07339e-05
Isorhamnetin 3-glucoside-7-rhamnoside	POS	Phenylpropanoids	Flavonoids	5.45521e-06	6.13664e-06	7.78613e-06
Cratoxyarborenone E	NEG	Phenylpropanoids	Other Phenylpropanoids	3.20926e-05	3.34941e-05	2.70724e-05
Orientin 2''-O-beta-arabinopyranoside	POS	Phenylpropanoids	Flavonoids	4.66328e-05	6.00308e-05	5.0799e-05
Coumarin + 1O + 1MeO, O-Hex-Hex	NEG	Phenylpropanoids	Coumarins and derivatives	0.000229421	0.000201793	0.000130605
Cirsiliol	POS	Phenylpropanoids	Flavonoids	0.0100299	0.0093882	0.00601489
PC(33:1)	POS	Lipids	Glycerophospholipids	4.96936e-05	4.99581e-05	5.89242e-05
10,11-Dihydroxy-9-(hydroxymethyl)-1,6a,6b,9,12a-pentamethyl-2-methylidene-1,3,4,5,6,6a,7,8,8a,10,11,12,13,14b-tetradecahydropicene-4a-carboxylic acid	POS	Terpenoids	Triterpenoids	2.60891e-05	4.13072e-05	4.30304e-05
1-thio-beta-D-glucopyranose 1-[5-(methylthio)-N-(sulphooxy)valerimidate]	NEG	Amino acids and derivatives	Amino acid derivatives	8.83681e-06	1.25763e-05	2.95962e-06
Annuionone C	POS	Alkaloids	Other alkaloids	2.18124e-05	2.77716e-05	4.8255e-05
3a-hydroxy-3,5a,9-trimethyl-4,5,6,7,8,9b-hexahydro-3H-benzo[g][1]benzofuran-2-one	POS	Terpenoids	Sesquiterpenoids	2.4123e-05	3.15743e-05	3.36001e-05
Lapidin	POS	Terpenoids	Sesquiterpenoids	6.5939e-06	1.36552e-05	1.2977e-05
Digin	POS	Terpenoids	Triterpenoids	7.18978e-06	1.23208e-05	9.48264e-06
11-Keto-beta-boswellic acid	POS	Terpenoids	Triterpenoids	1.65994e-05	2.06707e-05	1.9848e-05
1,14-Dihydroxy-9-(4-hydroxyphenyl)-22-phenyl-2,15-dioxaoctacyclo[21.3.1.110,14.03,12.06,11.013,26.016,25.019,24]octacosa-3(12),4,6(11),7,9,16(25),17,19(24),20,22-decaene-27,28-dione	POS	Phenylpropanoids	Flavonoids	0.000109926	5.20782e-05	1.44577e-05
Benzyl Alcohol	NEG	Phenylpropanoids	Other Phenylpropanoids	1.02847e-06	0.000102474	5.90039e-05
Hematoxylin	POS	Phenylpropanoids	Other Phenylpropanoids	0.000333136	0.000396358	0.000307688
Geranyl propionate	POS	Lipids	Fatty Acids and Conjugates	9.40245e-06	1.30738e-05	2.34615e-05
Myristicanol A	POS	Phenylpropanoids	Lignans	2.8611e-05	3.42897e-05	4.06367e-05
Santene hydrate	POS	Terpenoids	Monoterpenoids	5.48119e-06	5.13562e-06	5.96944e-06
2-(3,4-Dimethoxyphenoxy)-6-[(3,4,5-trihydroxyoxan-2-yl)oxymethyl]oxane-3,4,5-triol	NEG	Others	Others	2.20651e-05	2.45166e-05	3.10501e-05
Eriosematin	POS	Alkaloids	Other alkaloids	0.000110258	0.000267546	0.000313166
Perivine	POS	Alkaloids	Other alkaloids	2.18122e-06	1.39046e-05	0.000123916
Fukinolic Acid	POS	Phenylpropanoids	Other Phenylpropanoids	3.33343e-05	2.72688e-05	2.46927e-06
(5R,5aS,8aR,9R)-5,8,8a,9-Tetrahydro-9-hydroxy-5-(3,4,5-trimethoxyphenyl)-furo(3',4':6,7)naphtho(2,3-d)-1,3-dioxol-6(5aH)-one	NEG	Phenylpropanoids	Lignans	1.32297e-05	2.50311e-05	4.15159e-05
2,3,4-tris[[(E)-3-(3,4-dihydroxyphenyl)prop-2-enoyl]oxy]-5-(2-methylpropanoyloxy)hexanedioic acid	POS	Phenylpropanoids	Other Phenylpropanoids	1.04987e-05	1.26974e-05	1.35806e-05
Borneol propionate	POS	Terpenoids	Monoterpenoids	2.75592e-05	2.75078e-05	4.37858e-05
Sabinene	POS	Terpenoids	Monoterpenoids	1.14897e-05	1.4896e-05	1.79309e-05
13-OxoODE	POS	Lipids	Eicosanoids	0.000538018	0.000674582	0.000670402
Suberenol	POS	Phenylpropanoids	Coumarins and derivatives	2.84787e-05	3.23764e-05	4.57463e-05
Prodelphinidin B6	POS	Phenylpropanoids	Anthocyanidins	7.00083e-05	8.28311e-05	8.15032e-05
Furostane base-2H + O-Hex	NEG	Terpenoids	Saponins	1.08779e-06	7.63846e-07	7.85634e-07
Graveolide	POS	Terpenoids	Sesquiterpenoids	7.13993e-06	8.05084e-06	1.05107e-05
Linalyl acetate, (-)-	POS	Terpenoids	Monoterpenoids	1.89892e-05	2.21766e-05	2.96708e-05
Isolupabigenin	POS	Phenylpropanoids	Isoflavonoids	6.29432e-05	7.49646e-05	0.000135367
Robustic Acid	POS	Phenylpropanoids	Coumarins and derivatives	8.43387e-05	0.000102591	0.000114488
Rhusflavone	POS	Phenylpropanoids	Flavonoids	0.000635387	0.000158501	0.000146937
PC(30:0)	POS	Lipids	Glycerophospholipids	1.21989e-05	1.5309e-05	1.09874e-05
5,7-Dimethoxy-8-hydroxycoumarin	POS	Phenylpropanoids	Coumarins and derivatives	3.03657e-05	5.40152e-05	6.68604e-05
Sitogluside	POS	Steroids and steroid derivatives	Steroid lactones	6.11523e-07	6.87275e-07	6.97887e-07
Isorosmanol	POS	Terpenoids	Diterpenoids	6.78049e-06	6.36993e-06	1.26726e-05
Nigakilactone H	POS	Terpenoids	Triterpenoids	2.66152e-05	2.68481e-05	2.39697e-05
5-hydroxy-3,6,7-trimethoxy-2-[4-[(2S,5S)-3,4,5-trihydroxy-6-(hydroxymethyl)oxan-2-yl]oxyphenyl]chromen-4-one	POS	Phenylpropanoids	Flavonoids	2.808e-06	1.15012e-05	0.000106899
2-(3,4-Dihydroxy-5-{[3,4,5-trihydroxy-6-(hydroxymethyl)oxan-2-yl]oxy}phenyl)-5,7-dihydroxy-3-{[3,4,5-trihydroxy-6-(hydroxymethyl)oxan-2-yl]oxy}-4H-chromen-4-one	NEG	Phenylpropanoids	Flavonoids	1.59556e-05	1.71649e-05	1.98007e-05
Amorphigenin	NEG	Phenylpropanoids	Isoflavonoids	9.8176e-05	9.80344e-05	0.00013469
7-hydroxy-3-[4-hydroxy-3-(3-methylbut-2-enyl)phenyl]-8-(3-methylbut-2-enyl)chromen-4-one	NEG	Phenylpropanoids	Isoflavonoids	2.11376e-05	2.12479e-05	3.0665e-05
Cycloartanol	POS	Terpenoids	Triterpenoids	7.55161e-06	9.17692e-06	7.95035e-06
2-methyl-4-[12-[3-[2-[3-[(Z)-tetradec-3-enyl]oxiran-2-yl]ethyl]oxiran-2-yl]dodecyl]-2H-furan-5-one	POS	Lipids	Fatty Acids and Conjugates	1.38417e-05	7.32632e-06	3.93688e-05
4,2',3',4',6'-Pentahydroxy-5'-neryldihydrochalcone	POS	Phenylpropanoids	Flavonoids	9.77261e-06	9.94549e-06	1.42472e-05
2-Methyl-4,6-dinitrophenol	NEG	Alkaloids	Other alkaloids	1.70505e-05	1.6627e-05	2.18829e-05
Jasmonic Acid	POS	Lipids	Eicosanoids	1.24243e-05	6.1061e-06	3.63578e-06
(1S,2S,6S,7S,9R,13S,14R,15S,16S,17S)-15,16-dihydroxy-4-methoxy-2,6,14,17-tetramethyl-10-oxatetracyclo[7.7.1.02,7.013,17]heptadec-4-ene-3,11-dione	POS	Terpenoids	Triterpenoids	1.29194e-05	1.47973e-05	1.76436e-05
Nopol	POS	Terpenoids	Monoterpenoids	9.57445e-06	1.14693e-05	1.32863e-05
5-Hydroxy-6-methoxy-2-(4-methoxyphenyl)-7-[3,4,5-trihydroxy-6-[(3,4,5-trihydroxy-6-methyloxan-2-yl)oxymethyl]oxan-2-yl]oxychromen-4-one	POS	Phenylpropanoids	Flavonoids	7.06203e-06	8.10822e-06	5.17875e-06
Bruceine D	POS	Terpenoids	Triterpenoids	3.62874e-05	4.15204e-05	6.34093e-05
Kushenol I	POS	Phenylpropanoids	Flavonoids	3.25449e-06	2.6094e-05	1.7689e-05
Kaempferol-3-O-arabinoside	NEG	Phenylpropanoids	Flavonoids	2.95916e-05	2.28554e-05	5.72984e-06
2-Acetamido-3-hydroxypropanoic acid	NEG	Amino acids and derivatives	Dipeptides	4.70285e-05	2.88409e-05	1.87165e-05
PC(31:0)	POS	Lipids	Glycerophospholipids	5.32807e-05	5.64609e-05	6.71777e-05
Dodecanamide	POS	Lipids	Fatty Acids and Conjugates	9.26057e-05	0.000242306	0.000135976
HDMBOA-Glc	POS	Others	Others	6.74747e-06	7.15895e-06	9.91008e-06
Teucrin A	POS	Alkaloids	Other alkaloids	0.000475252	0.000286196	0.000925606
Zeaxanthin	POS	Terpenoids	Carotenoids	5.37344e-06	3.41703e-06	9.07289e-07
Picrotin, analytical standard	NEG	Alkaloids	Other alkaloids	6.80042e-06	5.272e-06	1.09061e-05
Wulignan A1	POS	Phenylpropanoids	Lignans	8.02141e-06	1.01644e-05	9.50897e-06
Mulberrofuran P	POS	Phenylpropanoids	Isoflavonoids	4.63252e-07	7.03676e-07	1.25134e-06
3-Hydroxyglabrol	NEG	Phenylpropanoids	Flavonoids	1.90485e-05	2.05254e-05	2.50454e-05
(2S,2'R,3R,3'R)-2,2'-Bis(3,4-dihydroxyphenyl)-2,2',3,3'-tetrahydro-3',5,5',7,7'-pentahydroxy(3,8'-bi-4H-1-benzopyran)-4,4'-dione	POS	Phenylpropanoids	Flavonoids	1.52223e-05	1.4154e-05	6.80343e-06
Naptalam	POS	Phenylpropanoids	Other Phenylpropanoids	0.000107048	0.000105885	0.000109958
Dihydropalmatine	POS	Alkaloids	Other alkaloids	8.27114e-05	7.67253e-05	6.63179e-05
Geranic acid	POS	Lipids	Fatty Acids and Conjugates	1.81808e-05	2.90967e-05	4.4496e-05
Epigallocatechin 3-O-(3-O-methyl)gallate	POS	Phenylpropanoids	Flavonoids	9.18822e-05	0.000463018	0.00305598
1-Octen-3-yl primeveroside	POS	Lipids	Saccharolipids	2.43753e-06	1.09526e-05	8.63058e-06
HMBOA-Glc	NEG	Others	Others	7.95847e-05	9.74259e-05	9.91656e-05
PC(39:5)	POS	Lipids	Glycerophospholipids	1.81734e-05	2.03586e-05	2.49799e-05
O-Geranylvanillin	POS	Terpenoids	Monoterpenoids	2.15975e-05	1.16672e-05	4.3393e-06
15-Keto-PGE2	POS	Lipids	Eicosanoids	3.82775e-05	3.4103e-05	3.61399e-05
erythro-Austrobailignan-6	POS	Phenylpropanoids	Lignans	1.43168e-05	1.60877e-05	1.90952e-05
2-[4-(3-Hydroxypropyl)-2-methoxyphenoxy]-1,3-propanediol	POS	Phenylpropanoids	Lignans	5.30575e-05	6.2002e-05	0.000126628
Kaem-3-Rha-7-Rha	POS	Phenylpropanoids	Flavonoids	4.47532e-06	1.28199e-05	3.44829e-05
1,2,4-Benzenetriol	NEG	Phenylpropanoids	Other Phenylpropanoids	4.78399e-05	3.3808e-05	6.27048e-05
Isobiflorin	NEG	Polyketides	Other polyketides	0.0491568	0.0461952	0.0361812
Fosbretabulin (disodium)	NEG	Phenylpropanoids	Stilbenes	2.4156e-05	3.38783e-06	5.75574e-06
Oxacycloheptadec-8-en-2-one, (8Z)-	POS	Lipids	Fatty Acids and Conjugates	7.00648e-06	1.58637e-05	2.60293e-05
Apigenin 7-galacturonide	POS	Phenylpropanoids	Flavonoids	8.85034e-06	8.78721e-06	9.67846e-06
3-(4-hydroxyphenyl)-1-[2-hydroxy-4-[3,4,5-trihydroxy-6-(hydroxymethyl)oxan-2-yl]oxyphenyl]propan-1-one	POS	Phenylpropanoids	Flavonoids	0.000412099	0.000253986	1.71341e-05
12,16-dimethoxy-21-methyl-4,6-dioxa-21-azapentacyclo[10.9.0.02,10.03,7.013,18]henicosa-2(10),3(7),8,13,15,17-hexaen-15-ol	POS	Alkaloids	Other alkaloids	0.000104887	0.000120897	0.000142771
Gancaonin E	NEG	Phenylpropanoids	Flavonoids	6.28424e-06	5.78328e-06	1.04707e-05
12-Hydroxyjasmonic acid	POS	Lipids	Phytohormone	2.43114e-05	2.97986e-05	4.85978e-05
2,4'-Dihydroxydiphenylmethane	NEG	Phenylpropanoids	Other Phenylpropanoids	4.88694e-06	6.98884e-06	2.00368e-06
methyl (3aS,4S,5S,6E,10Z,11aR)-5-acetyloxy-4-[(2S,3S)-2,3-dimethyloxirane-2-carbonyl]oxy-10-methyl-3-methylidene-2-oxo-3a,4,5,8,9,11a-hexahydrocyclodeca[b]furan-6-carboxylate	POS	Terpenoids	Sesquiterpenoids	9.35624e-06	1.25544e-05	6.61352e-05
Diethyl malate	POS	Lipids	Fatty Acids and Conjugates	8.51515e-05	8.97756e-05	0.000139161
Salvianolic acid D	POS	Phenylpropanoids	Other Phenylpropanoids	3.21605e-06	2.9904e-06	1.04266e-06
Picraquassioside D	POS	Polyketides	Aromatic polyketides	0.000107601	0.000116369	0.000156522
Benzoic acid + 2O, O-Hex	NEG	Phenylpropanoids	Phenolic acids	0.000757426	0.000545195	0.000580534
[3,4,5-Trihydroxy-6-(hydroxymethyl)oxan-2-yl] 3,4,5-trihydroxybenzoate	NEG	Phenylpropanoids	Phenolic acids	8.57128e-05	7.45467e-05	0.000144496
6-Hydroxysumatrol	NEG	Phenylpropanoids	Isoflavonoids	0.000122344	0.000112732	9.24399e-05
1-oleoyl-2-myristoyl-sn-glycero-3-phosphocholine	POS	Lipids	Glycerophospholipids	4.01171e-05	4.69094e-05	5.00999e-05
Calomelanol D	POS	Phenylpropanoids	Flavonoids	2.12154e-05	2.32532e-05	3.19298e-05
6a,7b,8a-Trihydroxy-14,15-dinor-11-labden-13-one	POS	Terpenoids	Diterpenoids	0.000177488	0.000182028	0.000214115
7-Deacetylkhivorin	NEG	Terpenoids	Triterpenoids	5.82835e-07	1.2498e-06	1.46644e-06
5,4'-Dihidroxy-7,8,2',3'-tetramethoxy flavone 5-glucoside	POS	Phenylpropanoids	Flavonoids	7.57019e-06	4.6315e-06	3.10836e-05
Benzyl b-sophoropyranoside	NEG	Others	Others	4.9625e-05	3.30719e-05	2.24178e-05
3'',4''-Di-O-p-coumaroylafzelin	NEG	Phenylpropanoids	Flavonoids	2.58828e-05	2.39017e-05	1.24346e-05
(3aR,4aS,7S,7aS,8R,9aR)-7-((6-O-Acetyl-beta-D-glucopyranosyl)oxy)decahydro-4a,8-dimethyl-3-methyleneazuleno(6,5-b)furan-2,5-dione	POS	Terpenoids	Sesquiterpenoids	5.41522e-06	5.75874e-06	7.54463e-06
Licoagroside F	POS	Phenylpropanoids	Flavonoids	6.58143e-05	8.26102e-05	0.000110266
Glechomafuran	POS	Terpenoids	Sesquiterpenoids	1.81178e-05	4.64725e-05	2.31023e-05
Pavetannin B2	POS	Phenylpropanoids	Anthocyanidins	3.96754e-06	3.91932e-06	1.96598e-06
Aspirin	POS	Phenylpropanoids	Phenolic acids	7.99839e-05	9.83039e-05	8.73e-05
14-(hydroxymethyl)-5,9-dimethyltetracyclo[11.2.1.01,10.04,9]hexadecan-5-ol	POS	Terpenoids	Diterpenoids	1.28458e-06	1.21861e-06	2.16177e-06
Gibberellin A7	NEG	Terpenoids	Phytohormone	1.97618e-05	8.79014e-05	0.000157336
5,7,2',5'-Tetramethoxyflavanone	POS	Phenylpropanoids	Flavonoids	5.04683e-05	5.62356e-05	6.99722e-05
Kinetin riboside	POS	Carbohydrates	Nucleosides	2.47464e-05	2.55839e-05	2.81094e-05
Eremolactone	POS	Terpenoids	Diterpenoids	9.6801e-07	1.44171e-06	1.54461e-06
5-[5-(acetyloxymethyl)-5,8a-dimethyl-2-methylidene-3,4,4a,6,7,8-hexahydro-1H-naphthalen-1-yl]-3-methylpentanoic acid	POS	Terpenoids	Diterpenoids	3.54384e-06	3.96877e-06	5.34672e-06
Physalolactone B	POS	Steroids and steroid derivatives	Steroid lactones	1.05003e-05	1.56002e-05	1.10441e-05
Hematoxyline	NEG	Phenylpropanoids	Other Phenylpropanoids	7.32355e-06	1.26124e-05	1.57685e-05
1-alpha-Acevaltrate	POS	Organic acids and derivatives	Carboxylic acids	1.7063e-05	1.99146e-05	2.10501e-05
3,5,7-Tris(acetyloxy)-2-(4-(acetyloxy)-3-hydroxyphenyl)-4H-1-benzopyran-4-one	POS	Phenylpropanoids	Flavonoids	9.79287e-06	1.01121e-05	1.35329e-05
Haemocorin	POS	Polyketides	Other polyketides	3.89814e-06	2.52081e-06	6.19966e-06
(1R)-4-[(1E,3E,5E,7E,9E,11E,13E,15E,17E)-18-[(1R)-4-hydroxy-2,6,6-trimethylcyclohex-2-en-1-yl]-3,7,12,16-tetramethyloctadeca-1,3,5,7,9,11,13,15,17-nonaenyl]-3,5,5-trimethylcyclohex-3-en-1-ol	POS	Terpenoids	Carotenoids	1.26188e-05	8.16894e-06	2.37965e-06
Sterebin D	POS	Terpenoids	Diterpenoids	4.04732e-05	5.70818e-05	5.98601e-05
9-Oxononanoic acid	NEG	Lipids	Fatty Acids and Conjugates	3.47309e-05	2.26419e-05	2.63399e-05
1-(2,4,5-Trimethoxyphenyl)propan-2-one	POS	Polyketides	Other polyketides	5.13648e-06	5.77241e-06	7.11864e-06
Pestalotether D	POS	Polyketides	Aromatic polyketides	6.21699e-05	5.74439e-05	6.69581e-05
Octabenzone	POS	Polyketides	Aromatic polyketides	0.00013114	0.00018202	0.000240029
[(3aS,5aS,8aR,9S)-4-hydroxy-5,8a-dimethyl-1-methylidene-2,8-dioxo-3a,4,5,5a,9,9a-hexahydroazuleno[6,5-b]furan-9-yl] 3-methylbut-2-enoate	POS	Terpenoids	Sesquiterpenoids	1.85344e-05	2.10889e-05	1.89592e-05
Suspensaside	POS	Phenylpropanoids	Other Phenylpropanoids	1.41926e-05	1.73749e-05	9.57383e-06
Glucocerebrosides	POS	Lipids	Sphingolipids	0.000264948	0.000293746	9.23911e-05
5-Hydroxy-6-methoxycoumarin 7-glucoside	POS	Phenylpropanoids	Coumarins and derivatives	0.000153046	0.000286707	0.000355686
8,10-Octadecadiynoic acid	POS	Lipids	Fatty Acids and Conjugates	3.83398e-05	5.26116e-05	5.4146e-05
Pristimerol	POS	Alkaloids	Other alkaloids	4.40403e-06	6.10061e-06	4.12624e-06
7-Hydroxy-3-(4-hydroxyphenyl)-8-[3,4,5-trihydroxy-6-(hydroxymethyl)tetrahydropyran-2-yl]chromen-4-one	NEG	Phenylpropanoids	Isoflavonoids	1.94593e-05	1.74385e-05	8.52616e-06
Flavone base + 3O, O-HexA-HexA	NEG	Phenylpropanoids	Flavonoids	2.31481e-05	2.3949e-05	2.45373e-05
Parietinic acid	NEG	Polyketides	Aromatic polyketides	5.77077e-06	1.19449e-05	1.55397e-05
Heptadeca-4,6-diyne-3,9,10-triol	POS	Lipids	Fatty Acids and Conjugates	8.79307e-06	9.31388e-06	1.18485e-05
2-[(2'R,8R,8As)-2',4,4,7,8a-pentamethylspiro[2,3,4a,5-tetrahydro-1H-naphthalene-8,5'-oxolane]-2'-yl]acetic acid	POS	Terpenoids	Diterpenoids	3.91829e-05	5.05746e-05	4.4095e-05
Oct-2-enal	POS	Lipids	Fatty Acids and Conjugates	1.75984e-05	1.78716e-05	1.75584e-05
7-Prenyloxyaromadendrin	NEG	Phenylpropanoids	Flavonoids	5.49176e-05	5.9431e-05	0.000102838
beta-Parinaric acid	POS	Lipids	Fatty Acids and Conjugates	7.87619e-05	4.42604e-05	1.87469e-05
alpha-Licanic acid	POS	Lipids	Eicosanoids	3.41501e-05	1.73125e-05	6.09005e-06
2-(1,3-Benzodioxol-5-yl)-3,5,6,8-tetramethoxy-7-[(3-methyl-2-butenyl)oxy]-4H-1-benzopyran-4-one	POS	Phenylpropanoids	Flavonoids	6.93411e-07	9.0198e-07	1.34237e-06
[(1R,2R,3R,4S,5S,7R,8R,9R,10S,14R,16R)-1,8,16-triacetyloxy-7-hydroxy-2-(2-hydroxyacetyl)oxy-5,9,12,12-tetramethyl-13-oxo-4-tetracyclo[7.6.1.03,7.010,14]hexadecanyl] benzoate	POS	Terpenoids	Diterpenoids	4.25281e-08	1.1724e-05	6.07879e-06
(3b,6b,8a,12a)-8,12-Epoxy-7(11)-eremophilene-6,8,12-trimethoxy-3-ol	POS	Alkaloids	Other alkaloids	2.13746e-05	2.12653e-05	2.30559e-05
(1R,2E,7R,10E,12S,13S,15R)-12,15-dihydroxy-7-methyl-8-oxabicyclo[11.3.0]hexadeca-2,10-dien-9-one	NEG	Polyketides	Macrolides	5.12331e-06	5.05415e-06	6.12794e-06
Epilupeol	POS	Terpenoids	Triterpenoids	7.26911e-07	2.25742e-06	1.48117e-06
Furanofukinin	POS	Terpenoids	Sesquiterpenoids	1.7494e-05	1.52131e-05	1.77267e-05
5-Methyl-2,3-diisopropylphenol	POS	Terpenoids	Monoterpenoids	1.70094e-05	2.49872e-05	4.23334e-05
2,2'-bis(3,4-dihydroxyphenyl)-3',4,5',6-tetrahydroxyspiro[2H-1-benzofuran-3,9'-3,4-dihydro-2H-furo[2,3-h]chromene]-8'-one	NEG	Phenylpropanoids	Flavonoids	2.34357e-05	2.13666e-05	3.52442e-06
[(1R,6S,7R,7aR)-4-(acetyloxymethyl)-1-(3-methylbutanoyloxy)spiro[6,7a-dihydro-1H-cyclopenta[c]pyran-7,2'-oxirane]-6-yl] 3-methylbutanoate	POS	Terpenoids	Monoterpenoids	0.000137084	0.000147413	0.000190488
Phloretin + C-Hex, C-Hex	POS	Phenylpropanoids	Flavonoids	0.000297044	0.000321688	0.000394571
Swertiamaroside	POS	Terpenoids	Monoterpenoids	7.45709e-07	9.69332e-07	1.92558e-06
9-Hydroxy-4-methoxypsoralen 9-glucoside	POS	Phenylpropanoids	Coumarins and derivatives	3.75845e-05	7.77503e-05	7.57638e-05
Hemigossypol	POS	Terpenoids	Sesquiterpenoids	2.69673e-05	2.92459e-05	2.8178e-05
3-(4-Hydroxy-3-(3-methyl-2-butenyl)phenyl)-2-propenal	POS	Phenylpropanoids	Other Phenylpropanoids	1.31078e-05	1.48824e-05	1.81431e-05
2-Isopropylphenol	POS	Alkaloids	Other alkaloids	9.70042e-05	0.000118827	0.000134188
(-)-Annuionone B	POS	Alkaloids	Other alkaloids	1.14379e-05	1.23944e-05	1.99054e-05
3-ethenyl-4-[2-(3,4,5-trihydroxybenzoyl)oxyethyl]-2-[3,4,5-trihydroxy-6-(hydroxymethyl)oxan-2-yl]oxy-3,4-dihydro-2H-pyran-5-carboxylic acid	NEG	Terpenoids	Monoterpenoids	1.81123e-05	2.2103e-05	1.93029e-05
Alpha-Tocotrienol	POS	Terpenoids	Meroterpenoids	6.6589e-06	1.02897e-05	9.90755e-06
Citrusin A	POS	Phenylpropanoids	Lignans	3.34115e-06	4.26848e-06	7.03736e-06
Methyl Haematommate	NEG	Phenylpropanoids	Phenolic acids	9.5045e-05	9.80579e-05	0.000128412
alpha-Methylene butyrolactone	POS	Alkaloids	Other alkaloids	0.000293715	0.000277734	0.000124341
4-Hydroxybenzoic acid glucoside	NEG	Phenylpropanoids	Phenolic acids	7.70048e-05	8.12224e-05	2.40338e-05
1-(2,4,5-Trimethoxyphenyl)propane-1,2-diol	POS	Phenylpropanoids	Lignans	0.000313188	0.00035127	0.000460323
(S)-Mandelic acid O-beta-D-Glucopyranoside	POS	Phenylpropanoids	Other Phenylpropanoids	0.00181184	0.00138473	0.0033475
6''-Malonylgenistin	POS	Phenylpropanoids	Isoflavonoids	9.38544e-06	1.01691e-05	1.39681e-05
Coriandrin	POS	Phenylpropanoids	Coumarins and derivatives	2.67268e-05	2.52286e-05	3.09975e-05
Natsudaidain 3-glucoside	POS	Phenylpropanoids	Flavonoids	5.78103e-05	6.29246e-05	7.65584e-05
Paeonilactone B	NEG	Alkaloids	Other alkaloids	3.87985e-05	5.68231e-05	9.54055e-05
1-O-Sinapoyl-beta-D-glucose	NEG	Phenylpropanoids	Other Phenylpropanoids	0.00032065	0.000312093	0.000428848
Paederoside	POS	Terpenoids	Monoterpenoids	1.93524e-06	3.11957e-06	4.04551e-06
(+)-abscisic acid beta-D-glucopyranosyl ester	POS	Terpenoids	Carotenoids	1.87098e-05	1.90611e-05	2.53646e-05
Cyclotriveratrylene	POS	Alkaloids	Other alkaloids	5.74313e-05	6.65863e-05	0.000112968
Ponganone IV	POS	Phenylpropanoids	Flavonoids	3.55176e-05	3.84423e-05	4.88924e-05
(Z)-3-Hexenylvicianoside	POS	Lipids	Saccharolipids	0.000138574	0.000149601	0.000189112
Delphinidin 3-O-glucoside cation	NEG	Phenylpropanoids	Anthocyanidins	5.75813e-05	5.69845e-05	9.67265e-05
((2R,3R,4R,5R,6R)-2-(((2R,3R,4R)-3,4-dihydroxy-4-(hydroxymethyl)oxolan-2-yl)oxymethyl)-4-((2S,3R,4R,5R,6S)-4,5-dihydroxy-6-methyl-3-((2S,3R,4S,5S)-3,4,5-trihydroxyoxan-2-yl)oxyoxan-2-yl)oxy-6-(2-(3,4-dihydroxyphenyl)ethoxy)-5-hydroxyoxan-3-yl) (E)-3-(3,4-dihydroxyphenyl)prop-2-enoate	POS	Phenylpropanoids	Other Phenylpropanoids	1.7665e-06	1.12896e-06	2.05474e-06
5,7-Dihydroxy-6-prenylflavanone	POS	Phenylpropanoids	Flavonoids	0.000111295	0.000130452	0.000181819
Glucodistylin	POS	Phenylpropanoids	Flavonoids	0.000191741	0.000177116	3.32097e-05
1-(3,4-Dihydroxyphenyl)-6,7-dihydroxy-1,2-dihydronaphthalene-2,3-dicarboxylic acid	NEG	Phenylpropanoids	Lignans	3.21908e-05	3.52997e-05	4.25669e-05
Ketoisophorone	POS	Terpenoids	Carotenoids	7.1846e-06	1.04797e-05	1.17324e-05
9S,10S,11R-trihydroxy-12Z,15Z-octadecadienoic acid	POS	Lipids	Eicosanoids	6.84202e-05	6.23756e-05	6.02331e-05
Trans-3,3',5,5'-Tetrahydroxy-4'-Methoxystilbene	POS	Phenylpropanoids	Stilbenes	4.63989e-06	4.99156e-06	5.67539e-06
6-Methoxy-7,8-methylenedioxycoumarin	POS	Phenylpropanoids	Coumarins and derivatives	6.04859e-06	1.03927e-05	1.24864e-05
Egonol gentiobioside	POS	Phenylpropanoids	Lignans	1.10419e-05	1.25269e-05	2.30371e-05
Amphetamine	POS	Alkaloids	Other alkaloids	1.47674e-05	0.000102095	5.82842e-05
(1S,2R,3R,4S,5S,6S,8R,9R,10R,13S,16S,17R,18R)-11-ethyl-6,16,18-trimethoxy-13-(methoxymethyl)-11-azahexacyclo[7.7.2.12,5.01,10.03,8.013,17]nonadecane-4,8-diol	POS	Others	Others	3.78617e-05	8.51236e-05	5.59054e-05
9(S)-Hode	POS	Lipids	Eicosanoids	9.87831e-06	2.67926e-05	3.01869e-05
(3R,4aR,5S,7R,8aS)-Decahydro-1,7-dimethyl-3,5-ethanoquinolin-10-one	POS	Alkaloids	Other alkaloids	2.47542e-06	2.60733e-06	3.15105e-06
methyl (2E,6E,10S)-10,11-dihydroxy-3,7,11-trimethyldodeca-2,6-dienoate	POS	Terpenoids	Sesquiterpenoids	2.09318e-05	1.53029e-05	1.61532e-05
Sennosides	NEG	Polyketides	Aromatic polyketides	6.74821e-07	1.77341e-06	3.62672e-06
Isosafrole	NEG	Phenylpropanoids	Other Phenylpropanoids	1.00098e-05	1.51466e-05	1.68773e-05
Blumenol C O-[apiosyl-(1->6)-glucoside]	POS	Lipids	Saccharolipids	4.96959e-05	5.82714e-05	7.15139e-05
Pterosin N	POS	Alkaloids	Other alkaloids	0.000183875	0.000201124	0.000267443
Haploside C	POS	Phenylpropanoids	Flavonoids	2.64394e-05	2.48318e-05	2.78886e-05
Coumestrin	POS	Phenylpropanoids	Isoflavonoids	1.1536e-05	1.23779e-05	1.73388e-05
Icarin	POS	Phenylpropanoids	Flavonoids	1.5906e-06	1.85237e-06	2.58748e-06
13-Nor-6-eremophilene-8,11-dione	POS	Terpenoids	Sesquiterpenoids	7.06093e-05	8.21826e-05	9.74055e-05
2-phenylethyl beta-D-glucopyranoside	POS	Phenylpropanoids	Other Phenylpropanoids	0.000190788	0.000211402	0.000296736
(S)-2-(Pyrrolidin-2-yl)acetic acid	POS	Amino acids and derivatives	Amino acid derivatives	0.00032244	0.000382448	0.000265664
Mucusisoflavone C	POS	Phenylpropanoids	Isoflavonoids	0.000212364	1.80079e-05	3.14182e-05
(+-)-3-Hydroxytetradecanoic acid	NEG	Lipids	Fatty Acids and Conjugates	1.85775e-06	8.26457e-06	6.21287e-06
2-Hept-6-enyl-3-penta-2,4-diynyloxirane	POS	Lipids	Fatty Acids and Conjugates	1.00212e-05	1.14584e-05	1.17398e-05
Latifolin	POS	Phenylpropanoids	Other Phenylpropanoids	3.4082e-05	3.79651e-05	4.7912e-05
Furanodienone	POS	Terpenoids	Sesquiterpenoids	8.13998e-05	4.97262e-06	0.000158728
Anofinic acid	POS	Alkaloids	Other alkaloids	2.36007e-05	2.40892e-05	4.20174e-05
Kanakugiol	POS	Phenylpropanoids	Flavonoids	5.72649e-05	5.62755e-05	4.19962e-05
Baccatin IV	POS	Terpenoids	Diterpenoids	2.14824e-06	6.10751e-06	4.27289e-06
15-formyl-16-hydroxy-1,2,14,17,17-pentamethyl-8-prop-1-en-2-ylpentacyclo[11.7.0.02,10.05,9.014,18]icosane-5-carboxylic acid	POS	Terpenoids	Triterpenoids	2.44059e-05	4.28612e-05	6.72035e-06
1-[4-Chloro-1-hydroxy-3-methyl-8-[3,4,5-trihydroxy-6-(hydroxymethyl)oxan-2-yl]oxynaphthalen-2-yl]ethanone	POS	Polyketides	Other polyketides	7.26965e-06	9.97161e-06	2.90708e-05
3-Oxoglycyrrhetinic acid	POS	Terpenoids	Triterpenoids	6.41118e-05	8.78862e-05	6.61285e-05
Ginsenoyne F	POS	Lipids	Fatty Acids and Conjugates	2.5934e-05	1.60448e-05	2.56978e-05
3-O-Caffeoyl-4-O-sinapoylquinic acid	NEG	Phenylpropanoids	Other Phenylpropanoids	6.87119e-06	7.70897e-06	6.13979e-06
(9,14-dihydroxy-3,4,5,15,16-pentamethoxy-9,10-dimethyl-8-tricyclo[10.4.0.02,7]hexadeca-1(16),2,4,6,12,14-hexaenyl) benzoate	POS	Phenylpropanoids	Lignans	2.5197e-05	2.90889e-05	3.25667e-05
Coriandrone E	POS	Phenylpropanoids	Coumarins and derivatives	0.000189191	0.000184845	0.000280836
3-Formyl-2-hydroxy-6-methoxycarbazole	POS	Alkaloids	Other alkaloids	8.76124e-06	1.0203e-05	1.25653e-05
Diderroside	NEG	Terpenoids	Monoterpenoids	4.20528e-05	1.68284e-05	4.98066e-06
cis-Chrysanthemol	POS	Terpenoids	Monoterpenoids	2.65522e-05	3.75203e-05	6.18664e-05
Sundiversifolide	POS	Polyketides	Other polyketides	3.59487e-05	2.01217e-05	3.3617e-05
(S)-Curzeone	POS	Terpenoids	Sesquiterpenoids	7.64168e-05	7.97148e-05	8.69862e-05
Sucrose 6-benzoate	POS	Phenylpropanoids	Phenolic acids	7.12473e-05	8.55902e-05	4.44141e-05
Vasicinol	POS	Alkaloids	Other alkaloids	0.000902467	0.000247478	0.00490956
Jubanine C	POS	Amino acids and derivatives	Amino acid derivatives	5.25726e-05	9.58081e-05	9.80359e-05
Deidaclin	POS	Others	Others	0.00044822	0.000427238	0.000251894
Dalpaniculin	POS	Phenylpropanoids	Isoflavonoids	9.04082e-05	8.89149e-05	0.000133046
Methyl palmitoleate	POS	Lipids	Fatty Acids and Conjugates	8.71024e-06	9.85925e-06	1.27938e-05
Cholestan-3-one	POS	Steroids and steroid derivatives	steroids	2.39208e-06	5.17424e-06	1.75739e-06
3-(3,7-Dimethyl-2,6-octadienyl)-2,4-dihydroxy-6-(2	NEG	Phenylpropanoids	Stilbenes	1.45821e-05	1.65271e-05	1.72065e-05
(2S,3R,4S,5S,6R)-2-[(2R,3R,4S,5S,6R)-4,5-dihydroxy-2-phenylmethoxy-6-[[(2S,3R,4S,5R)-3,4,5-trihydroxyoxan-2-yl]oxymethyl]oxan-3-yl]oxy-6-(hydroxymethyl)oxane-3,4,5-triol	POS	Others	Others	1.2917e-05	1.91967e-05	2.03403e-05
Ptaquiloside	POS	Terpenoids	Sesquiterpenoids	2.20563e-05	2.41459e-05	3.11874e-05
Prenyl arabinosyl-(1->6)-glucoside	NEG	Lipids	Saccharolipids	1.66944e-05	1.37821e-05	1.3388e-05
Moracenin a	POS	Phenylpropanoids	Flavonoids	1.18436e-05	1.86838e-05	1.34637e-05
1-Isothiocyanato-7-(methylthio)heptane	POS	Others	Others	8.91295e-05	6.72603e-05	0.000162355
1-Acetyl-Beta-Carboline	POS	Alkaloids	Other alkaloids	4.30312e-06	8.7013e-06	1.38125e-06
1-Monolinolein	POS	Lipids	Glycerolipids	1.63906e-05	9.47962e-06	1.80833e-05
Sebiferic acid	POS	Terpenoids	Triterpenoids	5.48433e-06	8.31156e-06	1.11601e-05
[(1R,2S,4R,6R,9R,10S,11R,12S,14R,15R,18R)-14-Acetyloxy-6-(furan-3-yl)-10-(2-methoxy-2-oxoethyl)-7,9,11,15-tetramethyl-3,17-dioxapentacyclo[9.6.1.02,9.04,8.015,18]octadec-7-en-12-yl] (E)-2-methylbut-2-enoate	POS	Terpenoids	Triterpenoids	2.56334e-06	8.16691e-06	8.57751e-08
Megastachine	POS	Alkaloids	Other alkaloids	0.000131681	2.76879e-05	2.09396e-05
6"-O-Acetyldaidzin	POS	Phenylpropanoids	Isoflavonoids	7.06739e-06	8.75764e-06	2.38637e-05
(R)-Kanzonol Y	POS	Phenylpropanoids	Flavonoids	5.92159e-08	8.90979e-06	1.15383e-05
[(4aR,10bR)-3,8,10-trihydroxy-2-(hydroxymethyl)-9-methoxy-6-oxo-3,4,4a,10b-tetrahydro-2H-pyrano[3,2-c]isochromen-4-yl] 3,4,5-trihydroxybenzoate	POS	Phenylpropanoids	Coumarins and derivatives	1.53346e-05	2.09641e-05	1.35067e-05
2-((2E)-3,7-Dimethyl-2,6-octadien-1-yl)-1,4-benzenediol	POS	Terpenoids	Meroterpenoids	2.0222e-05	2.44678e-05	2.66186e-05
Proanthocyanidin A1	POS	Phenylpropanoids	Anthocyanidins	5.38211e-06	5.97681e-06	6.87274e-06
Blestriarene B	POS	Phenylpropanoids	Other Phenylpropanoids	1.44022e-05	1.68822e-05	3.01772e-05
6-Hydroxy-4,4,7a-trimethyl-5,6,7,7a-tetrahydrobenzofuran-2(4H)-one	POS	Alkaloids	Other alkaloids	3.17776e-05	3.93715e-05	6.33619e-05
Epigallocatechin-(4beta->8)-epicatechin-3-O-gallate ester	POS	Phenylpropanoids	Anthocyanidins	3.72707e-06	4.16604e-06	8.33204e-06
3'-Hydroxypsilotin	POS	Phenylpropanoids	Flavonoids	4.09247e-05	4.2148e-05	2.64205e-05
3E,9Z,12Z,15Z-octadecatetraenoic acid	POS	Lipids	Fatty Acids and Conjugates	1.01772e-05	1.0459e-05	1.50956e-05
(9Z,12Z)-octadeca-9,12-dienal	POS	Lipids	Fatty Acids and Conjugates	6.00933e-06	6.68438e-06	7.82378e-06
[(2S,3R,4S,5S,6R)-3,4,5-trihydroxy-6-(hydroxymethyl)oxan-2-yl] (2S,4aS,6aR,10aS,10bS)-2-(furan-3-yl)-6a,10b-dimethyl-4-oxo-1,2,4a,5,6,9,10,10a-octahydrobenzo[f]isochromene-7-carboxylate	NEG	Terpenoids	Diterpenoids	2.67521e-05	2.78189e-05	3.45674e-05
[(3R,4R)-2,2-dimethyl-3-[(Z)-2-methylbut-2-enoyl]oxy-8-oxo-3,4-dihydropyrano[3,2-g]chromen-4-yl] (Z)-2-methylbut-2-enoate	POS	Phenylpropanoids	Coumarins and derivatives	0.000518034	0.000426174	0.00108782
3,4',5,6,7-Pentamethoxyflavone	NEG	Phenylpropanoids	Flavonoids	0.00121038	0.0007888	0.000140731
6''-O-Malonylwistin	POS	Phenylpropanoids	Isoflavonoids	1.45801e-06	1.75352e-06	2.21996e-06
(2R,3S)-2-((3,4-dihydroxyphenyl)methyl)-2,3-dihydroxybutanedioic acid	POS	Phenylpropanoids	Other Phenylpropanoids	2.6196e-05	1.1625e-05	6.44396e-06
6,7-dihydroxy-2-(4-hydroxyphenyl)-8-(3-methylbut-2-enyl)-5-[(2S,5S)-3,4,5-trihydroxy-6-[[(2R,4S,5R)-3,4,5-trihydroxy-6-methyloxan-2-yl]oxymethyl]oxan-2-yl]oxy-2,3-dihydrochromen-4-one	POS	Phenylpropanoids	Flavonoids	1.4289e-05	2.77726e-06	7.41681e-05
Embigenin	POS	Phenylpropanoids	Flavonoids	2.40481e-05	2.63035e-05	2.04992e-05
Convolvidine	POS	Alkaloids	Other alkaloids	7.82417e-09	4.41258e-06	3.56513e-06
beta-D-Glucopyranose, 1,2,6-tris(3-nitropropanoate)	NEG	Organic acids and derivatives	Carboxylic acids	8.02697e-06	9.91893e-06	8.44291e-06
Andrachcinidine	POS	Alkaloids	Other alkaloids	0.000243944	0.000245916	0.00039538
(2R,3R,4S,10R)-2,10-Bis(3,4-dihydroxyphenyl)-4-((2R,3S)-2-(3,4-dihydroxyphenyl)-3,4-dihydro-3,5,7-trihydroxy-2H-1-benzopyran-8-yl)-3,4,9,10-tetrahydro-3,5-dihydroxy-2H,8H-benzo(1,2-b:3,4-b')dipyran-8-one	POS	Phenylpropanoids	Anthocyanidins	2.39377e-05	2.31183e-05	3.11805e-05
Apodanthoside (Not validated)	NEG	Terpenoids	Monoterpenoids	0.000154235	0.000157345	0.000168185
(2S)-2-Hydroxybut-3-enylglucosinolate	POS	Amino acids and derivatives	Amino acid derivatives	6.13286e-06	7.03716e-06	6.32459e-06
Tsuzuic acid	POS	Lipids	Fatty Acids and Conjugates	9.60198e-06	1.13178e-05	2.09534e-05
Geranylcitronellol	POS	Lipids	Fatty Acids and Conjugates	3.20345e-06	8.26496e-06	5.51325e-06
Eupatolide acetate	POS	Terpenoids	Sesquiterpenoids	2.30562e-06	2.45071e-05	5.51011e-05
Cercosporin, pure	POS	Polyketides	Other polyketides	3.058e-06	6.12902e-06	6.05623e-06
Pfaffic acid	POS	Terpenoids	Triterpenoids	1.33861e-05	2.12829e-05	1.86204e-05
(+-)-Pantolactone	POS	Alkaloids	Other alkaloids	1.99384e-05	2.15318e-05	2.72645e-05
Salvianolic Acid L	POS	Phenylpropanoids	Lignans	4.93893e-06	5.05185e-06	2.64073e-06
5-Megastigmen-7-yne-3,9-diol 9-glucoside	POS	Lipids	Saccharolipids	0.000150544	0.000156863	0.000191016
[6-[2-[2-(3,4-Dihydroxyphenyl)-5-hydroxy-4-oxo-7-[3,4,5-trihydroxy-6-(hydroxymethyl)oxan-2-yl]oxychromen-3-yl]oxy-4,5-dihydroxy-6-methyloxan-3-yl]oxy-3,4,5-trihydroxyoxan-2-yl]methyl 3-(4-hydroxyphenyl)prop-2-enoate	NEG	Phenylpropanoids	Flavonoids	1.3855e-05	1.22198e-05	1.36945e-05
Khelmarin D	POS	Phenylpropanoids	Coumarins and derivatives	3.58885e-06	3.88883e-06	6.07927e-06
Desacetylcolforsin	NEG	Terpenoids	Diterpenoids	3.66608e-05	3.34564e-05	3.61993e-05
[(2S,3S,4S,5R,6S)-3,4,5-Trihydroxy-6-(4-hydroxyphenoxy)tetrahydropyran-2-yl]methyl 4-hydroxybenzoate	NEG	Phenylpropanoids	Phenolic acids	8.28717e-05	7.56543e-05	4.7391e-05
Mallotus A	POS	Phenylpropanoids	Flavonoids	0.000107765	0.000106674	6.65737e-05
Uriolide	POS	Terpenoids	Carotenoids	5.29657e-07	7.23342e-07	1.93809e-08
6-amino-9-[(3S,4R,5S)-3,4-dihydroxy-5-(hydroxymethyl)oxolan-2-yl]-1H-purin-2-one	POS	Carbohydrates	Nucleosides	9.55391e-05	0.000172504	6.4588e-05
Momordicinin	POS	Terpenoids	Triterpenoids	2.61705e-06	2.9755e-06	2.75393e-06
Deacetylgedunin	POS	Terpenoids	Triterpenoids	1.33222e-05	3.62745e-05	2.05174e-05
Isotectorigenin, 7-methyl ether	NEG	Phenylpropanoids	Isoflavonoids	2.88883e-06	2.87582e-06	2.89271e-06
Epigallocatechin 3-O-(3,5-di-O-methylgallate)	POS	Phenylpropanoids	Flavonoids	4.64818e-06	9.06587e-06	1.65617e-05
5,9-Dimethyl-14-oxotetracyclo[11.2.1.01,10.04,9]hexadecane-5-carboxylic acid	POS	Terpenoids	Diterpenoids	0.000113591	0.000141236	0.000167781
2-Acetyl-5-Methylfuran	POS	Polyketides	Macrolides	0.000142488	0.000155763	0.000194405
Amorfrutin 2	POS	Phenylpropanoids	Phenolic acids	1.22637e-05	4.7808e-06	3.87287e-06
Acetylpodophyllotoxin	POS	Phenylpropanoids	Lignans	3.85728e-06	4.9475e-06	9.35216e-06
Enterodiol	POS	Phenylpropanoids	Lignans	1.16739e-05	2.22902e-05	3.58889e-05
2-Oxo-nonadecanoic acid	POS	Lipids	Fatty Acids and Conjugates	1.5497e-05	1.10891e-05	2.11747e-05
Citronellyl Acetate	NEG	Lipids	Fatty Acids and Conjugates	4.39829e-06	4.20701e-06	5.77285e-06
Neotigogenin acetate	POS	Terpenoids	Triterpenoids	4.10382e-06	1.15048e-05	2.13234e-06
Protostemonine	POS	Alkaloids	Other alkaloids	1.07763e-05	2.68613e-05	1.90569e-05
Norhyoscyamine	POS	Alkaloids	Other alkaloids	6.50708e-06	7.02711e-06	7.36364e-06
(6,6-Dimethylbicyclo(3.1.1)hept-2-en-2-yl)methyl acetate	POS	Terpenoids	Monoterpenoids	2.60047e-05	3.48089e-05	4.31824e-05
1-Octen-3-yl glucoside	POS	Lipids	Saccharolipids	1.88699e-05	2.49466e-05	1.26883e-05
Gambogic Acid	NEG	Phenylpropanoids	Other Phenylpropanoids	2.3442e-06	2.45286e-06	2.61699e-06
(-)-Maackiain 3-O-glucoside	NEG	Phenylpropanoids	Isoflavonoids	1.39885e-05	1.8462e-05	1.47389e-05
Stictic Acid	POS	Polyketides	Aromatic polyketides	8.2607e-06	1.05814e-05	7.07734e-06
5-Hydroxy-2-(3-hydroxy-4-methoxyphenyl)-7-[3,4,5-trihydroxy-6-[(3,4,5-trihydroxy-6-methyloxan-2-yl)oxymethyl]oxan-2-yl]oxychromen-4-one	NEG	Phenylpropanoids	Flavonoids	1.19211e-05	1.16831e-05	1.443e-05
Blumel C glucoside	POS	Lipids	Saccharolipids	0.000409724	0.000451936	0.000581457
Blumenol C O-[rhamnosyl-(1->6)-glucoside]	POS	Lipids	Saccharolipids	8.49355e-06	9.83632e-06	1.29833e-05
[(1S,3S,4S,10S)-4,12-diacetyloxy-1,9-dihydroxy-15-[2-hydroxy-3-(2-methylbut-2-enoylamino)-3-phenylpropanoyl]oxy-10,14,17,17-tetramethyl-11-oxo-6-oxatetracyclo[11.3.1.03,10.04,7]heptadec-13-en-2-yl] benzoate	POS	Terpenoids	Diterpenoids	4.55067e-06	5.06682e-06	6.41026e-06
6-Methoxy-7-[3,4,5-trihydroxy-6-(hydroxymethyl)oxan-2-yl]oxychromen-2-one	NEG	Phenylpropanoids	Coumarins and derivatives	1.33828e-05	1.20087e-05	2.02635e-05
Cycloaltilisin	POS	Phenylpropanoids	Flavonoids	9.44345e-05	0.000133537	0.000124774
(2R,3S,4S,5R,6S)-2-(Hydroxymethyl)-6-(((1S,4aR,7aS)-7-(hydroxymethyl)-1,4a,5,7a-tetrahydrocyclopenta[c]pyran-1-yl)oxy)tetrahydro-2H-pyran-3,4,5-triol	NEG	Terpenoids	Monoterpenoids	2.79953e-05	5.45766e-05	0.000139545
(3r)-5-Methyl-3-[(2s,3r,4s,5s,6r)-3,4,5-trihydroxy-6-(hydroxymethyl)oxan-2-yl]oxy-3-[[4-[(2s,3r,4s,5s,6r)-3,4,5-trihydroxy-6-(hydroxymethyl)oxan-2-yl]oxyphenyl]methoxycarbonyl]hexanoic acid	POS	Terpenoids	Monoterpenoids	0.000269518	0.000488467	0.000455147
2-Keto palmitic acid	POS	Lipids	Fatty Acids and Conjugates	3.93256e-06	4.07997e-06	6.4333e-06
N-(13-Methyltetradecyl)acetamide	POS	Lipids	Fatty Acids and Conjugates	9.34014e-06	9.0972e-06	1.26695e-05
14-(5-Ethyl-6-methylheptan-2-yl)-2,15-dimethyltetracyclo[8.7.0.0^{2,7}.0^{11,15}]heptadecane-5,8-dione	POS	Steroids and steroid derivatives	steroids	2.72989e-05	3.03941e-05	1.731e-05
(5S,8R,9R,10R,11R,14S)-17-[(2S,4R)-4-[(2S)-3,3-dimethyloxiran-2-yl]-4-hydroxybutan-2-yl]-11-hydroxy-4,4,8,10,14-pentamethyl-2,5,6,7,9,11,12,15-octahydro-1H-cyclopenta[a]phenanthrene-3,16-dione	POS	Terpenoids	Triterpenoids	2.00926e-05	2.06372e-05	1.94873e-05
Tropine	POS	Alkaloids	Other alkaloids	5.34589e-06	5.67137e-06	7.2248e-06
Epicatechin-(2beta->7,4beta->6)-catechin	POS	Phenylpropanoids	Anthocyanidins	2.02216e-05	1.70304e-05	1.65736e-05
11-Dodecene-6,8-diynoic acid, 10-(beta-D-glucopyranosyloxy)-3-hydroxy-, methyl ester	POS	Lipids	Saccharolipids	7.65362e-06	8.80606e-06	1.23813e-05
Koaburaside monomethyl ether	NEG	Others	Others	1.22775e-05	1.14196e-05	1.25416e-05
5'-Hydroxy-2'-methoxy-3,4-methylenedioxyfurano[2'',3'':4',3']chalcone	POS	Phenylpropanoids	Flavonoids	0.000128535	0.000135293	0.000178835
15-Acetoxyeremantholide B	POS	Alkaloids	Other alkaloids	1.0744e-05	1.09911e-05	9.04103e-06
3-Carboxy-6,7-dihydroxy-1-(3',4'-dihydroxyphenyl)-naphthalene	POS	Phenylpropanoids	Other Phenylpropanoids	5.51181e-05	3.27543e-05	4.89509e-05
(6aS)-1,2,9,10-tetramethoxy-6,6-dimethyl-5,6,6a,7-tetrahydro-4H-dibenzo[de,g]quinolin-6-ium	POS	Alkaloids	Other alkaloids	4.54736e-06	6.68202e-06	2.67187e-05
ent-16b,19-Kauranediol 19-acetate	POS	Terpenoids	Diterpenoids	2.42963e-06	2.71289e-06	3.67044e-06
Allyltetramethoxybenzene	POS	Phenylpropanoids	Other Phenylpropanoids	6.61996e-06	7.43664e-06	9.69391e-06
20-Hydroxyecdysone 20,22-acetonide	POS	Steroids and steroid derivatives	steroids	6.58246e-06	6.9167e-06	6.60692e-06
Myristicin	NEG	Phenylpropanoids	Other Phenylpropanoids	0.000494993	8.83362e-06	1.11865e-05
5-[(8Z,11Z)-pentadeca-8,11-dien-1-yl]benzene-1,3-diol	POS	Polyketides	Aromatic polyketides	8.77192e-05	0.000125314	6.02835e-05
(R)-3-(3,4-Dihydroxyphenyl)-2-[3-[7-hydroxy-2-(3,4-dihydroxyphenyl)-3-[[(R)-1-carboxy-2-(3,4-dihydroxyphenyl)ethyl]oxycarbonyl]benzofuran-5-yl]propenoyloxy]propionic acid	POS	Phenylpropanoids	Lignans	5.01437e-06	6.36118e-06	4.06695e-06
(+-)-2,6-Dimethyl-5-heptenal	POS	Lipids	Fatty Acids and Conjugates	2.4505e-05	2.28836e-05	1.85385e-05
(R)-Boschniakine	POS	Alkaloids	Other alkaloids	3.62092e-06	7.55757e-06	8.97175e-06
Phenethyl rutinoside	POS	Phenylpropanoids	Other Phenylpropanoids	6.61436e-05	7.57817e-05	8.7493e-05
Davallioside A	POS	Phenylpropanoids	Flavonoids	9.14786e-06	7.90307e-06	2.00181e-06
3,4,8,10-Tetrahydroxy-2-(Hydroxymethyl)-9-Methoxy-3,4,4A,10B-Tetrahydro-2H-Pyrano(3,2-C)Isochromen-6-One	NEG	Phenylpropanoids	Coumarins and derivatives	1.77846e-05	1.88222e-05	2.29225e-05
Wistin	NEG	Phenylpropanoids	Isoflavonoids	6.18577e-06	0.000204173	6.39324e-05
6-Methoxy-7-[3,4,5-trihydroxy-6-[(3,4,5-trihydroxy-6-methyloxan-2-yl)oxymethyl]oxan-2-yl]oxychromen-2-one	POS	Phenylpropanoids	Coumarins and derivatives	8.64242e-07	1.1879e-06	6.74334e-06
Villol	POS	Phenylpropanoids	Isoflavonoids	0.000105019	0.000100541	0.000183311
5,7,3'-Trihydroxy-3,6,4',5'-tetramethoxyflavone	NEG	Phenylpropanoids	Flavonoids	0.000126517	0.000157428	5.80346e-05
6-amino-5-[3,4,5-trihydroxy-6-(hydroxymethyl)oxan-2-yl]oxy-1H-pyrimidine-2,4-dione	POS	Others	Others	0.000285345	0.000320229	0.000281899
Microthecin	POS	Alkaloids	Other alkaloids	0.000835256	0.000503313	0.000211378
Hexadecyl ferulate	POS	Phenylpropanoids	Other Phenylpropanoids	1.02341e-05	1.22616e-05	1.59019e-05
Corchorusoside D	POS	Steroids and steroid derivatives	Steroid lactones	2.74596e-06	2.33874e-08	1.71469e-08
Neoconvallatoxoloside	POS	Steroids and steroid derivatives	Steroid lactones	1.1326e-06	5.23089e-07	1.90147e-08
3-[(3S,5S,8R,9S,10R,13R,14S,17R)-5,14-dihydroxy-3-[(2R,4S,5R,6R)-5-hydroxy-4-methoxy-6-methyloxan-2-yl]oxy-10-(hydroxymethyl)-13-methyl-2,3,4,6,7,8,9,11,12,15,16,17-dodecahydro-1H-cyclopenta[a]phenanthren-17-yl]-2H-furan-5-one	POS	Steroids and steroid derivatives	Steroid lactones	6.99261e-06	7.54e-06	9.68823e-06
Apigenin 7-[rhamnosyl-(1->2)-galacturonide]	POS	Phenylpropanoids	Flavonoids	0.000149497	0.000123244	2.48122e-05
Dimethyl Succinate	POS	Lipids	Fatty Acids and Conjugates	0.000495545	0.000665702	0.000641232
N-isobutyl-2E,4Z-octadecadienoyl amine	POS	Lipids	Fatty Acids and Conjugates	0.000169704	0.000345672	0.000201476
Acarbosum	POS	Carbohydrates	Saccharides and glycosides	1.95228e-05	3.09591e-05	3.36049e-05
9,10,18-Trihydroxystearic acid	POS	Lipids	Fatty Acids and Conjugates	5.85732e-06	1.46871e-05	2.05101e-05
8-Azabicyclo(3.2.1)octan-3-yl 3,4-dimethoxybenzoate	POS	Alkaloids	Other alkaloids	2.71379e-06	1.19408e-05	5.26191e-06
Bis(4-hydroxyphenyl)methanol	POS	Phenylpropanoids	Other Phenylpropanoids	3.27417e-05	2.66344e-05	1.71529e-05
6,7,8,3',4'-Pentamethoxyisoflavanquinone	POS	Phenylpropanoids	Lignans	5.47819e-06	5.24017e-06	3.29368e-06
4'-Cinnamoylmussatioside	POS	Phenylpropanoids	Other Phenylpropanoids	1.05663e-05	1.11539e-05	1.1766e-05
Cratoxylone	POS	Phenylpropanoids	Other Phenylpropanoids	9.95277e-06	1.14635e-05	1.27074e-05
Methyl 1-hydroxy-7-(hydroxymethyl)-1,4a,5,7a-tetrahydrocyclopenta[c]pyran-4-carboxylate	NEG	Terpenoids	Monoterpenoids	9.29343e-05	0.000109791	0.000201834
Lespedezaflavanone F	POS	Phenylpropanoids	Flavonoids	1.86491e-05	6.25941e-06	4.06451e-06
Prunus inhibitor b	POS	Phenylpropanoids	Anthocyanidins	5.75145e-06	4.00217e-06	8.34533e-06
Myricetin 3-rhamnoside	POS	Phenylpropanoids	Flavonoids	8.79235e-06	1.1813e-05	4.50744e-05
Dibenzothiophene	POS	Phenylpropanoids	Other Phenylpropanoids	2.1201e-05	1.37828e-05	0.000211074
Terretonin	NEG	Terpenoids	Meroterpenoids	7.10809e-05	6.31281e-05	6.72932e-05
N-(14-Methylhexadecanoyl)pyrrolidine	POS	Alkaloids	Other alkaloids	8.81762e-06	1.6356e-05	1.11234e-05
1-[[3-ethenyl-5-methoxycarbonyl-2-[3,4,5-trihydroxy-6-(hydroxymethyl)oxan-2-yl]oxy-3,4-dihydro-2H-pyran-4-yl]methyl]-2,3,4,9-tetrahydro-1H-pyrido[3,4-b]indole-3-carboxylic acid	NEG	Others	Others	9.4731e-06	1.00728e-05	1.22178e-05
(+)-Pancratistatin	POS	Alkaloids	Other alkaloids	2.97972e-05	2.7054e-05	2.7825e-05
Scandenin	POS	Phenylpropanoids	Coumarins and derivatives	0.000137136	0.000138457	0.000302887
Isomajdine	NEG	Alkaloids	Other alkaloids	9.09119e-05	7.70098e-05	7.50761e-05
Celogentin C	POS	Amino acids and derivatives	Oligopeptides	2.93066e-07	1.55121e-05	9.54907e-06
Kaempferol 3-(4''-p-coumaroylglucoside)	POS	Phenylpropanoids	Flavonoids	8.38957e-06	1.71406e-05	1.22139e-05
Tricin 7-O-glucoside	POS	Phenylpropanoids	Flavonoids	0.000156327	0.000255624	0.000178856
(2R)-2-[(2E)-3,7-dimethylocta-2,6-dienyl]-5-hydroxy-6-[hydroxy(phenyl)methylidene]-2,4-bis(3-methylbut-2-enyl)cyclohex-4-ene-1,3-dione	POS	Polyketides	Other polyketides	2.03409e-05	4.47038e-05	3.04094e-05
(3aS,5aS,9bR)-5a,9-dimethyl-3-methylidene-3a,4,6,7,8,9b-hexahydrobenzo[g][1]benzofuran-2,5-dione	POS	Terpenoids	Sesquiterpenoids	6.12242e-07	5.05162e-06	1.26149e-05
Mycosinol	POS	Lipids	Fatty Acids and Conjugates	3.24506e-05	4.13096e-05	3.49118e-05
[5-(Acetyloxymethyl)-5-[3,5-diacetyloxy-6-(acetyloxymethyl)-4-hydroxyoxan-2-yl]oxy-3-hydroxy-4-[3-(4-hydroxy-3-methoxyphenyl)prop-2-enoyloxy]oxolan-2-yl]methyl 3-(4-hydroxy-3-methoxyphenyl)prop-2-enoate	NEG	Phenylpropanoids	Other Phenylpropanoids	4.2604e-06	3.17539e-06	1.82536e-06
(-)-Amurensisin	POS	Phenylpropanoids	Flavonoids	5.34253e-06	1.52681e-05	9.93636e-06
11-Methylforsythide	NEG	Terpenoids	Monoterpenoids	3.54695e-06	8.8458e-06	0.000116145
Cinnamtannin A2	POS	Phenylpropanoids	Anthocyanidins	2.02333e-05	2.57768e-05	1.42897e-05
4,5,6-Trihydroxy-9,13,14-trimethyl-16-(2-methylpropyl)-17-azatricyclo[9.7.0.01,15]octadeca-9,12-diene-2,18-dione	POS	Alkaloids	Other alkaloids	1.87985e-06	3.05093e-06	2.45685e-06
beta-Caryophyllene alcohol	POS	Terpenoids	Sesquiterpenoids	3.45568e-06	2.60692e-06	1.62581e-06
4-Allyl-2,6-dimethoxyphenol	POS	Phenylpropanoids	Other Phenylpropanoids	3.51943e-05	3.08652e-05	3.46613e-05
Lethedoside B	POS	Phenylpropanoids	Flavonoids	8.31756e-06	1.46901e-05	3.82962e-05
Viniferifuran	POS	Phenylpropanoids	Stilbenes	0.000215297	0.000176178	0.000115147
3-(5-phenylthiophen-2-yl)prop-2-ynyl Acetate	POS	Lipids	Fatty Acids and Conjugates	0.000328007	0.000138802	0.000113556
Helichrysoside	POS	Phenylpropanoids	Flavonoids	1.67618e-05	1.55476e-05	6.05357e-06
5,7-Dihydroxy-2-(4-hydroxyphenyl)-6-[3,4,5-trihydroxy-6-(hydroxymethyl)oxan-2-yl]-2,3-dihydrochromen-4-one	POS	Phenylpropanoids	Flavonoids	0.000132408	0.000184362	0.000183111
1-[2,4,6-trihydroxy-3-[7-hydroxy-2-(4-hydroxyphenyl)-3,4-dihydro-2H-chromen-4-yl]phenyl]dodecan-1-one	POS	Phenylpropanoids	Flavonoids	5.17673e-05	5.56007e-05	8.30856e-05
7-Methyl-1,4,5-naphthalenetriol 4-[xylosyl-(1->6)-glucoside]	POS	Polyketides	Other polyketides	6.10259e-05	0.000174314	9.18364e-05
Eupomatenoid 5	POS	Phenylpropanoids	Isoflavonoids	8.18472e-07	3.19725e-06	8.78002e-05
Integerrine	POS	Amino acids and derivatives	Amino acid derivatives	2.02678e-05	1.57001e-05	1.57089e-05
Gossypetin 8-glucuronide 3-glucoside	POS	Phenylpropanoids	Flavonoids	3.4547e-05	4.79565e-05	5.85017e-05
Rumexoside	POS	Polyketides	Other polyketides	3.44872e-05	3.76819e-05	2.65431e-05
6-Methoxycyclohexane-1,2,3,4,5-pentol	NEG	Carbohydrates	Saccharides and glycosides	5.40202e-05	7.60401e-05	3.82936e-05
Gedunin	NEG	Terpenoids	Triterpenoids	3.43647e-05	3.79729e-05	4.54249e-05
Theasinensin C	POS	Phenylpropanoids	Anthocyanidins	6.69292e-06	1.19374e-05	1.06738e-05
Hispidulin 7-sulfate	POS	Phenylpropanoids	Flavonoids	1.49039e-05	1.84081e-05	1.99683e-05
(3aS,4R,6R,8aR)-4-acetyl-8a-(hydroxymethyl)-6-[2-[(2S,3R,4S,5S,6R)-3,4,5-trihydroxy-6-(hydroxymethyl)oxan-2-yl]oxypropan-2-yl]-3a,4,5,6,7,8-hexahydro-3H-cyclohepta[b]furan-2-one	POS	Terpenoids	Sesquiterpenoids	7.21604e-06	7.92124e-06	1.24222e-05
3_,5_,15_-O-triacetoxy-7_-O-benzoyloxy-14_-O nicotynoyloxymyrsinol	POS	Organic acids and derivatives	Carboxylic acids	6.48133e-06	6.26848e-06	8.42588e-06
(2E)-2-(3-oxo-1H-indol-2-ylidene)-1H-indol-3-one	POS	Alkaloids	Other alkaloids	0.000161489	0.000188757	0.000148046
myricetin-3-O-hexosyl(1-2)deoxyhexoside	NEG	Phenylpropanoids	Flavonoids	2.22274e-05	1.90054e-05	1.236e-05
3-[4,5-Dihydroxy-3-(3,4,5-trihydroxy-6-methyloxan-2-yl)oxy-6-[(3,4,5-trihydroxy-6-methyloxan-2-yl)oxymethyl]oxan-2-yl]oxy-5,7-dihydroxy-2-(4-hydroxyphenyl)chromen-4-one	POS	Phenylpropanoids	Flavonoids	1.39678e-06	1.59619e-06	3.83316e-06
4-O-Caffeoyl-3-O-feruloylquinic acid	POS	Phenylpropanoids	Other Phenylpropanoids	1.05879e-05	1.16773e-05	2.51573e-05
[6-[2-[2-(3,4-Dihydroxyphenyl)-5,7-dihydroxy-4-oxochromen-6-yl]-4,5-dihydroxy-6-(hydroxymethyl)oxan-3-yl]oxy-3,4,5-trihydroxyoxan-2-yl]methyl 3-(4-hydroxyphenyl)prop-2-enoate	POS	Phenylpropanoids	Flavonoids	4.16579e-05	1.30254e-05	7.35855e-05
(+)-Erythraline	POS	Alkaloids	Other alkaloids	6.38411e-05	8.89087e-05	2.92751e-05
4'-O-Methyldavidioside	POS	Phenylpropanoids	Flavonoids	1.43752e-06	3.87538e-06	3.02917e-06
(ent-16betaOH)-16,17-Dihydroxy-9(11)-kauren-19-oic acid	POS	Terpenoids	Diterpenoids	2.14469e-05	3.31109e-05	2.73432e-05
quercetin 3-O-neohesperidoside	NEG	Phenylpropanoids	Flavonoids	9.10218e-07	8.43258e-07	1.1186e-06
Rhodojaponin III	POS	Terpenoids	Diterpenoids	2.18388e-05	2.03097e-05	3.40879e-05
Camellianin A	POS	Phenylpropanoids	Flavonoids	3.49334e-08	1.99394e-07	3.49538e-06
Kuwanon E	POS	Phenylpropanoids	Flavonoids	1.59841e-05	1.66879e-05	2.18858e-05
Neobignonoside	POS	Phenylpropanoids	Flavonoids	2.62618e-06	7.07952e-06	1.29759e-05
Oregonoyl A	NEG	Phenylpropanoids	Other Phenylpropanoids	1.4992e-05	1.63723e-05	2.43069e-05
25S-Inokosterone	POS	Steroids and steroid derivatives	Bile acids and derivatives	6.59169e-08	5.2717e-06	4.62516e-06
6-Methoxyeriodictyol	POS	Phenylpropanoids	Flavonoids	0.000112646	0.000121866	7.74926e-05
Plantainoside C	NEG	Phenylpropanoids	Other Phenylpropanoids	0.000728668	1.22267e-05	6.03169e-06
Dihydroxyacidissiminol	POS	Alkaloids	Other alkaloids	2.49635e-06	1.89628e-05	2.34714e-05
6H-Dibenzo[b,d]pyran-6-one, 2,3,4,4a-tetrahydro-2,3,7-trihydroxy-9-methoxy-4a-methyl-, (2R,3R,4aR)-rel-	POS	Phenylpropanoids	Coumarins and derivatives	0.000169876	0.000311446	0.000801765
25-Dehydrofungisterol	POS	Steroids and steroid derivatives	steroids	3.01073e-06	2.52256e-06	2.44088e-06
[(4R)-4-(prop-1-en-2-yl)cyclohex-1-en-1-yl]methanol	POS	Terpenoids	Monoterpenoids	0.000127919	0.000144995	0.000179055
2-[3,4-Dihydroxy-2,2-dimethyl-8-(3-methylbut-2-enoxy)-3,4-dihydrochromen-6-yl]-5,7-dihydroxy-2,3-dihydrochromen-4-one	NEG	Phenylpropanoids	Flavonoids	2.76986e-05	3.44051e-05	4.75513e-05
Buntansin A	POS	Phenylpropanoids	Coumarins and derivatives	0.000316429	0.000350807	0.000485575
Lanceolin	POS	Phenylpropanoids	Flavonoids	0.000259389	0.000269465	1.916e-05
12a-Hydroxydolineone	POS	Phenylpropanoids	Isoflavonoids	0.000147146	0.000126358	0.00011655
(E)-(2R,3R,4R,5R,6R)-2-(3,4-Dihydroxyphenethoxy)-5-hydroxy-6-(hydroxymethyl)-3-(((2S,3R,4R,5R,6S)-3,4,5-trihydroxy-6-methyltetrahydro-2H-pyran-2-yl)oxy)tetrahydro-2H-pyran-4-yl 3-(3,4-dihydroxyphenyl)acrylate	POS	Phenylpropanoids	Other Phenylpropanoids	1.39684e-05	1.83842e-05	1.22833e-05
Fortunellin	NEG	Phenylpropanoids	Flavonoids	0.000211287	3.77123e-05	2.7809e-05
Gemichalcone B	POS	Phenylpropanoids	Flavonoids	0.000100921	0.000112956	0.000138176
(-)-Chicoric acid	NEG	Phenylpropanoids	Other Phenylpropanoids	6.38174e-05	6.70389e-05	1.40552e-05
Arctigenin 4'-O-beta-gentiobioside	POS	Phenylpropanoids	Lignans	5.32416e-07	5.46784e-07	7.83991e-07
Chamaemeloside	POS	Phenylpropanoids	Flavonoids	7.29447e-06	9.75319e-06	4.89175e-06
(+)-Betulonic acid	POS	Terpenoids	Triterpenoids	1.04336e-05	1.1745e-05	1.4688e-05
Rescinnamine	POS	Alkaloids	Other alkaloids	2.31015e-06	2.62681e-06	3.13439e-06
Henryoside	POS	Phenylpropanoids	Phenolic acids	3.24832e-06	3.82428e-06	4.48616e-06
2-(4-Hydroxy-2,6-dimethoxyphenoxy)-6-(hydroxymethyl)oxane-3,4,5-triol	POS	Others	Others	9.96412e-06	1.0583e-05	2.40271e-05
(1R,12S,13R,14S,16S,23S)-13,14-dimethyl-2,6,8,20,22-pentaoxahexacyclo[10.10.1.01,19.03,11.05,9.016,23]tricosa-3,5(9),10,18-tetraen-17-one	POS	Phenylpropanoids	Lignans	0.000175649	0.000242192	0.000298728
Formononetin 7-O-beta-D-glucopyranoside	NEG	Phenylpropanoids	Isoflavonoids	1.44757e-05	4.23414e-05	7.89728e-05
Triphasiaxanthin	POS	Terpenoids	Carotenoids	3.93174e-06	4.43499e-06	5.53784e-06
16,17-Dimethoxytricyclo[12.3.1.12,6]nonadeca-1(17),2,4,6(19),14(18),15-hexaene-3,9,15-triol	POS	Phenylpropanoids	Other Phenylpropanoids	0.000843698	0.000929598	0.00160353
Karanjachromene	POS	Phenylpropanoids	Flavonoids	2.12555e-05	2.62333e-05	7.65773e-05
19-ethenyl-18-[3,4,5-trihydroxy-6-(hydroxymethyl)oxan-2-yl]oxy-17-oxa-3,13-diazapentacyclo[11.8.0.02,10.04,9.015,20]henicosa-2(10),4,6,8,15-pentaen-14-one	NEG	Alkaloids	Other alkaloids	4.14801e-05	4.17687e-05	5.3682e-05
(2,5-Dibenzoyloxy-1,6-dihydroxycyclohex-3-en-1-yl)methyl benzoate	POS	Phenylpropanoids	Phenolic acids	8.74654e-06	6.95926e-05	6.17812e-05
Monomethylsulochrin	POS	Polyketides	Aromatic polyketides	0.000143373	0.000116692	7.79247e-05
1,2-di-O-sinapoyl-beta-D-glucose	NEG	Phenylpropanoids	Other Phenylpropanoids	2.98821e-06	4.2193e-06	4.53681e-06
Thunalbene	POS	Phenylpropanoids	Stilbenes	0.000143949	0.000218826	0.000554034
Haplamine	POS	Alkaloids	Other alkaloids	6.55567e-05	0.00020238	5.89313e-05
Cryptopine	POS	Alkaloids	Other alkaloids	0.000380514	0.000409594	0.0005999
Vitamin E acetate	POS	Terpenoids	Meroterpenoids	8.94031e-07	1.10682e-06	1.21689e-06
Physalolactone	POS	Steroids and steroid derivatives	Steroid lactones	1.77139e-05	1.96971e-05	2.47282e-05
5-Hydroxy-2',4',7,8-tetramethoxyflavone	NEG	Phenylpropanoids	Flavonoids	1.46567e-05	2.92741e-05	3.03826e-05
Meliternatin	POS	Phenylpropanoids	Flavonoids	0.000103136	0.000135774	0.000496256
1-(Hydroxymethyl)-1,4a-dimethyl-7-propan-2-yl-2,3,4,9,10,10a-hexahydrophenanthren-9-ol	POS	Terpenoids	Diterpenoids	5.80221e-05	2.06347e-05	1.07262e-08
14-(5-Ethyl-6-methylheptan-2-yl)-2,15-dimethyltetracyclo[8.7.0.0^{2,7}.0^{11,15}]heptadec-7-ene-5,9-diol	POS	Steroids and steroid derivatives	Steroid lactones	7.6704e-05	9.0039e-05	0.000138571
3,5,6-Trihydroxy-3',4',7-trimethoxyflavone 3-glucuronide	POS	Phenylpropanoids	Flavonoids	2.69767e-05	8.67454e-05	0.0001231
Piperolein B	POS	Alkaloids	Other alkaloids	8.97759e-05	0.000116559	0.000113438
2,3,14-trihydroxy-10,13-dimethyl-17-(2,3,6,7-tetrahydroxy-5,6-dimethylheptan-2-yl)-2,3,4,5,9,11,12,15,16,17-decahydro-1H-cyclopenta[a]phenanthren-6-one	NEG	Steroids and steroid derivatives	Bile acids and derivatives	4.08652e-06	4.41421e-06	4.0831e-06
Pachyrrhizin	POS	Phenylpropanoids	Coumarins and derivatives	5.96798e-05	9.1001e-05	0.000101899
Echinulin	POS	Amino acids and derivatives	Amino acid derivatives	5.28137e-06	6.78769e-06	7.72325e-06
[(2S,3R,4S,5R,6S)-6-[2-(3,5-dihydroxy-4-methoxyphenyl)-5,7-dihydroxy-4-oxochromen-3-yl]oxy-4,5-dihydroxy-2-methyloxan-3-yl] acetate	POS	Phenylpropanoids	Flavonoids	1.96653e-05	4.5157e-05	5.5118e-05
[(2R,3R,4S,5R,6S)-6-[5,7-dihydroxy-2-(4-hydroxyphenyl)-4-oxochromen-3-yl]oxy-3,5-dihydroxy-4-[(Z)-3-(4-hydroxyphenyl)prop-2-enoyl]oxyoxan-2-yl]methyl (Z)-3-(4-hydroxyphenyl)prop-2-enoate	POS	Phenylpropanoids	Flavonoids	4.37802e-06	6.68243e-06	8.02796e-06
Anthranoyllycoctonine	POS	Others	Others	2.72756e-06	3.16683e-06	3.9245e-06
Methyl 2-(hexopyranosyloxy)-4-(2-oxoethyl)-3-vinyl-3,4-dihydro-2H-pyran-5-carboxylate	POS	Terpenoids	Monoterpenoids	9.5476e-05	0.000185811	5.45062e-05
1,2,3-Tri-O-galloyl-beta-D-glucose	POS	Phenylpropanoids	Phenolic acids	7.82417e-09	4.69332e-06	1.10228e-07
[(3S,5R,10S,13S,14S,17S)-4,4,10,13,14-pentamethyl-17-[(2R)-6-methylhept-5-en-2-yl]-2,3,5,6,7,11,12,15,16,17-decahydro-1H-cyclopenta[a]phenanthren-3-yl] acetate	POS	Terpenoids	Triterpenoids	3.84593e-06	4.43569e-06	4.60499e-06
19alpha-19-Hydroxy-3,11-dioxo-12-ursen-28-oic acid	POS	Terpenoids	Triterpenoids	3.94093e-05	2.83343e-05	6.54441e-05
3-carboxy-4-methyl-5-pentyl-2-furanpropanoic acid	NEG	Lipids	Fatty Acids and Conjugates	8.47615e-06	1.24084e-05	1.3728e-05
2-Aminomuconate	NEG	Amino acids and derivatives	Amino acid derivatives	1.70891e-06	6.58548e-06	0.000265773
16-Feruloyloxypalmitate	POS	Lipids	Fatty Acids and Conjugates	9.36625e-08	1.89829e-07	3.17597e-06
Butyl 3-O-caffeoylquinate	NEG	Phenylpropanoids	Other Phenylpropanoids	0.000819226	0.000868121	0.00101293
1,11-Undecanedicarboxylic acid	NEG	Lipids	Fatty Acids and Conjugates	2.95635e-06	3.67709e-06	4.10057e-06
1-18:2-2-18:3-phosphatidylethanolamine	NEG	Lipids	Glycerophospholipids	6.34342e-06	6.32241e-06	4.48372e-06
2-Amino-5-oxohexanoate	POS	Amino acids and derivatives	Amino acid derivatives	6.9108e-05	6.82053e-05	6.64219e-05
1-(alpha-linolenoyl)-sn-glycero-3-phosphoethanolamine	NEG	Lipids	Glycerophospholipids	2.63304e-06	1.70509e-07	1.38981e-07
2,3-Dinor-8-iso prostaglandin F1alpha	NEG	Lipids	Eicosanoids	3.96059e-05	5.40954e-05	1.68095e-05
Xerocomic acid	NEG	Phenylpropanoids	Other Phenylpropanoids	1.85785e-05	2.02693e-05	2.5291e-05
9-Riburonosyladenine	POS	Carbohydrates	Nucleosides	7.28053e-05	2.24697e-05	1.86665e-05
Glycidyl oleate	POS	Lipids	Fatty Acids and Conjugates	1.09332e-05	3.00123e-05	2.44093e-05
Carboxy-ethyl-hydroxychroman	POS	Polyketides	Other polyketides	2.66968e-05	3.23446e-05	6.48096e-05
1-16:0-2-18:3-phosphatidylinositol	NEG	Lipids	Glycerophospholipids	1.31809e-05	4.00289e-06	4.05045e-05
13-Hydroperoxyoctadeca-9,11-dienoic acid	NEG	Lipids	Eicosanoids	4.38637e-06	5.94201e-06	4.54912e-06
Ethyl 2,4-dioxohexanoate	NEG	Lipids	Fatty Acids and Conjugates	2.3651e-05	2.12817e-05	3.16734e-05
beta-Citraurol	POS	Terpenoids	Carotenoids	1.78264e-06	3.75403e-06	4.73063e-07
5,7-Dihydroxy-3',4'-dimethoxy-8-(3-hydroxy-3-methylbutyl)-isoflavone 7-glucoside	NEG	Phenylpropanoids	Isoflavonoids	1.28841e-05	2.25081e-05	2.72288e-05
Glucosyl (2E,6E,10x)-10,11-dihydroxy-2,6-farnesadienoate	NEG	Terpenoids	Monoterpenoids	4.78904e-05	4.48089e-05	4.71401e-05
3-O-trans-Feruloyleuscaphic acid	POS	Terpenoids	Triterpenoids	1.01601e-06	1.83254e-06	4.5235e-08
(8betaOH,10beta)-8-Hydroxy-3-oxo-7(11)-eremophilen-12,8-olide	POS	Terpenoids	Sesquiterpenoids	3.97109e-05	4.34893e-05	5.90217e-05
N-Lauroylglycine	NEG	Lipids	Fatty Acids and Conjugates	8.04714e-06	3.74135e-05	5.57805e-05
3-Oxododecanoic acid	NEG	Organic acids and derivatives	Keto acids	4.65066e-06	3.40765e-05	2.32394e-05
xi-7-Hydroxyhexadecanedioic acid	NEG	Lipids	Fatty Acids and Conjugates	1.82312e-05	1.95174e-05	2.67505e-05
Taxifolin 3-arabinoside	NEG	Phenylpropanoids	Flavonoids	0.00426033	0.00391764	0.000766883
2-hydroxy-3-(sulfooxy)benzoic acid	NEG	Phenylpropanoids	Phenolic acids	2.44369e-05	3.18888e-05	5.24521e-05
A19009	NEG	Amino acids and derivatives	Dipeptides	6.72812e-06	0.000170498	0.000921845
1-alpha-linolenoyl-sn-glycero-3-phosphocholine	POS	Lipids	Glycerophospholipids	2.87786e-06	3.0439e-07	1.17543e-07
Lucidone A	POS	Steroids and steroid derivatives	steroids	2.8769e-05	7.6015e-06	1.07262e-08
Oleoylglycerone phosphate	NEG	Lipids	Glycerophospholipids	1.94715e-05	1.82187e-05	2.10057e-05
Spinacetin 3-gentiobioside	NEG	Phenylpropanoids	Flavonoids	4.62813e-05	4.80055e-05	2.42909e-05
4-ketotorulene	POS	Terpenoids	Carotenoids	2.51745e-06	2.54871e-06	3.10577e-06
Gum arabic	NEG	Phenylpropanoids	Phenolic acids	2.47833e-07	5.07294e-06	6.24534e-06
1-18:2-2-18:3-phosphatidate	NEG	Lipids	Glycerophospholipids	1.61356e-05	1.86333e-05	2.11718e-05
Dianthramine	NEG	Alkaloids	Other alkaloids	3.15698e-05	6.16523e-05	6.47164e-05
Diethylene glycol dimethacrylate	NEG	Lipids	Fatty Acids and Conjugates	3.08596e-05	4.676e-05	6.35753e-05
1-(3,4-dihydroxyphenyl)-3-(2,4,6-trihydroxyphenyl)propane-1,3-dione	NEG	Phenylpropanoids	Flavonoids	0.000195057	0.000545432	0.000203747
cis-3-Hexenyl b-primeveroside	NEG	Lipids	Saccharolipids	2.64846e-05	2.9603e-05	3.45397e-05
blumenin	NEG	Lipids	Saccharolipids	9.94724e-06	2.37231e-05	0.000107517
2-Octenedioic acid	NEG	Lipids	Fatty Acids and Conjugates	2.13121e-05	2.16111e-05	2.25044e-05
Isoglobotriaose	NEG	Carbohydrates	Saccharides and glycosides	5.92608e-05	6.76617e-05	6.92066e-05
Cer(d17:1/PGJ2)	POS	Lipids	Ceramides	5.60517e-06	6.16297e-06	7.29719e-06
1-stearoyl-2-arachidonoyl-sn-glycerol 3-phosphate	NEG	Lipids	Glycerophospholipids	1.62086e-06	1.77266e-06	2.15662e-06
2'-hydroxypseudobaptigenin	NEG	Phenylpropanoids	Isoflavonoids	8.14186e-06	8.04577e-06	1.37916e-05
Protocatechuic acid 4-glucoside	NEG	Phenylpropanoids	Phenolic acids	1.63487e-05	0.000111654	0.000198861
Pentadecanoylcarnitine	POS	Lipids	Carnitines	8.83808e-06	1.03771e-05	1.1637e-05
3-Caffeoylpelargonidin 5-glucoside [M]	POS	Phenylpropanoids	Anthocyanidins	8.53142e-06	9.43394e-06	1.18135e-05
Tetranorprostanedioic acid	NEG	Lipids	Fatty Acids and Conjugates	7.73012e-06	9.21612e-06	8.80025e-06
Atractyloside I	NEG	Terpenoids	Sesquiterpenoids	3.11362e-05	3.1509e-05	4.78339e-05
Eriodictyol 7-(6-galloylglucoside)	NEG	Phenylpropanoids	Flavonoids	7.21297e-05	0.000102096	4.45667e-05
Isobutylshikonin	POS	Polyketides	Other polyketides	5.92743e-05	7.00939e-05	6.42228e-05
4-(Dodecylamino)Phenol	POS	Polyketides	Other polyketides	1.48369e-05	4.22411e-05	3.33169e-05
Prostaglandin H2	POS	Lipids	Eicosanoids	4.84887e-05	6.82521e-05	0.000114694
Daidzein diglucuronide	POS	Phenylpropanoids	Isoflavonoids	7.74121e-07	3.88671e-06	1.2001e-06
Madlongiside C	NEG	Terpenoids	Triterpenoids	3.42817e-07	7.72666e-07	5.33036e-08
11-Hydroxy-9-tridecenoic acid	NEG	Lipids	Fatty Acids and Conjugates	2.07233e-06	5.33021e-06	6.13039e-06
Cinnamoside	NEG	Terpenoids	Carotenoids	9.00725e-06	9.41487e-06	1.14242e-05
Garcimangosone D	NEG	Polyketides	Aromatic polyketides	0.00022019	0.000225024	0.000307133
ethyl 2-hydroxy-4-phenylbutanoate	POS	Others	Others	4.59119e-05	5.09184e-05	6.57753e-05
4-toluenecarboxylate-adenylate	POS	Carbohydrates	Nucleosides	3.3005e-05	2.75077e-05	4.21079e-05
phosphatidylethanolamine (1-palmitoyl, 2-palmitoleoyl)	POS	Lipids	Glycerophospholipids	6.67356e-05	8.82595e-05	0.000123163
O-arachidonyl-carnitine	POS	Lipids	Carnitines	7.58544e-06	8.1315e-06	1.01058e-05
Camellenodiol	POS	Terpenoids	Triterpenoids	4.72754e-06	6.62272e-06	4.89042e-06
3-O-alpha-Arabinopyranosylcinnamtannin B1	POS	Phenylpropanoids	Anthocyanidins	1.66615e-06	1.96074e-06	2.15628e-06
3-O-beta-Galactopyranosylcinnamtannin B1	POS	Phenylpropanoids	Anthocyanidins	1.44627e-05	1.64756e-05	8.53432e-06
1,2-didecanoyl-sn-glycero-3-phosphocholine	NEG	Lipids	Glycerophospholipids	1.55641e-06	2.51097e-06	3.65693e-07
Lusitanicoside	NEG	Phenylpropanoids	Other Phenylpropanoids	2.66685e-05	4.19362e-05	3.307e-05
Phloroacetophenone 6'-[xylosyl-(1->6)-glucoside]	NEG	Polyketides	Aromatic polyketides	2.64913e-05	3.64618e-05	8.44704e-05
Juvenile hormone III acid diol	NEG	Terpenoids	Monoterpenoids	7.10625e-06	9.33265e-06	1.40375e-05
3-O-alpha-Arabinopyranosylproanthocyanidin A5'	NEG	Phenylpropanoids	Anthocyanidins	3.61045e-05	3.23542e-05	3.2994e-05
neoagarotriose	NEG	Carbohydrates	Saccharides and glycosides	4.38779e-05	4.16452e-05	2.72574e-05
N-Undecanoylglycine	NEG	Amino acids and derivatives	Amino acid derivatives	6.05598e-05	6.07232e-05	6.78059e-05
1,2,10-Trihydroxydihydro-trans-linalyl oxide 7-O-beta-glucopyranoside	NEG	Terpenoids	Monoterpenoids	0.000262246	0.000283163	0.000433968
Linamarin	NEG	Amino acids and derivatives	Amino acid derivatives	9.20981e-06	9.33413e-06	9.08551e-06
8,11,14-Eicosatrienoylethanolamide	POS	Lipids	Fatty Acids and Conjugates	7.83881e-06	1.52968e-05	1.23837e-05
C20 sphinganine	POS	Lipids	Sphingolipids	6.85675e-06	3.41324e-05	1.08887e-05
Hexadecasphinganine	POS	Lipids	Sphingolipids	3.63132e-05	5.5012e-05	0.00014505
1-linoleoyl-2-palmitoleoyl-sn-glycerol 3-phosphate	NEG	Lipids	Glycerophospholipids	1.31499e-05	1.33613e-05	1.68618e-05
Limocitrol	NEG	Phenylpropanoids	Flavonoids	4.05899e-05	3.88359e-05	1.9026e-05
Sphalleroside A	NEG	Phenylpropanoids	Other Phenylpropanoids	2.82805e-05	2.71142e-05	3.26663e-05
Caffeoyl C1-glucuronide	NEG	Phenylpropanoids	Other Phenylpropanoids	9.65941e-05	7.19021e-05	1.85066e-05
Malvidin 3-(6-coumaroylglucoside) [M]	POS	Phenylpropanoids	Anthocyanidins	6.67133e-07	8.31957e-07	8.94867e-07
1-16:0-2-18:2-phosphatidylinositol	NEG	Lipids	Glycerophospholipids	4.97182e-05	2.82718e-05	0.000132806
Dihydroxyoctadecanoic acid	NEG	Lipids	Eicosanoids	2.92973e-06	3.54329e-06	4.14617e-06
Dibutyl adipate	NEG	Lipids	Fatty Acids and Conjugates	5.35637e-06	7.1344e-06	9.43032e-06
Sorbitan laurate	NEG	Lipids	Fatty Acids and Conjugates	7.48251e-05	5.75752e-05	7.73643e-05
Verbasoside	NEG	Phenylpropanoids	Other Phenylpropanoids	3.82088e-05	2.53057e-05	3.53296e-05
Lexipafant	NEG	Amino acids and derivatives	Amino acid derivatives	6.70936e-05	6.41238e-05	7.47436e-05
C20 phytosphingosine	POS	Lipids	Sphingolipids	2.14353e-06	9.59165e-06	4.33301e-06
2,3,4-trihydroxybenzoate	NEG	Phenylpropanoids	Phenolic acids	4.78953e-05	4.02015e-05	7.83801e-05
2-acetyl-3-isobutanoyl-3',4-di(3-methylbutanoyl)sucrose	NEG	Lipids	Saccharolipids	5.6554e-06	8.24425e-06	5.6765e-06
cyanidin 3-O-glucoside-7-O-(6-O-(p-hydroxybenzoyl)-glucoside)	NEG	Phenylpropanoids	Anthocyanidins	1.21208e-05	2.16992e-05	2.60134e-05
Malonylcarnitine	NEG	Lipids	Carnitines	1.90719e-05	1.88518e-05	1.90267e-05
3-trans-p-Coumaroylrotundic acid	POS	Terpenoids	Triterpenoids	3.10402e-06	6.41551e-06	3.34542e-07
5-Methyldodecanoylcarnitine	POS	Lipids	Carnitines	2.83772e-05	3.12327e-05	3.89124e-05
N-Acetylsphinganine	POS	Lipids	Ceramides	3.17692e-06	6.76293e-06	8.09947e-06
12,20-Dioxo-leukotriene B4	POS	Lipids	Eicosanoids	6.38664e-06	9.27865e-06	9.99059e-06
Harpagoside	POS	Terpenoids	Monoterpenoids	2.81036e-05	2.84825e-05	4.67641e-05
Tinocrisposide	NEG	Terpenoids	Diterpenoids	3.04168e-06	3.1825e-06	3.56766e-06
5'-(Feruloyl) 3-(2'-methylarabinosylxylose)	NEG	Phenylpropanoids	Other Phenylpropanoids	0.000120575	0.000118726	0.000174554
Squamosamide	NEG	Phenylpropanoids	Other Phenylpropanoids	2.28216e-05	2.28905e-05	3.70434e-05
Ligustroside	NEG	Terpenoids	Monoterpenoids	1.08574e-05	1.44268e-05	1.77571e-05
Arachidoyl Ethanolamide	POS	Lipids	Fatty Acids and Conjugates	5.37297e-06	3.96245e-06	6.94328e-06
6-O-demethylfusarubinaldehyde	POS	Polyketides	Other polyketides	1.70066e-05	1.85214e-05	1.62978e-05
N-arachidonoyl-glutamate	NEG	Amino acids and derivatives	Amino acid derivatives	2.86463e-07	5.82452e-07	4.46852e-07
Cibaric acid	NEG	Lipids	Eicosanoids	1.47566e-05	3.80042e-06	3.55143e-06
3-decanoyl-3',4-di(3-methylbutanoyl)sucrose	NEG	Lipids	Saccharolipids	3.97623e-06	4.40159e-06	5.34282e-06
Sambacin	NEG	Terpenoids	Monoterpenoids	2.62247e-05	2.8819e-05	3.38255e-05
1-O-dodecanoyl-glucopyranoside	NEG	Lipids	Saccharolipids	3.49351e-05	3.10556e-05	3.51056e-05
mompain	NEG	Polyketides	Other polyketides	1.93136e-05	2.70428e-05	4.31167e-05
Monardaein [M]	NEG	Phenylpropanoids	Anthocyanidins	2.05165e-05	2.22553e-05	1.90815e-05
4-Methylumbelliferyl beta-xylopyranoside	NEG	Phenylpropanoids	Coumarins and derivatives	1.90184e-05	2.06771e-05	2.39505e-05
4,4'-diaponeurosporen-1,1-diol	POS	Terpenoids	Carotenoids	2.46548e-06	2.65783e-06	3.89231e-06
myristic amide	POS	Lipids	Fatty Acids and Conjugates	1.31415e-05	4.48782e-05	2.0903e-05
11-(3,4-Dimethyl-5-pentylfuran-2-yl)undecanoylcarnitine	POS	Lipids	Carnitines	1.11507e-06	1.91694e-06	6.81977e-07
Tridecanoic acid	NEG	Lipids	Fatty Acids and Conjugates	3.32451e-05	3.83206e-05	4.3906e-05
1-alpha-linolenoyl-2-palmitoyl-sn-glycerol 3-phosphate	NEG	Lipids	Glycerophospholipids	4.64936e-06	5.29347e-06	1.03189e-05
Methyl 6,6-bis[4-methoxy-3-(methoxycarbonyl)-5-methylphenyl]hex-5-enoate	NEG	Alkaloids	Other alkaloids	8.72165e-06	9.58859e-06	1.03557e-05
Kanokoside B	NEG	Terpenoids	Monoterpenoids	3.87265e-05	3.8773e-05	5.63462e-05
3-Hydroxydocosa-7,10,13,16-tetraenoylcarnitine	POS	Lipids	Carnitines	2.23769e-06	2.61766e-06	3.00267e-06
Ganolucidic acid B	POS	Terpenoids	Triterpenoids	4.02149e-05	4.42124e-05	7.46695e-05
4-decanoylsucrose	NEG	Lipids	Saccharolipids	1.71682e-05	1.65383e-05	1.70969e-05
N-Decanoylglycine	NEG	Amino acids and derivatives	Amino acid derivatives	4.36835e-06	4.65791e-06	4.53139e-06
Citronellol glucoside	NEG	Terpenoids	Monoterpenoids	2.54741e-05	1.27792e-05	1.61074e-05
Methicillin	NEG	Amino acids and derivatives	Oligopeptides	3.98567e-06	3.76474e-06	4.87867e-05
Torachrysone 8-beta-gentiobioside	NEG	Polyketides	Other polyketides	9.10499e-06	1.50758e-05	3.64057e-05
Chryso-obtusin glucoside	NEG	Phenylpropanoids	Coumarins and derivatives	0.00028961	0.00017119	7.197e-05
O-Feruloylgalactarate	NEG	Phenylpropanoids	Other Phenylpropanoids	6.50544e-05	8.02357e-05	7.54715e-05
2,6-Dimethoxy-4-methylphenol	POS	Polyketides	Other polyketides	5.92839e-05	6.5664e-05	8.18247e-05
N-(myristoyl)-sphinganine	POS	Lipids	Ceramides	4.29089e-06	6.57725e-06	4.54523e-05
LysoPE(20:0/0:0)	POS	Lipids	Glycerophospholipids	5.23468e-06	4.22299e-06	3.48421e-06
Octadecylamine	POS	Lipids	Fatty Acids and Conjugates	2.01479e-05	2.84538e-05	2.93007e-05
Ganoderal A	POS	Terpenoids	Triterpenoids	2.99992e-06	4.84371e-06	1.28889e-06
10,16-Dihydroxyhexadecanoic acid	NEG	Lipids	Fatty Acids and Conjugates	1.87607e-05	4.76613e-05	6.94206e-05
9,16-DiHpOTrE	NEG	Lipids	Fatty Acids and Conjugates	8.29733e-06	1.06975e-05	9.29335e-06
Atractyloside B	NEG	Terpenoids	Sesquiterpenoids	8.50394e-05	8.24473e-05	0.000115443
11-Deoxylandomycinone	NEG	Polyketides	Aromatic polyketides	1.25693e-05	1.98018e-05	2.6428e-05
Nelumboside	NEG	Phenylpropanoids	Flavonoids	2.04723e-05	9.14913e-06	6.97678e-06
Pentacosanoylglycine	POS	Amino acids and derivatives	Amino acid derivatives	1.25491e-05	1.80408e-05	1.97961e-05
Methyl dodecadienoate	POS	Lipids	Fatty Acids and Conjugates	1.19374e-05	1.44412e-05	1.77765e-05
Pentylbenzene	POS	Alkaloids	Other alkaloids	6.41315e-05	5.63373e-05	6.85802e-05
N-palmitoyl-aspartate	NEG	Amino acids and derivatives	Amino acid derivatives	8.68812e-07	1.01369e-06	1.26142e-06
2-methylpropyl 3-hydroxy-2-methylbutanoate	NEG	Lipids	Fatty Acids and Conjugates	0.000176285	0.000212764	0.00021474
3,4-Dicaffeoyl-1,5-quinolactone	NEG	Phenylpropanoids	Other Phenylpropanoids	2.80234e-05	1.1977e-05	9.29083e-06
7-Oxoprostaglandin I2	NEG	Lipids	Eicosanoids	1.71606e-05	2.07091e-05	2.22865e-05
Setarin	NEG	Phenylpropanoids	Coumarins and derivatives	1.21428e-05	1.25625e-05	1.11313e-05
Aurantio-obtusin beta-glucoside	NEG	Phenylpropanoids	Coumarins and derivatives	1.48156e-05	1.14283e-05	0.000117694
Monardaein	NEG	Phenylpropanoids	Anthocyanidins	2.93595e-05	1.74058e-05	1.21662e-05
12-Deoxyaklanonic acid	NEG	Polyketides	Aromatic polyketides	6.62892e-06	7.11404e-06	1.43056e-05
2-decyl-3-oxotetradecanoate	POS	Lipids	Fatty Acids and Conjugates	3.64403e-06	3.86071e-06	4.88204e-06
1'-Hydroxy-gamma-carotene glucoside	POS	Terpenoids	Carotenoids	1.43079e-07	9.39051e-06	5.47172e-07
Turmeronol B	POS	Terpenoids	Sesquiterpenoids	3.58693e-05	4.34156e-05	5.28067e-05
3-Hydroxytetradecanedioic acid	NEG	Lipids	Fatty Acids and Conjugates	3.48834e-05	4.01441e-05	5.41603e-05
Hovenidulcioside B2	NEG	Terpenoids	Saponins	7.49733e-06	8.80327e-06	5.44344e-06
4-Hydroxycinnamyl alcohol 4-glucoside	NEG	Phenylpropanoids	Other Phenylpropanoids	0.000144592	0.000184291	0.000212925
N-Oleoyl GABA	POS	Amino acids and derivatives	Amino acid derivatives	2.99303e-06	3.15647e-06	5.12202e-06
Petunidin 3-O-[6-O-(4-O-(4-O-(beta-glucopyranosyl)-feruloyl)-alpha-rhamnopyranosyl)-beta-glucopyranoside]- 5-O-[beta-glucopyranoside] [M]	NEG	Phenylpropanoids	Anthocyanidins	1.36834e-05	1.26635e-05	9.10641e-06
Phaseolus epsilon	NEG	Terpenoids	Diterpenoids	3.38802e-05	3.47591e-05	4.87249e-05
N-(2-hydroxyhexadecanoyl)-sphinga-4,8-dienine	POS	Lipids	Ceramides	1.10634e-05	1.25729e-05	3.56558e-06
soyasapogenol-DDMP	POS	Terpenoids	Triterpenoids	1.76587e-06	1.24115e-06	2.07228e-06
tetradecasphinganine	POS	Lipids	Sphingolipids	1.71519e-05	2.18964e-05	0.000250445
1-palmitoyl-sn-glycero-3-phosphoinositol	NEG	Lipids	Glycerophospholipids	8.40038e-06	2.24215e-06	6.72482e-07
Pteroside B	NEG	Others	Others	4.7656e-05	5.32966e-05	6.18333e-05
Methyl dihydrojasmonate	POS	Lipids	Eicosanoids	5.62452e-05	6.60225e-05	0.000101059
Cer(t18:0/16:0)	POS	Lipids	Ceramides	1.67104e-06	4.93164e-06	1.72676e-05
Hexadecylamine	POS	Lipids	Fatty Acids and Conjugates	1.02186e-05	1.78134e-05	1.35453e-05
1-16:1-2-16:1-phosphatidylethanolamine	POS	Lipids	Glycerophospholipids	4.44202e-07	3.38709e-06	5.29381e-07
Scorzoside	NEG	Terpenoids	Sesquiterpenoids	1.04618e-05	1.14199e-05	1.192e-05
9-hydroperoxytraumatin	NEG	Lipids	Fatty Acids and Conjugates	1.97825e-05	3.29093e-05	4.14707e-05
Xanthoangelol C	NEG	Phenylpropanoids	Flavonoids	2.88753e-05	1.06226e-05	6.44064e-06
Prunin 4'',6''-di-O-gallate	NEG	Phenylpropanoids	Flavonoids	1.14354e-05	8.41096e-06	1.06635e-05
Landomycin D	NEG	Polyketides	Aromatic polyketides	1.30188e-05	1.32207e-05	2.25284e-05
4,4'-Methylenebis(2,6-di-tert-butylphenol)	POS	Phenylpropanoids	Flavonoids	3.92988e-06	6.38827e-06	2.55909e-06
Cer(d17:1/20:53OH(5,6,15))	POS	Lipids	Ceramides	1.40257e-06	2.06239e-06	2.08542e-06
Myricetin 7-rhamnoside	POS	Phenylpropanoids	Flavonoids	3.32487e-05	3.88722e-05	5.84597e-05
Tamoxifen N-oxide	POS	Phenylpropanoids	Flavonoids	6.66118e-05	7.46922e-05	9.28842e-05
3'-Prenylapigenin 7-[rhamnosyl-(1->6)-glucoside]	NEG	Phenylpropanoids	Flavonoids	1.89155e-06	2.15312e-06	6.45082e-07
Resveratrol 3-glucoside 5-sulfate	NEG	Phenylpropanoids	Stilbenes	2.65808e-05	2.52618e-05	2.36515e-05
1-O-octadecanoyl-sn-glycero-3-phosphocholine	POS	Lipids	Glycerophospholipids	2.04652e-05	2.32332e-05	2.79514e-05
3-hydroxyundecanoyl carnitine	POS	Lipids	Carnitines	2.71695e-05	3.48525e-05	4.66088e-05
20-Hydroxyleukotriene E4	POS	Lipids	Eicosanoids	8.67781e-06	8.84411e-06	1.06864e-05
10-Hydroxydodecanedioylcarnitine	POS	Lipids	Carnitines	3.11788e-05	3.62299e-05	4.21277e-05
Epigallocatechin 3-caffeate	POS	Phenylpropanoids	Flavonoids	1.36672e-05	1.45635e-05	2.71565e-05
agarobiose	POS	Carbohydrates	Saccharides and glycosides	0.00115627	0.00108195	0.00140466
Fuscaxanthone A	NEG	Phenylpropanoids	Other Phenylpropanoids	3.13406e-05	3.36879e-05	4.02887e-05
Mandelonitrile sophoroside	NEG	Amino acids and derivatives	Amino acid derivatives	5.61242e-05	5.83608e-05	7.98369e-05
N-decanoyl-homoserine lactone	POS	Amino acids and derivatives	Amino acid derivatives	1.13752e-06	1.30303e-05	2.25983e-06
4,8 Dimethylnonanoyl carnitine	POS	Lipids	Carnitines	9.84898e-06	1.2827e-05	1.69105e-05
Prostaglandin G2 2-glyceryl Ester	NEG	Lipids	Eicosanoids	4.3387e-05	3.88916e-05	3.16455e-05
7,8-Dihydrovomifoliol 9-[rhamnosyl-(1->6)-glucoside]	NEG	Lipids	Saccharolipids	2.68122e-05	2.97339e-05	3.34317e-05
19-Hydroxycinnzeylanol 19-glucoside	NEG	Terpenoids	Meroterpenoids	0.000234456	0.000257084	0.000308392
N-Stearoyl Valine	POS	Amino acids and derivatives	Amino acid derivatives	1.82469e-05	2.21812e-05	2.38556e-05
Pentadecanedioylcarnitine	POS	Lipids	Carnitines	2.13754e-06	4.75188e-06	1.72387e-06
Gibberellin A1 glucosyl ester	NEG	Terpenoids	Diterpenoids	1.87468e-05	2.08617e-05	2.46615e-05
Kanokoside A	NEG	Terpenoids	Monoterpenoids	0.00116762	0.00119656	0.0016189
N-(hexadecanoyl)-sphinganine	POS	Lipids	Ceramides	4.99682e-06	6.4403e-06	1.07565e-05
O‐[(4Z)‐Decenoyl]carnitine [M]	POS	Lipids	Carnitines	9.18395e-06	1.24282e-05	1.07633e-05
3-trans-Caffeoyltormentic acid	POS	Terpenoids	Triterpenoids	2.39232e-06	2.82504e-06	3.46331e-06
5-Hydroxy-1-(4-hydroxyphenyl)-3-decanone	POS	Lipids	Fatty Acids and Conjugates	2.76815e-05	3.35893e-05	3.66314e-05
Lipofectin	NEG	Lipids	Glycerophospholipids	2.69201e-07	3.00538e-07	3.44132e-07
Prodelphinidin A1	NEG	Phenylpropanoids	Anthocyanidins	5.10378e-06	5.56033e-06	6.707e-06
2-O-[2-O-(alpha-Mannopyranosyl)-alpha-glucopyranosyl]-3-phospho-glycerate	NEG	Carbohydrates	Saccharides and glycosides	1.92013e-05	8.59659e-06	9.6801e-05
PA(16:0/22:6)	POS	Lipids	Glycerophospholipids	3.62301e-07	4.35576e-07	8.30229e-07
PE(P-18:0/22:6(4Z,7Z,10Z,13Z,16Z,19Z))	POS	Lipids	Glycerophospholipids	5.96463e-06	8.24536e-06	7.84276e-06
RCTR3	POS	Lipids	Fatty Acids and Conjugates	7.05999e-05	7.66827e-05	9.82414e-05
alpha-Curcumene	POS	Terpenoids	Sesquiterpenoids	0.00012801	0.000134385	0.000162744
N-Acetylleukotriene E4	POS	Lipids	Eicosanoids	8.33461e-05	9.43233e-05	0.000113485
cis-5,6-Dihydro-5-hydroxy-4-methoxy-6-(2-phenylethyl)-2H-pyran-2-one	POS	Phenylpropanoids	Other Phenylpropanoids	0.000217565	0.000254441	0.000353728
Sophoranone	NEG	Phenylpropanoids	Flavonoids	3.83343e-05	7.38721e-05	8.65312e-05
Undeca-3,5-dienoylcarnitine	POS	Lipids	Carnitines	2.28769e-05	2.63324e-05	3.26199e-05
6''-O-Galloylquercimeritrin	NEG	Phenylpropanoids	Flavonoids	1.17463e-05	1.74202e-05	1.24412e-05
PA(P-16:0/18:2(9Z,12Z))	POS	Lipids	Glycerophospholipids	8.73153e-07	7.48076e-07	8.57922e-07
Ganolucidic acid E	POS	Terpenoids	Triterpenoids	3.00264e-05	2.91747e-05	4.22352e-05
Eriodictyol 7-(6-trans-p-coumaroylglucoside)	NEG	Phenylpropanoids	Flavonoids	2.56503e-06	3.21187e-06	2.55775e-06
3-Ferulylpelargonidin 5-glucoside [M]	NEG	Phenylpropanoids	Anthocyanidins	1.44047e-05	6.88504e-06	3.58713e-06
Leukotriene E3	POS	Lipids	Eicosanoids	8.17326e-05	8.43409e-05	0.000105963
3'-(6''-Galloylglucosyl)-phloroacetophenone	POS	Polyketides	Aromatic polyketides	1.42322e-05	1.2748e-05	8.39729e-06
Garcinia biflavonoid 2	POS	Phenylpropanoids	Flavonoids	5.19304e-06	6.98662e-06	1.40236e-05
Ephedrannin A	NEG	Phenylpropanoids	Anthocyanidins	0.000216559	0.000172272	5.00969e-05
(2-Acetyloxy-3-octadecoxypropyl) 2-(trimethylazaniumyl)ethyl phosphate	POS	Lipids	Glycerophospholipids	4.67052e-06	3.41704e-06	4.16765e-07
cis-(Homo)3-aconitate	NEG	Organic acids and derivatives	Carboxylic acids	1.25955e-05	1.04608e-05	1.80433e-05
Vitisidin A [M]	POS	Phenylpropanoids	Anthocyanidins	3.39313e-06	5.52916e-06	6.37124e-06
8-Hydroxypinoresinol 4-glucoside	NEG	Phenylpropanoids	Lignans	4.19823e-06	3.71033e-06	4.25215e-06
Austalide C	NEG	Polyketides	Other polyketides	2.65483e-05	2.85144e-05	3.40825e-05
Heterophyllin	NEG	Phenylpropanoids	Flavonoids	1.637e-05	1.83853e-05	2.02797e-05
2-(2-methyl)butanoyl-4-(4-methyl)pentanoyl-sucrose	NEG	Others	Others	6.06802e-05	6.65078e-05	8.20564e-05
Heptyl cinnamate	POS	Phenylpropanoids	Other Phenylpropanoids	1.91757e-05	2.23568e-05	2.2374e-05
20-Cooh ltb4	POS	Lipids	Eicosanoids	0.000187455	0.000204628	0.000256031
Heptadecanoyl carnitine	POS	Lipids	Carnitines	4.20748e-06	4.04105e-06	3.49485e-06
glutamic acid betaine	NEG	Phenylpropanoids	Isoflavonoids	6.94787e-05	7.03492e-05	0.00011503
3-aminotridec-2-en-4-one	POS	Others	Others	7.81273e-06	1.68987e-05	9.87083e-06
Prim-O-glucosylcimifugin	NEG	Polyketides	Other polyketides	6.19339e-05	6.37499e-05	8.47843e-05
p-Coumaroyl vitisin A [M]	POS	Phenylpropanoids	Anthocyanidins	1.34266e-05	1.28164e-05	3.88743e-06
PC(17:0/22:6(4Z,7Z,10Z,13Z,16Z,19Z))	POS	Lipids	Glycerophospholipids	8.15075e-06	9.58691e-06	1.00586e-05
Lucidenic acid A	POS	Terpenoids	Triterpenoids	6.19925e-07	8.45394e-06	7.79445e-06
Gallocatechin-(4alpha->8)-gallocatechin-(4alpha->8)-gallocatechin	POS	Phenylpropanoids	Anthocyanidins	9.05345e-06	9.8367e-06	5.84676e-06

## Sheet: Table S2
Table S2.Statistics of the number of differential metabolites in the three comparison groups
Group	Cpd_all	Cpd_diff	Cpd_diff_up	Cpd_diff_down
AJ_FAJ-0	1918	1108	861	247
AJ_FAJ-90	1918	1380	983	397
FAJ-0_FAJ-90	1918	1266	782	484

## Sheet: Table S3
Table S3.Upregulated (red) and downregulated (blue) differential metabolites between the AJ and FAJ-0 groups
Formula	CAS	Super.Class	Class	MEAN AJ	MEAN FAJ-0	VIP	P-Value	Q-Value	Fold_Change	Log_Foldchange
4-(3,4-dihydroxyphenyl)-7-hydroxy-5-[(2S,3R,4S,5S,6R)-3,4,5-trihydroxy-6-(hydroxymethyl)tetrahydropyran-2-yl]oxy-chromen-2-one	116329-89-6	Phenylpropanoids	Coumarins and derivatives	1.96049e-05	1.145e-05	1.17529	0.0243943	0.0628171	0.584038	-0.775867
9-Oxo-10(E),12(E)-octadecadienoic acid	54232-58-5|54665-32-6	Lipids	Fatty Acids and Conjugates	4.98273e-05	3.035e-05	1.64097	1.01447e-10	9.5286e-09	0.609104	-0.71524
Kaempferol-3-O-galactoside	23627-87-4	Phenylpropanoids	Flavonoids	0.000496721	0.000453366	1.13231	0.0261581	0.0664478	0.912718	-0.13176
Choerospondin	81202-36-0	Phenylpropanoids	Flavonoids	0.000220635	0.000132598	1.25732	0.00958035	0.0292351	0.600981	-0.734608
5,7-dihydroxy-2-[4-[3,4,5-trihydroxy-6-(hydroxymethyl)tetrahydropyran-2-yl]oxyphenyl]chroman-4-one		Phenylpropanoids	Flavonoids	0.000220635	0.000132598	1.25732	0.00958035	0.0292351	0.600981	-0.734608
5-hydroxy-2-(4-hydroxyphenyl)-7-[(2S,3R,4S,5S,6R)-3,4,5-trihydroxy-6-(hydroxymethyl)tetrahydropyran-2-yl]oxy-chroman-4-one	529-55-5	Phenylpropanoids	Flavonoids	0.000220635	0.000132598	1.25732	0.00958035	0.0292351	0.600981	-0.734608
Prunin	529-55-5	Phenylpropanoids	Flavonoids	0.000220635	0.000132598	1.25732	0.00958035	0.0292351	0.600981	-0.734608
LPE(16:0)	53862-35-4	Lipids	Glycerophospholipids	2.45303e-05	7.37915e-06	1.64664	7.60511e-08	1.59584e-06	0.300817	-1.73304
3,4-Dicaffeoylquinic acid	89886-31-7|14534-61-3|32451-88-0	Phenylpropanoids	Other Phenylpropanoids	3.2712e-05	2.77631e-05	1.4796	0.000105456	0.00066296	0.848712	-0.236654
5,7-dihydroxy-2-[4-hydroxy-3-[(2S,3R,4S,5S,6R)-3,4,5-trihydroxy-6-(hydroxymethyl)oxan-2-yl]oxyphenyl]-2,3-dihydrochromen-4-one		Phenylpropanoids	Flavonoids	0.000138854	0.000103007	1.59191	3.07849e-07	4.92264e-06	0.741837	-0.430827
LPC(16:0)	97281-36-2|17364-16-8	Lipids	Glycerophospholipids	4.28873e-05	1.35762e-05	1.63771	7.22259e-10	4.08778e-08	0.316556	-1.65947
Diacetyl	431-03-8|1173018-75-1	Lipids	Fatty Acids and Conjugates	0.000473355	0.000278824	1.61741	2.27829e-05	0.000179829	0.589038	-0.763569
(10R,11R)-10,11-dihydroxy-9-(hydroxymethyl)-1,6a,6b,9,12a-pentamethyl-2-methylene-1,3,4,5,6,6a,7,8,8a,10,11,12,13,14b-tetradecahydropicene-4a-carboxylic acid		Terpenoids	Triterpenoids	4.45289e-06	2.45626e-06	1.12558	0.0297637	0.0738242	0.55161	-0.85828
(3aR,5aR,9bR)-3a-hydroxy-5a,9-dimethyl-3-methylene-4,5,6,7,8,9b-hexahydrobenzo[g]benzofuran-2-one		Terpenoids	Sesquiterpenoids	4.44737e-06	3.33834e-06	1.34399	0.00220756	0.00867057	0.750633	-0.41382
4,5-Dicaffeoylquinic acid	57378-72-0|89886-30-6	Phenylpropanoids	Other Phenylpropanoids	3.2712e-05	2.77631e-05	1.4796	0.000105456	0.00066296	0.848712	-0.236654
LPC(18:0/0:0)	19420-57-6	Lipids	Glycerophospholipids	2.78676e-05	8.45279e-06	1.64304	8.53782e-07	1.12782e-05	0.30332	-1.72109
LPE(18:1(9Z)/0:0)	89576-29-4	Lipids	Glycerophospholipids	1.55243e-06	4.8153e-07	1.60877	1.3343e-08	3.95995e-07	0.310178	-1.68883
8a-Hydroxy-4a,8-dimethyl-3,4,5,6,7,8-hexahydronaphthalene-2-carboxylic acid		Terpenoids	Sesquiterpenoids	1.88893e-05	1.76431e-05	1.22985	0.00516588	0.0176159	0.934025	-0.0984668
Quercetin 3-O-(6-O-malonyl-beta-D-glucoside)	96862-01-0	Phenylpropanoids	Flavonoids	6.53978e-05	5.88785e-05	1.3133	0.00185823	0.0075084	0.900314	-0.1515
3-[(2S,3R,4S,5R,6R)-3,5-dihydroxy-6-(hydroxymethyl)-4-[(2S,3R,4R,5R,6S)-3,4,5-trihydroxy-6-methyl-tetrahydropyran-2-yl]oxy-tetrahydropyran-2-yl]oxy-5,7-dihydroxy-2-(4-hydroxyphenyl)chromen-4-one	28447-29-2	Phenylpropanoids	Flavonoids	0.000180112	0.000168275	1.22574	0.00555407	0.0186828	0.934282	-0.0980698
(1S,2Z,10R)-11,11-dimethyl-7-methylidene-6-oxobicyclo[8.1.0]undec-2-ene-3-carboxylic acid		Terpenoids	Sesquiterpenoids	4.44737e-06	3.33834e-06	1.34399	0.00220756	0.00867057	0.750633	-0.41382
(E)-2-(4-Methylpent-3-enyl)-6-oxohept-2-enoic acid	1217271-07-2	Lipids	Fatty Acids and Conjugates	1.88893e-05	1.76431e-05	1.22985	0.00516588	0.0176159	0.934025	-0.0984668
(1S,3R,4R,5R)-1,3-bis[[(E)-3-(3,4-dihydroxyphenyl)prop-2-enoyl]oxy]-4,5-dihydroxy-cyclohexanecarboxylic acid	19870-46-3|30964-13-7	Phenylpropanoids	Other Phenylpropanoids	2.71122e-05	2.25469e-05	1.43356	0.000214464	0.00121483	0.831613	-0.266016
6-Hydroxyluteolin 7-glucoside	54300-65-1	Phenylpropanoids	Flavonoids	3.56338e-05	1.97172e-05	1.53749	1.20269e-05	0.000104404	0.553329	-0.85379
[(4S,6R,6aS,9R,10S)-6,10-diacetoxy-6a,9-dihydroxy-3-(methoxymethyl)-6,9-dimethyl-2-oxo-5,7,8,10-tetrahydro-4H-benzo[h]benzofuran-4-yl] 2-methylprop-2-enoate		Terpenoids	Sesquiterpenoids	1.47194e-05	1.316e-05	1.55082	5.75481e-06	5.61835e-05	0.89406	-0.161556
Methylsuccinic acid	498-21-5	Lipids	Fatty Acids and Conjugates	0.000484083	0.000388728	1.52186	1.6253e-05	0.000135219	0.80302	-0.316493
4-hydroxy-7-methyl-2-[1-methyl-1-[3,4,5-trihydroxy-6-(hydroxymethyl)tetrahydropyran-2-yl]oxy-ethyl]-2,3-dihydrofuro[3,2-g]chromen-5-one		Polyketides	Other polyketides	9.46816e-06	8.39752e-06	1.3555	0.00171894	0.00703114	0.886922	-0.173121
1-[8-hydroxy-3-methyl-1-[(2S,3R,4S,5S,6R)-3,4,5-trihydroxy-6-(hydroxymethyl)tetrahydropyran-2-yl]oxy-2-naphthyl]ethanone	23140-69-4	Polyketides	Other polyketides	4.40907e-05	3.81376e-05	1.07587	0.0446051	0.101917	0.864981	-0.20926
(2S,3R,4S,5S,6R)-2-[3-hydroxy-5-[(E)-2-(4-hydroxy-3-methoxy-phenyl)vinyl]phenoxy]-6-(hydroxymethyl)tetrahydropyran-3,4,5-triol	32727-29-0	Phenylpropanoids	Stilbenes	9.46816e-06	8.39752e-06	1.3555	0.00171894	0.00703114	0.886922	-0.173121
Sec-O-Glucosylhamaudol	80681-44-3	Polyketides	Other polyketides	9.46816e-06	8.39752e-06	1.3555	0.00171894	0.00703114	0.886922	-0.173121
3-(4-hydroxyphenyl)-1-[2-hydroxy-4-[(2S,3R,4S,5R,6R)-3,4,5-trihydroxy-6-(hydroxymethyl)tetrahydropyran-2-yl]oxy-phenyl]propan-1-one		Phenylpropanoids	Flavonoids	9.46816e-06	8.39752e-06	1.3555	0.00171894	0.00703114	0.886922	-0.173121
Neoamygdalin	29883-16-7	Amino acids and derivatives	Amino acid derivatives	0.000784095	0.000464624	1.63352	1.46586e-09	6.94911e-08	0.592561	-0.754964
LPC(20:0)	108341-80-6	Lipids	Glycerophospholipids	4.46829e-06	3.10165e-06	1.57702	7.21673e-07	9.82975e-06	0.694146	-0.526689
Cyclo(L-Phe-L-Pro)	3705-26-8	Amino acids and derivatives	Dipeptides	0.000249303	6.65893e-05	1.64858	1.42539e-07	2.63316e-06	0.267102	-1.90454
gamma-Linolenic acid	506-26-3	Lipids	Fatty Acids and Conjugates	3.30618e-05	2.81494e-05	1.44786	0.0001424	0.000854823	0.851419	-0.232058
alpha-Linolenic acid	463-40-1	Lipids	Fatty Acids and Conjugates	3.30618e-05	2.81494e-05	1.44786	0.0001424	0.000854823	0.851419	-0.232058
Pyruvaldehyde	51252-84-7|78-98-8	Lipids	Fatty Acids and Conjugates	0.00316961	0.00220722	1.51755	0.000846935	0.00388641	0.696369	-0.522076
Amygdalin	1173199-73-9|29883-15-6|51371-34-7	Amino acids and derivatives	Amino acid derivatives	0.000784095	0.000464624	1.63352	1.46586e-09	6.94911e-08	0.592561	-0.754964
3,5-dihydroxy-2-(4-hydroxyphenyl)-7-[(2S,3R,4S,5S,6R)-3,4,5-trihydroxy-6-(hydroxymethyl)tetrahydropyran-2-yl]oxy-chromen-4-one	16290-07-6	Phenylpropanoids	Flavonoids	3.12736e-05	1.38565e-05	1.58569	2.36677e-07	3.95159e-06	0.443075	-1.17438
5,7-dihydroxy-3-[(2S,3R,4S,5R,6R)-3,4,5-trihydroxy-6-(hydroxymethyl)tetrahydropyran-2-yl]oxy-2-(3,4,5-trihydroxyphenyl)chromen-4-one	15648-86-9	Phenylpropanoids	Flavonoids	5.94079e-05	5.58645e-05	1.02377	0.0285928	0.0714065	0.940353	-0.0887253
(1aS,3aS,6aS,6bR)-2-formyl-5,5,6b-trimethyl-3a,4,6,6a-tetrahydro-1H-cyclopropa[e]indene-1a-carboxylic acid		Organic acids and derivatives	Carboxylic acids	4.44737e-06	3.33834e-06	1.34399	0.00220756	0.00867057	0.750633	-0.41382
LPC(18:2/0:0)	22252-07-9	Lipids	Glycerophospholipids	2.94704e-05	7.66976e-06	1.64169	8.70069e-11	8.54185e-09	0.260253	-1.94202
Traumatic acid	6402-36-4	Lipids	Fatty Acids and Conjugates	2.98517e-05	2.24805e-05	1.61736	5.09944e-08	1.16429e-06	0.753073	-0.409139
7-hydroxy-2-(4-hydroxyphenyl)-5-[(2S,3R,4S,5S,6R)-3,4,5-trihydroxy-6-(hydroxymethyl)tetrahydropyran-2-yl]oxy-chroman-4-one		Phenylpropanoids	Flavonoids	0.000220635	0.000132598	1.25732	0.00958035	0.0292351	0.600981	-0.734608
LPC(18:1)	19420-56-5	Lipids	Glycerophospholipids	7.38985e-06	2.74834e-06	1.60224	7.04079e-08	1.50493e-06	0.371907	-1.42699
1-Methylpyrrolidine	120-94-5	Alkaloids	Pyrrolidine alkaloids	0.000413217	0.000159403	1.63413	1.34222e-09	6.49044e-08	0.385762	-1.37422
Piperonylic acid	94-53-1	Phenylpropanoids	Phenolic acids	0.000102824	4.70936e-05	1.64667	3.43147e-12	8.95392e-10	0.458001	-1.12658
Umbelliferone	93-35-6	Phenylpropanoids	Coumarins and derivatives	3.33553e-05	2.9481e-05	1.35252	0.000869558	0.00397388	0.883848	-0.17813
4-Methylesculetin	529-84-0	Phenylpropanoids	Coumarins and derivatives	1.97731e-05	1.68397e-05	1.47879	5.10484e-05	0.000357376	0.851645	-0.231675
Sucrose	57-50-1|92004-84-7	Carbohydrates	Saccharides and glycosides	0.00313153	9.86771e-05	1.60327	0.00438296	0.0154266	0.0315108	-4.98801
Turanose	5349-40-6	Carbohydrates	Saccharides and glycosides	0.00313153	9.86771e-05	1.60327	0.00438296	0.0154266	0.0315108	-4.98801
D-Mannoheptulose	3615-44-9|654-29-5	Carbohydrates	Saccharides and glycosides	0.00031674	0.000284876	1.30817	0.00186784	0.00753967	0.899402	-0.152962
Asparagine	5794-13-8|70-47-3|3130-87-8	Amino acids and derivatives	Aminoacids	0.000399394	9.79021e-05	1.64823	5.02701e-07	7.31904e-06	0.245127	-2.0284
3-[(2S,3R,4R,5S,6S)-3,5-dihydroxy-6-methyl-4-[(2S,3R,4S,5S,6R)-3,4,5-trihydroxy-6-(hydroxymethyl)tetrahydropyran-2-yl]oxy-tetrahydropyran-2-yl]oxy-5,7-dihydroxy-2-(4-hydroxyphenyl)chromen-4-one	1473419-87-2	Phenylpropanoids	Flavonoids	0.000180112	0.000168275	1.22574	0.00555407	0.0186828	0.934282	-0.0980698
3-benzyl-2,3,6,7,8,8a-hexahydropyrrolo[1,2-a]pyrazine-1,4-dione	26488-24-4|14705-60-3|3705-26-8	Amino acids and derivatives	Dipeptides	0.000249303	6.65893e-05	1.64858	1.42539e-07	2.63316e-06	0.267102	-1.90454
Palatinose (hydrate)	13718-94-0	Carbohydrates	Saccharides and glycosides	0.00313153	9.86771e-05	1.60327	0.00438296	0.0154266	0.0315108	-4.98801
Galactinol	3687-64-7	Carbohydrates	Saccharides and glycosides	0.00313153	9.86771e-05	1.60327	0.00438296	0.0154266	0.0315108	-4.98801
Leucine	71000-80-1|61-90-5|21675-61-6|328-39-2	Amino acids and derivatives	Aminoacids	0.000433489	0.00014662	1.6478	1.07172e-07	2.09161e-06	0.338233	-1.56391
Norleucine	616-06-8|327-57-1	Amino acids and derivatives	Aminoacids	0.000433489	0.00014662	1.6478	1.07172e-07	2.09161e-06	0.338233	-1.56391
Trehalose	99-20-7	Carbohydrates	Saccharides and glycosides	0.00313153	9.86771e-05	1.60327	0.00438296	0.0154266	0.0315108	-4.98801
Isoleucine	443-79-8|73-32-5	Amino acids and derivatives	Aminoacids	0.000433489	0.00014662	1.6478	1.07172e-07	2.09161e-06	0.338233	-1.56391
8-[3-oxo-2-[(E)-pent-2-enyl]cyclopenten-1-yl]octanoic acid	93633-61-5	Lipids	Eicosanoids	2.73569e-05	1.11966e-05	1.64664	2.04392e-12	6.37994e-10	0.409278	-1.28885
GeloMulideN		Terpenoids	Diterpenoids	1.8507e-05	1.67125e-05	1.38721	0.000576776	0.00281038	0.903041	-0.147137
Glyoxylic acid	298-12-4	Organic acids and derivatives	Carboxylic acids	0.000471548	0.00044253	1.02063	0.0324759	0.0790436	0.938464	-0.0916272
Homoserine	672-15-1	Amino acids and derivatives	Aminoacids	6.13851e-05	2.06379e-05	1.29477	0.000168791	0.000989451	0.336204	-1.57259
Raffinose	512-69-6|17629-30-0	Carbohydrates	Saccharides and glycosides	0.000100877	7.74049e-05	1.37773	0.00398112	0.0142297	0.767321	-0.382097
(3S,4R,5R)-1,3,4,5-tetrahydroxy-6-[(2S,3R,4S,5S,6R)-3,4,5-trihydroxy-6-(hydroxymethyl)tetrahydropyran-2-yl]oxy-hexan-2-one	13718-94-0	Carbohydrates	Saccharides and glycosides	0.00313153	9.86771e-05	1.60327	0.00438296	0.0154266	0.0315108	-4.98801
(2R,3S,4R,5R)-2,3,4,5-tetrahydroxy-6-[(2R,3R,4S,5S,6R)-3,4,5-trihydroxy-6-(hydroxymethyl)tetrahydropyran-2-yl]oxy-hexanal	554-91-6	Carbohydrates	Saccharides and glycosides	0.00313153	9.86771e-05	1.60327	0.00438296	0.0154266	0.0315108	-4.98801
L-Arginine	1119-34-2|7200-25-1|4455-52-1|74-79-3	Amino acids and derivatives	Aminoacids	0.00128492	6.35155e-05	1.62004	4.00822e-13	2.40397e-10	0.0494316	-4.33842
4-Aminobutyric acid (GABA)	56-12-2	Amino acids and derivatives	neurotransmitter	0.000502168	0.000236333	1.63907	4.35995e-10	2.78981e-08	0.470625	-1.08735
Tryptophan	73-22-3|54-12-6	Amino acids and derivatives	Aminoacids	0.000187036	6.38e-05	1.65066	5.4276e-10	3.31968e-08	0.34111	-1.55169
Pantothenic acid	79-83-4	Amino acids and derivatives	Dipeptides	7.28858e-05	6.85634e-05	1.2257	0.00510465	0.0174709	0.940697	-0.0881984
Serine	6898-95-9|302-84-1|56-45-1	Amino acids and derivatives	Aminoacids	2.70133e-05	5.7641e-06	1.59301	8.46429e-07	1.12035e-05	0.21338	-2.2285
(2R,3S,4S,5R,6R)-2-(hydroxymethyl)-6-[(2S,3R,4S,5S,6R)-3,4,5-trihydroxy-6-(hydroxymethyl)tetrahydropyran-2-yl]oxy-tetrahydropyran-3,4,5-triol	585-91-1	Carbohydrates	Saccharides and glycosides	0.00313153	9.86771e-05	1.60327	0.00438296	0.0154266	0.0315108	-4.98801
(2E)-2-heptylidene-3-methylbutanedioic acid		Lipids	Fatty Acids and Conjugates	2.98517e-05	2.24805e-05	1.61736	5.09944e-08	1.16429e-06	0.753073	-0.409139
D-Panose	33401-87-5	Carbohydrates	Saccharides and glycosides	0.000100877	7.74049e-05	1.37773	0.00398112	0.0142297	0.767321	-0.382097
Astilbin	29838-67-3	Phenylpropanoids	Flavonoids	0.000138854	0.000103007	1.59191	3.07849e-07	4.92264e-06	0.741837	-0.430827
Diglycine	556-50-3	Amino acids and derivatives	Dipeptides	0.000399394	9.79021e-05	1.64823	5.02701e-07	7.31904e-06	0.245127	-2.0284
(3R,4S,5S,6R)-6-[[(2S,3R,4S,5R,6R)-3,4,5-trihydroxy-6-[[(2S,3R,4S,5R,6R)-3,4,5-trihydroxy-6-(hydroxymethyl)tetrahydropyran-2-yl]oxymethyl]tetrahydropyran-2-yl]oxymethyl]tetrahydropyran-2,3,4,5-tetrol	13382-86-0	Carbohydrates	Saccharides and glycosides	0.000100877	7.74049e-05	1.37773	0.00398112	0.0142297	0.767321	-0.382097
1-Methyluric acid	708-79-2	Alkaloids	Purine alkaloids	0.000303085	7.48128e-05	1.5906	0.00114645	0.00502004	0.246837	-2.01837
Glutaric acid	110-94-1	Organic acids and derivatives	Carboxylic acids	0.000484083	0.000388728	1.52186	1.6253e-05	0.000135219	0.80302	-0.316493
Melibiose	13299-20-2|220585-89-7	Carbohydrates	Saccharides and glycosides	0.00313153	9.86771e-05	1.60327	0.00438296	0.0154266	0.0315108	-4.98801
Histidine	6459-59-2|4998-57-6|71-00-1	Amino acids and derivatives	Aminoacids	0.000861935	0.000102426	1.56326	0.000218358	0.00123359	0.118833	-3.073
3,5,7-trihydroxy-2-[2-hydroxy-6-[(2S,3R,4S,5S,6R)-3,4,5-trihydroxy-6-(hydroxymethyl)tetrahydropyran-2-yl]oxy-phenyl]chromen-4-one	172428-47-6	Phenylpropanoids	Flavonoids	3.56338e-05	1.97172e-05	1.53749	1.20269e-05	0.000104404	0.553329	-0.85379
3-Ureidopropionic acid	462-88-4	Amino acids and derivatives	Amino acid derivatives	0.000399394	9.79021e-05	1.64823	5.02701e-07	7.31904e-06	0.245127	-2.0284
4-(dimethylamino)butanoate	693-11-8	Amino acids and derivatives	Amino acid derivatives	0.000433489	0.00014662	1.6478	1.07172e-07	2.09161e-06	0.338233	-1.56391
(2S,3R,4S,5S,6R)-2-[5-[(E)-2-(3,5-dihydroxyphenyl)vinyl]-2-methoxy-phenoxy]-6-(hydroxymethyl)tetrahydropyran-3,4,5-triol	94356-22-6	Phenylpropanoids	Stilbenes	9.46816e-06	8.39752e-06	1.3555	0.00171894	0.00703114	0.886922	-0.173121
(1R,6R,13R)-13-hydroxy-6-(1-hydroxy-1-methyl-ethyl)-16,17-dimethoxy-2,7,20-trioxapentacyclo[11.8.0.03,11.04,8.014,19]henicosa-3(11),4(8),9,14,16,18-hexaen-12-one	85042-77-9	Phenylpropanoids	Isoflavonoids	2.36875e-06	1.79967e-06	1.43594	0.000401739	0.0020718	0.759753	-0.396397
9-Methyluric acid	55441-71-9	Alkaloids	Purine alkaloids	0.000303085	7.48128e-05	1.5906	0.00114645	0.00502004	0.246837	-2.01837
3-Methyluric acid	605-99-2	Alkaloids	Purine alkaloids	0.000303085	7.48128e-05	1.5906	0.00114645	0.00502004	0.246837	-2.01837
9-hydroxy-7-isopropyl-1,4a-dimethyl-2,3,4,9,10,10a-hexahydrophenanthrene-1-carboxylic acid		Terpenoids	Diterpenoids	7.48122e-06	4.28245e-06	1.63903	1.49995e-09	7.01677e-08	0.572427	-0.804837
LPC(13:0)	20559-17-5	Lipids	Glycerophospholipids	1.37061e-05	3.90532e-06	1.65012	1.18637e-09	5.9517e-08	0.284933	-1.81131
[(2R,3S,4R,5R,6S)-6-[(2S,3R,4S,5S,6R)-2-[5,8-dihydroxy-2-(4-methoxyphenyl)-4-oxo-chromen-7-yl]oxy-4,5-dihydroxy-6-(hydroxymethyl)tetrahydropyran-3-yl]oxy-3,4,5-trihydroxy-tetrahydropyran-2-yl]methyl acetate	80680-48-4	Phenylpropanoids	Flavonoids	2.30316e-05	2.02095e-05	1.33992	0.00152863	0.00639524	0.877465	-0.188586
Helicin	618-65-5	Phenylpropanoids	Phenolic acids	0.000140723	0.000124586	1.50462	3.79197e-05	0.000278236	0.885323	-0.175724
Butanoic acid	107-92-6	Lipids	Fatty Acids and Conjugates	0.00023386	7.95269e-05	1.63396	3.86397e-09	1.50064e-07	0.340062	-1.55613
Cynarin	30964-13-7	Phenylpropanoids	Other Phenylpropanoids	3.2712e-05	2.77631e-05	1.4796	0.000105456	0.00066296	0.848712	-0.236654
5-Oxooctanoic acid	3637-14-7	Lipids	Fatty Acids and Conjugates	1.19106e-05	7.61353e-06	1.23703	0.0094508	0.0289063	0.639225	-0.645605
Purine	120-73-0	Alkaloids	Purine alkaloids	0.000596272	0.000247082	1.48007	2.72708e-05	0.000209052	0.414377	-1.27098
2"-O-Galloylhyperin	53209-27-1|56552-82-0	Phenylpropanoids	Flavonoids	7.41249e-06	6.41175e-06	1.07626	0.0260604	0.0662471	0.864993	-0.209239
Flavanomarein	577-38-8	Phenylpropanoids	Flavonoids	0.000138854	0.000103007	1.59191	3.07849e-07	4.92264e-06	0.741837	-0.430827
(1-Hydroxycyclohexyl)acetic acid	14399-63-4	Amino acids and derivatives	Amino acid derivatives	1.19106e-05	7.61353e-06	1.23703	0.0094508	0.0289063	0.639225	-0.645605
N-Lactoylphenylalanine	183241-73-8	Amino acids and derivatives	Dipeptides	3.40475e-05	1.63399e-05	1.64846	2.36958e-13	1.67051e-10	0.479913	-1.05916
N-Acetyltryptophan	1218-34-4	Amino acids and derivatives	Dipeptides	0.00224486	0.00215143	1.00328	0.0344219	0.082812	0.958381	-0.0613284
beta-Estradiol	17916-67-5|50-28-2	Steroids and steroid derivatives	steroids	1.67497e-05	1.02733e-05	1.19148	0.0197913	0.0529842	0.613344	-0.705231
Isomaltose	499-40-1	Carbohydrates	Saccharides and glycosides	0.000138353	5.41004e-05	1.53559	6.07449e-07	8.55581e-06	0.391032	-1.35464
(3S,5S,8R,9S,10S,13R,14S,17R)-5,14-dihydroxy-13-methyl-17-(6-oxopyran-3-yl)-3-[(2R,3R,4S,5S,6R)-3,4,5-trihydroxy-6-(hydroxymethyl)tetrahydropyran-2-yl]oxy-2,3,4,6,7,8,9,11,12,15,16,17-dodecahydro-1H-cyclopenta[a]phenanthrene-10-carbaldehyde	100991-82-0|72947-90-1	Steroids and steroid derivatives	Steroid lactones	3.35503e-06	1.18561e-06	1.47002	5.93253e-06	5.76245e-05	0.353383	-1.5007
Ribose	50-69-1|10257-32-6	Carbohydrates	Saccharides and glycosides	0.000484083	0.000388728	1.52186	1.6253e-05	0.000135219	0.80302	-0.316493
all-trans-5,6-Epoxyretinoic acid	81444-57-7|13100-69-1	Terpenoids	Carotenoids	7.48122e-06	4.28245e-06	1.63903	1.49995e-09	7.01677e-08	0.572427	-0.804837
Cellobiose	528-50-7	Carbohydrates	Saccharides and glycosides	0.000138353	5.41004e-05	1.53559	6.07449e-07	8.55581e-06	0.391032	-1.35464
N-Methyl-L-asparagine	7175-34-0	Amino acids and derivatives	Amino acid derivatives	0.000199155	6.48111e-05	1.63833	5.58121e-06	5.46613e-05	0.32543	-1.61958
(2R,3R,4S,5S,6R)-2-(1-ethylhexoxy)-6-(hydroxymethyl)tetrahydropyran-3,4,5-triol	129742-31-0	Lipids	Saccharolipids	8.17341e-06	7.28897e-06	1.06847	0.0214103	0.0565018	0.891791	-0.165222
1,3,7-Trimethyluric acid	5415-44-1	Alkaloids	Purine alkaloids	0.00031674	0.000284876	1.30817	0.00186784	0.00753967	0.899402	-0.152962
7-(1-hydroxy-1-methyl-ethyl)-1,4a-dimethyl-2,3,4,9,10,10a-hexahydrophenanthrene-1-carboxylic acid	54113-95-0	Terpenoids	Diterpenoids	7.48122e-06	4.28245e-06	1.63903	1.49995e-09	7.01677e-08	0.572427	-0.804837
Theophylline	5967-84-0|58-55-9	Alkaloids	Purine alkaloids	0.00288447	0.00176414	1.46255	0.000363171	0.00190071	0.6116	-0.709339
1,7-Dimethylxanthine	611-59-6	Alkaloids	Purine alkaloids	0.00288447	0.00176414	1.46255	0.000363171	0.00190071	0.6116	-0.709339
Helioscopinolide A	84744-64-9	Terpenoids	Diterpenoids	7.48122e-06	4.28245e-06	1.63903	1.49995e-09	7.01677e-08	0.572427	-0.804837
1,3,5-Trihydroxy-4-[3-(4-hydroxyphenyl)prop-2-enoyloxy]cyclohexane-1-carboxylic acid		Phenylpropanoids	Other Phenylpropanoids	0.000407605	0.000227581	1.34	0.00631789	0.0207535	0.558337	-0.840792
[3,4,5-Trihydroxy-6-(hydroxymethyl)oxan-2-yl] 3-(3,4-dihydroxyphenyl)prop-2-enoate		Phenylpropanoids	Other Phenylpropanoids	0.000100497	7.98269e-05	1.4205	0.000330081	0.00174986	0.794324	-0.332201
Pelargonidin 3-glucoside ion	47684-27-5	Phenylpropanoids	Flavonoids	6.59533e-05	4.47771e-05	1.51996	1.39319e-05	0.000118335	0.678922	-0.558683
Quercetin-3-O-glucosyl-6''-acetate	54542-51-7	Phenylpropanoids	Flavonoids	9.7847e-05	9.1376e-05	1.10331	0.0161398	0.0446453	0.933867	-0.0987117
Leucanthoside	6980-25-2	Phenylpropanoids	Flavonoids	9.80412e-06	7.62844e-06	1.2577	0.00594519	0.0197603	0.778086	-0.361999
Phytolaccasaponin G	60820-94-2	Terpenoids	Triterpenoids	4.12957e-06	1.17331e-06	1.60374	7.05073e-08	1.50545e-06	0.284123	-1.81541
Eriodictyol-7-O-glucoside		Phenylpropanoids	Flavonoids	0.000195712	0.000164947	1.59348	3.68322e-07	5.686e-06	0.842806	-0.246728
Dattelic acid	73263-62-4	Phenylpropanoids	Other Phenylpropanoids	0.000442473	0.000413414	1.15873	0.0112929	0.0333818	0.934325	-0.0980034
methyl (1R,9R,10R,12R,19S,20S)-20-methyl-8,16-diazahexacyclo[10.6.1.19,12.01,9.02,7.016,19]icosa-2,4,6,13-tetraene-10-carboxylate		Alkaloids	Other alkaloids	9.48503e-06	8.87549e-06	1.21606	0.0057941	0.0193364	0.935737	-0.0958254
Calceolarioside A		Phenylpropanoids	Other Phenylpropanoids	3.59839e-05	3.07575e-05	1.05932	0.0237519	0.0615454	0.854758	-0.226413
1-Hydroxy-3-methoxy-10-methylacridone	13161-83-6	Alkaloids	Other alkaloids	1.1474e-05	8.4015e-06	1.58429	1.32901e-06	1.6277e-05	0.732224	-0.449644
Torosaflavone C		Phenylpropanoids	Flavonoids	1.04129e-05	9.10107e-06	1.22687	0.00564354	0.0189239	0.874022	-0.194258
Cyclopentaneacetic acid, 3-oxo-2-pentyl-	98674-52-3	Lipids	Phytohormone	9.68504e-06	8.39411e-06	1.54045	1.15895e-05	0.00010111	0.866708	-0.206381
3,9-Dihydroxypterocarpan		Phenylpropanoids	Isoflavonoids	9.63697e-06	8.35118e-06	1.24222	0.00442152	0.0155296	0.866578	-0.206599
[(2S,3R,4S,5S,6R)-2-[5,7-dihydroxy-2-(4-hydroxyphenyl)-4-oxochromen-3-yl]oxy-4,5-dihydroxy-6-(hydroxymethyl)oxan-3-yl] (E)-3-(4-hydroxyphenyl)prop-2-enoate		Phenylpropanoids	Flavonoids	1.83288e-05	4.05031e-06	1.61725	1.09626e-05	9.64571e-05	0.220981	-2.17801
Purpurin	12640-73-2|81-54-9	Polyketides	Aromatic polyketides	7.56286e-05	6.53019e-05	1.49236	4.90144e-05	0.000344998	0.863455	-0.211807
2-Pyrrolidone	616-45-5	Alkaloids	Other alkaloids	0.000282709	0.00014242	1.62254	8.66228e-06	7.92363e-05	0.503767	-0.98917
Kurarinone		Phenylpropanoids	Flavonoids	5.88936e-06	4.5961e-06	1.42288	0.000412652	0.00211829	0.780408	-0.3577
Syringetin-3-O-hexoside		Phenylpropanoids	Flavonoids	1.7236e-05	1.20574e-05	1.5999	1.36899e-07	2.55393e-06	0.699549	-0.515504
4'-Hydroxy-2',4,6'-trimethoxychalcone		Phenylpropanoids	Flavonoids	0.000147628	0.000119988	1.34573	0.00629551	0.0206919	0.812773	-0.299076
1-Caffeoylquinic acid		Phenylpropanoids	Other Phenylpropanoids	0.00269241	0.00152398	1.36585	0.000763385	0.00356499	0.566028	-0.821055
3-Hydroxy-4,9-dimethyl-10-oxo-10-[3,4,5-trihydroxy-6-(hydroxymethyl)oxan-2-yl]oxydeca-6,8-dienoic acid		Lipids	Saccharolipids	2.39182e-05	1.86163e-05	1.09552	0.0152292	0.0426281	0.778331	-0.361543
N-Behenoyl-5-hydroxytryptamine		Lipids	Fatty Acids and Conjugates	2.35305e-06	1.99346e-06	1.35317	0.001004	0.00448673	0.847181	-0.239259
9,16-Dioxooctadec-10,12,14-trienoic acid		Lipids	Eicosanoids	1.74353e-05	2.48974e-06	1.65011	2.54948e-09	1.06933e-07	0.142798	-2.80795
Flavone base + 4O, O-MalonylHex		Phenylpropanoids	Flavonoids	7.572e-06	6.39344e-06	1.49504	6.12865e-05	0.000417272	0.844353	-0.244081
9,13-Dihydroxy-4-megastigmen-3-one 9-glucoside	188305-07-9	Lipids	Saccharolipids	6.48021e-06	5.46218e-06	1.54383	1.19227e-05	0.000103592	0.8429	-0.246566
16-Hydroxy-9-oxooctadeca-10,12,14-trienoic acid		Lipids	Fatty Acids and Conjugates	7.49313e-05	2.10919e-05	1.65009	1.04969e-14	2.48123e-11	0.281483	-1.82888
Justicidin B		Phenylpropanoids	Lignans	0.00372503	0.000353974	1.65078	1.56034e-06	1.8589e-05	0.0950257	-3.39554
[2-Hydroxy-3-[hydroxy-(2,3,4,5,6-pentahydroxycyclohexyl)oxyphosphoryl]oxypropyl] octadeca-9,12-dienoate		Lipids	Glycerophospholipids	1.17106e-05	1.6716e-06	1.64769	8.55785e-15	2.1493e-11	0.142742	-2.80851
5-Hydroxy-3,6,7,8,3',4',5'-heptamethoxyflavone		Phenylpropanoids	Flavonoids	0.00060911	1.57129e-05	1.23468	0.0248845	0.0638789	0.0257964	-5.27669
5,7,3'-Trihydroxy-6,4',5'-trimethoxyflavanone		Phenylpropanoids	Flavonoids	6.42898e-05	5.40667e-05	1.33974	0.0012284	0.00532377	0.840985	-0.249848
2-[3-[2-(1,3-Benzodioxol-5-yl)-7-methoxy-1-benzofuran-5-yl]-3-hydroxypropoxy]-6-(hydroxymethyl)oxane-3,4,5-triol		Phenylpropanoids	Lignans	0.000153321	1.79093e-05	1.64573	8.38384e-07	1.11187e-05	0.116809	-3.09778
Schisanwilsonin H		Phenylpropanoids	Lignans	3.71068e-05	1.30778e-05	1.61381	0.000127147	0.000777429	0.352437	-1.50456
2-methoxy-9-phenyl-1H-phenalen-1-one	56252-05-2	Polyketides	Other polyketides	0.00823823	0.00720158	1.3432	0.00136091	0.00581341	0.874166	-0.194021
N-Malonyltryptophan	29399-11-9	Amino acids and derivatives	Dipeptides	7.49259e-05	6.62663e-05	1.51578	2.81374e-05	0.000214916	0.884425	-0.177188
Cannflavin A		Phenylpropanoids	Flavonoids	0.000207827	0.000119977	1.60725	4.25381e-05	0.000306201	0.577292	-0.792626
[2-(hydroxymethyl)-3-methoxy-4-methyl-5-(3-methylbut-2-enoxy)phenyl]methanol	17811-28-8	Polyketides	Aromatic polyketides	0.000139041	0.000111952	1.0905	0.0493388	0.110305	0.805173	-0.31263
Prexanthoperol	119817-27-5	Terpenoids	Diterpenoids	6.80233e-06	3.33942e-06	1.61678	1.52712e-07	2.78936e-06	0.490923	-1.02643
methyl (3R,4R,5R)-3-[(E)-3-(3,4-dihydroxyphenyl)prop-2-enoyl]oxy-1,4,5-trihydroxycyclohexane-1-carboxylate		Phenylpropanoids	Other Phenylpropanoids	7.62285e-05	5.92916e-05	1.60709	9.42734e-08	1.89604e-06	0.777814	-0.362504
1,14-Dihydroxy-9-(4-hydroxyphenyl)-22-phenyl-2,15-dioxaoctacyclo[21.3.1.110,14.03,12.06,11.013,26.016,25.019,24]octacosa-3(12),4,6(11),7,9,16(25),17,19(24),20,22-decaene-27,28-dione		Phenylpropanoids	Flavonoids	0.000109926	5.20782e-05	1.62392	8.64151e-06	7.91034e-05	0.473756	-1.07778
Fukinolic Acid		Phenylpropanoids	Other Phenylpropanoids	3.33343e-05	2.72688e-05	1.33814	0.00101847	0.00453937	0.818043	-0.289752
Furostane base-2H + O-Hex		Terpenoids	Saponins	1.08779e-06	7.63846e-07	1.56874	8.44791e-07	1.11926e-05	0.702197	-0.510053
Rhusflavone		Phenylpropanoids	Flavonoids	0.000635387	0.000158501	1.64781	2.14863e-06	2.43008e-05	0.249455	-2.00315
2-methyl-4-[12-[3-[2-[3-[(Z)-tetradec-3-enyl]oxiran-2-yl]ethyl]oxiran-2-yl]dodecyl]-2H-furan-5-one	160544-67-2	Lipids	Fatty Acids and Conjugates	1.38417e-05	7.32632e-06	1.36168	0.00229272	0.00894964	0.529293	-0.917862
Jasmonic Acid	6894-38-8	Lipids	Eicosanoids	1.24243e-05	6.1061e-06	1.43788	0.000558365	0.00273969	0.491465	-1.02484
Kaempferol-3-O-arabinoside		Phenylpropanoids	Flavonoids	2.95916e-05	2.28554e-05	1.43265	0.000353143	0.00185718	0.772363	-0.37265
2-Acetamido-3-hydroxypropanoic acid		Amino acids and derivatives	Dipeptides	4.70285e-05	2.88409e-05	1.57947	2.09923e-06	2.38629e-05	0.613265	-0.705418
Teucrin A		Alkaloids	Other alkaloids	0.000475252	0.000286196	1.60543	4.22169e-05	0.000304295	0.602198	-0.731691
Zeaxanthin	144-68-3	Terpenoids	Carotenoids	5.37344e-06	3.41703e-06	1.60641	3.09997e-07	4.94954e-06	0.63591	-0.653106
Dihydropalmatine		Alkaloids	Other alkaloids	8.27114e-05	7.67253e-05	1.02242	0.0348348	0.0835901	0.927626	-0.108385
O-Geranylvanillin	151455-08-2	Terpenoids	Monoterpenoids	2.15975e-05	1.16672e-05	1.62681	2.43965e-08	6.50529e-07	0.54021	-0.888406
Fosbretabulin (disodium)	222030-63-9	Phenylpropanoids	Stilbenes	2.4156e-05	3.38783e-06	1.62342	0.00110705	0.0048725	0.140248	-2.83395
Benzoic acid + 2O, O-Hex		Phenylpropanoids	Phenolic acids	0.000757426	0.000545195	1.20979	0.00664544	0.0216367	0.7198	-0.474333
[3,4,5-Trihydroxy-6-(hydroxymethyl)oxan-2-yl] 3,4,5-trihydroxybenzoate	13405-60-2	Phenylpropanoids	Phenolic acids	8.57128e-05	7.45467e-05	1.4252	0.000259115	0.00142843	0.869726	-0.201367
Haemocorin		Polyketides	Other polyketides	3.89814e-06	2.52081e-06	1.14446	0.0107966	0.0321632	0.646669	-0.628901
(1R)-4-[(1E,3E,5E,7E,9E,11E,13E,15E,17E)-18-[(1R)-4-hydroxy-2,6,6-trimethylcyclohex-2-en-1-yl]-3,7,12,16-tetramethyloctadeca-1,3,5,7,9,11,13,15,17-nonaenyl]-3,5,5-trimethylcyclohex-3-en-1-ol		Terpenoids	Carotenoids	1.26188e-05	8.16894e-06	1.6015	6.68646e-05	0.000448937	0.647361	-0.627357
9-Oxononanoic acid		Lipids	Fatty Acids and Conjugates	3.47309e-05	2.26419e-05	1.39874	0.00271299	0.0103404	0.651923	-0.617226
Pestalotether D		Polyketides	Aromatic polyketides	6.21699e-05	5.74439e-05	1.03168	0.0329453	0.0800021	0.923982	-0.114063
7-Hydroxy-3-(4-hydroxyphenyl)-8-[3,4,5-trihydroxy-6-(hydroxymethyl)tetrahydropyran-2-yl]chromen-4-one		Phenylpropanoids	Isoflavonoids	1.94593e-05	1.74385e-05	1.19012	0.00642028	0.0210332	0.896154	-0.158181
beta-Parinaric acid		Lipids	Fatty Acids and Conjugates	7.87619e-05	4.42604e-05	1.63185	1.48117e-05	0.000124988	0.561951	-0.831483
alpha-Licanic acid		Lipids	Eicosanoids	3.41501e-05	1.73125e-05	1.63477	2.49901e-09	1.05483e-07	0.506953	-0.980077
(S)-Mandelic acid O-beta-D-Glucopyranoside		Phenylpropanoids	Other Phenylpropanoids	0.00181184	0.00138473	1.56317	4.58175e-06	4.61298e-05	0.764271	-0.387845
((2R,3R,4R,5R,6R)-2-(((2R,3R,4R)-3,4-dihydroxy-4-(hydroxymethyl)oxolan-2-yl)oxymethyl)-4-((2S,3R,4R,5R,6S)-4,5-dihydroxy-6-methyl-3-((2S,3R,4S,5S)-3,4,5-trihydroxyoxan-2-yl)oxyoxan-2-yl)oxy-6-(2-(3,4-dihydroxyphenyl)ethoxy)-5-hydroxyoxan-3-yl) (E)-3-(3,4-dihydroxyphenyl)prop-2-enoate		Phenylpropanoids	Other Phenylpropanoids	1.7665e-06	1.12896e-06	1.05379	0.0373897	0.0883909	0.639091	-0.645907
9S,10S,11R-trihydroxy-12Z,15Z-octadecadienoic acid		Lipids	Eicosanoids	6.84202e-05	6.23756e-05	1.09755	0.0207035	0.0549763	0.911655	-0.133441
methyl (2E,6E,10S)-10,11-dihydroxy-3,7,11-trimethyldodeca-2,6-dienoate		Terpenoids	Sesquiterpenoids	2.09318e-05	1.53029e-05	1.40955	0.000236785	0.00132281	0.731086	-0.451886
Mucusisoflavone C		Phenylpropanoids	Isoflavonoids	0.000212364	1.80079e-05	1.64757	4.70642e-08	1.08816e-06	0.0847971	-3.55984
Furanodienone		Terpenoids	Sesquiterpenoids	8.13998e-05	4.97262e-06	1.63901	0.000501894	0.00250442	0.0610889	-4.03295
Ginsenoyne F	142449-71-6	Lipids	Fatty Acids and Conjugates	2.5934e-05	1.60448e-05	1.59277	4.66083e-07	6.87558e-06	0.618679	-0.692738
Diderroside		Terpenoids	Monoterpenoids	4.20528e-05	1.68284e-05	1.53815	0.0017102	0.00700465	0.400172	-1.32131
Vasicinol		Alkaloids	Other alkaloids	0.000902467	0.000247478	1.64883	1.12687e-06	1.42084e-05	0.274224	-1.86658
Prenyl arabinosyl-(1->6)-glucoside	175737-84-5	Lipids	Saccharolipids	1.66944e-05	1.37821e-05	1.19317	0.00859901	0.0267655	0.825552	-0.276569
1-Isothiocyanato-7-(methylthio)heptane	4430-38-0	Others	Others	8.91295e-05	6.72603e-05	1.46803	0.000144736	0.000866392	0.754635	-0.406149
1-Monolinolein		Lipids	Glycerolipids	1.63906e-05	9.47962e-06	1.30492	0.0301622	0.0746329	0.578357	-0.789968
Megastachine		Alkaloids	Other alkaloids	0.000131681	2.76879e-05	1.64924	2.30449e-07	3.85849e-06	0.210265	-2.24972
[(3R,4R)-2,2-dimethyl-3-[(Z)-2-methylbut-2-enoyl]oxy-8-oxo-3,4-dihydropyrano[3,2-g]chromen-4-yl] (Z)-2-methylbut-2-enoate		Phenylpropanoids	Coumarins and derivatives	0.000518034	0.000426174	1.39719	0.000857566	0.00392754	0.822676	-0.281604
3,4',5,6,7-Pentamethoxyflavone		Phenylpropanoids	Flavonoids	0.00121038	0.0007888	1.61158	1.51906e-07	2.7835e-06	0.651696	-0.617729
(2R,3S)-2-((3,4-dihydroxyphenyl)methyl)-2,3-dihydroxybutanedioic acid	35388-56-8	Phenylpropanoids	Other Phenylpropanoids	2.6196e-05	1.1625e-05	1.36867	0.010334	0.0310655	0.443771	-1.17211
6,7-dihydroxy-2-(4-hydroxyphenyl)-8-(3-methylbut-2-enyl)-5-[(2S,5S)-3,4,5-trihydroxy-6-[[(2R,4S,5R)-3,4,5-trihydroxy-6-methyloxan-2-yl]oxymethyl]oxan-2-yl]oxy-2,3-dihydrochromen-4-one		Phenylpropanoids	Flavonoids	1.4289e-05	2.77726e-06	1.56317	1.69756e-08	4.83451e-07	0.194363	-2.36317
[6-[2-[2-(3,4-Dihydroxyphenyl)-5-hydroxy-4-oxo-7-[3,4,5-trihydroxy-6-(hydroxymethyl)oxan-2-yl]oxychromen-3-yl]oxy-4,5-dihydroxy-6-methyloxan-3-yl]oxy-3,4,5-trihydroxyoxan-2-yl]methyl 3-(4-hydroxyphenyl)prop-2-enoate		Phenylpropanoids	Flavonoids	1.3855e-05	1.22198e-05	1.26086	0.00287567	0.0108534	0.881977	-0.181187
Desacetylcolforsin		Terpenoids	Diterpenoids	3.66608e-05	3.34564e-05	1.36391	0.000934554	0.00422526	0.912592	-0.131958
Amorfrutin 2		Phenylpropanoids	Phenolic acids	1.22637e-05	4.7808e-06	1.64101	1.39365e-10	1.17802e-08	0.389833	-1.35907
6-Methoxy-7-[3,4,5-trihydroxy-6-(hydroxymethyl)oxan-2-yl]oxychromen-2-one		Phenylpropanoids	Coumarins and derivatives	1.33828e-05	1.20087e-05	1.25248	0.00366615	0.01329	0.89732	-0.156305
Myristicin	607-91-0	Phenylpropanoids	Other Phenylpropanoids	0.000494993	8.83362e-06	1.65167	1.82444e-06	2.1201e-05	0.017846	-5.80826
(+-)-2,6-Dimethyl-5-heptenal		Lipids	Fatty Acids and Conjugates	2.4505e-05	2.28836e-05	1.07605	0.0239074	0.0618485	0.933836	-0.098759
Davallioside A		Phenylpropanoids	Flavonoids	9.14786e-06	7.90307e-06	1.25941	0.00388546	0.0139579	0.863925	-0.211022
Corchorusoside D	210637-18-6	Steroids and steroid derivatives	Steroid lactones	2.74596e-06	2.33874e-08	1.60928	1.06424e-07	2.0851e-06	0.00851702	-6.87543
Neoconvallatoxoloside	64766-15-0	Steroids and steroid derivatives	Steroid lactones	1.1326e-06	5.23089e-07	1.5627	2.45337e-06	2.72338e-05	0.461847	-1.11451
Apigenin 7-[rhamnosyl-(1->2)-galacturonide]	124167-97-1	Phenylpropanoids	Flavonoids	0.000149497	0.000123244	1.16839	0.0108338	0.0322478	0.824391	-0.278599
Bis(4-hydroxyphenyl)methanol		Phenylpropanoids	Other Phenylpropanoids	3.27417e-05	2.66344e-05	1.29863	0.0125883	0.0364365	0.81347	-0.297839
Lespedezaflavanone F		Phenylpropanoids	Flavonoids	1.86491e-05	6.25941e-06	1.62479	3.03692e-09	1.22772e-07	0.335641	-1.57501
Terretonin		Terpenoids	Meroterpenoids	7.10809e-05	6.31281e-05	1.27992	0.00348026	0.012723	0.888117	-0.171178
(+)-Pancratistatin		Alkaloids	Other alkaloids	2.97972e-05	2.7054e-05	1.00281	0.0359731	0.0857737	0.907938	-0.139334
Isomajdine		Alkaloids	Other alkaloids	9.09119e-05	7.70098e-05	1.36935	0.000957811	0.00431536	0.847081	-0.239427
[5-(Acetyloxymethyl)-5-[3,5-diacetyloxy-6-(acetyloxymethyl)-4-hydroxyoxan-2-yl]oxy-3-hydroxy-4-[3-(4-hydroxy-3-methoxyphenyl)prop-2-enoyloxy]oxolan-2-yl]methyl 3-(4-hydroxy-3-methoxyphenyl)prop-2-enoate		Phenylpropanoids	Other Phenylpropanoids	4.2604e-06	3.17539e-06	1.40135	0.000272256	0.00148828	0.745328	-0.424053
beta-Caryophyllene alcohol	472-97-9	Terpenoids	Sesquiterpenoids	3.45568e-06	2.60692e-06	1.53563	1.69987e-05	0.00014055	0.754386	-0.406625
Viniferifuran	223591-26-2	Phenylpropanoids	Stilbenes	0.000215297	0.000176178	1.47032	0.00170231	0.00698444	0.818302	-0.289295
3-(5-phenylthiophen-2-yl)prop-2-ynyl Acetate		Lipids	Fatty Acids and Conjugates	0.000328007	0.000138802	1.57977	0.000982215	0.00440457	0.423169	-1.2407
Integerrine		Amino acids and derivatives	Amino acid derivatives	2.02678e-05	1.57001e-05	1.5042	7.90023e-05	0.000519908	0.77463	-0.36842
myricetin-3-O-hexosyl(1-2)deoxyhexoside		Phenylpropanoids	Flavonoids	2.22274e-05	1.90054e-05	1.19263	0.0240738	0.062171	0.855046	-0.225926
[6-[2-[2-(3,4-Dihydroxyphenyl)-5,7-dihydroxy-4-oxochromen-6-yl]-4,5-dihydroxy-6-(hydroxymethyl)oxan-3-yl]oxy-3,4,5-trihydroxyoxan-2-yl]methyl 3-(4-hydroxyphenyl)prop-2-enoate		Phenylpropanoids	Flavonoids	4.16579e-05	1.30254e-05	1.60451	2.94615e-08	7.53105e-07	0.312674	-1.67727
Plantainoside C		Phenylpropanoids	Other Phenylpropanoids	0.000728668	1.22267e-05	1.6511	2.54844e-06	2.81569e-05	0.0167795	-5.89716
25-Dehydrofungisterol	95043-18-8	Steroids and steroid derivatives	steroids	3.01073e-06	2.52256e-06	1.25429	0.00453926	0.0158781	0.837857	-0.255224
12a-Hydroxydolineone	28617-71-2	Phenylpropanoids	Isoflavonoids	0.000147146	0.000126358	1.49848	5.6698e-05	0.00039053	0.858729	-0.219725
Fortunellin		Phenylpropanoids	Flavonoids	0.000211287	3.77123e-05	1.64863	4.34614e-13	2.53109e-10	0.178489	-2.48609
Monomethylsulochrin		Polyketides	Aromatic polyketides	0.000143373	0.000116692	1.09114	0.0251495	0.0644109	0.813904	-0.297069
1-(Hydroxymethyl)-1,4a-dimethyl-7-propan-2-yl-2,3,4,9,10,10a-hexahydrophenanthren-9-ol		Terpenoids	Diterpenoids	5.80221e-05	2.06347e-05	1.63776	1.47164e-09	6.94911e-08	0.355636	-1.49153
1-(alpha-linolenoyl)-sn-glycero-3-phosphoethanolamine		Lipids	Glycerophospholipids	2.63304e-06	1.70509e-07	1.63517	7.82998e-13	3.933e-10	0.0647576	-3.94881
9-Riburonosyladenine		Carbohydrates	Nucleosides	7.28053e-05	2.24697e-05	1.35086	0.00738442	0.0236386	0.308627	-1.69606
1-16:0-2-18:3-phosphatidylinositol		Lipids	Glycerophospholipids	1.31809e-05	4.00289e-06	1.27738	0.00593188	0.0197263	0.303689	-1.71933
Taxifolin 3-arabinoside		Phenylpropanoids	Flavonoids	0.00426033	0.00391764	1.19713	0.00734009	0.0235229	0.919562	-0.120982
1-alpha-linolenoyl-sn-glycero-3-phosphocholine		Lipids	Glycerophospholipids	2.87786e-06	3.0439e-07	1.57741	5.77033e-10	3.47993e-08	0.10577	-3.241
Lucidone A		Steroids and steroid derivatives	steroids	2.8769e-05	7.6015e-06	1.56022	4.41539e-06	4.47148e-05	0.264225	-1.92016
4-toluenecarboxylate-adenylate		Carbohydrates	Nucleosides	3.3005e-05	2.75077e-05	1.00008	0.0477814	0.107554	0.83344	-0.26285
3-O-alpha-Arabinopyranosylproanthocyanidin A5'		Phenylpropanoids	Anthocyanidins	3.61045e-05	3.23542e-05	1.01572	0.0346629	0.0832772	0.896126	-0.158226
Sorbitan laurate		Lipids	Fatty Acids and Conjugates	7.48251e-05	5.75752e-05	1.61956	3.21982e-08	8.08659e-07	0.769464	-0.378074
2,3,4-trihydroxybenzoate	610-02-6	Phenylpropanoids	Phenolic acids	4.78953e-05	4.02015e-05	1.48004	4.22073e-05	0.00030428	0.839364	-0.252632
Arachidoyl Ethanolamide	94421-69-9	Lipids	Fatty Acids and Conjugates	5.37297e-06	3.96245e-06	1.56525	2.6157e-06	2.87577e-05	0.737478	-0.439328
Cibaric acid		Lipids	Eicosanoids	1.47566e-05	3.80042e-06	1.6418	2.30213e-05	0.000181283	0.25754	-1.95713
Citronellol glucoside		Terpenoids	Monoterpenoids	2.54741e-05	1.27792e-05	1.64048	4.8357e-10	3.01268e-08	0.501653	-0.995238
Chryso-obtusin glucoside		Phenylpropanoids	Coumarins and derivatives	0.00028961	0.00017119	1.62834	9.86983e-09	3.11066e-07	0.591107	-0.758509
LysoPE(20:0/0:0)		Lipids	Glycerophospholipids	5.23468e-06	4.22299e-06	1.22473	0.00642647	0.0210453	0.806733	-0.309837
Nelumboside		Phenylpropanoids	Flavonoids	2.04723e-05	9.14913e-06	1.55528	1.98546e-06	2.27648e-05	0.446903	-1.16197
Monardaein		Phenylpropanoids	Anthocyanidins	2.93595e-05	1.74058e-05	1.09663	0.0185272	0.05016	0.59285	-0.754261
1-palmitoyl-sn-glycero-3-phosphoinositol		Lipids	Glycerophospholipids	8.40038e-06	2.24215e-06	1.64714	2.89523e-14	4.84759e-11	0.26691	-1.90557
Xanthoangelol C		Phenylpropanoids	Flavonoids	2.88753e-05	1.06226e-05	1.63066	1.29247e-05	0.000110904	0.367879	-1.4427
Prostaglandin G2 2-glyceryl Ester		Lipids	Eicosanoids	4.3387e-05	3.88916e-05	1.33755	0.00119671	0.00520722	0.896387	-0.157806
PA(P-16:0/18:2(9Z,12Z))		Lipids	Glycerophospholipids	8.73153e-07	7.48076e-07	1.11887	0.0146623	0.0412628	0.856753	-0.223049
3-Ferulylpelargonidin 5-glucoside [M]		Phenylpropanoids	Anthocyanidins	1.44047e-05	6.88504e-06	1.59978	9.40035e-08	1.8925e-06	0.47797	-1.06501
Ephedrannin A		Phenylpropanoids	Anthocyanidins	0.000216559	0.000172272	1.48484	9.6861e-05	0.000617369	0.795498	-0.33007
(2-Acetyloxy-3-octadecoxypropyl) 2-(trimethylazaniumyl)ethyl phosphate		Lipids	Glycerophospholipids	4.67052e-06	3.41704e-06	1.57089	1.57657e-06	1.87546e-05	0.731619	-0.450836
8-Hydroxypinoresinol 4-glucoside		Phenylpropanoids	Lignans	4.19823e-06	3.71033e-06	1.12076	0.0154557	0.043115	0.883783	-0.178236
Euscaphic acid	53155-25-2	Terpenoids	Triterpenoids	0.000488438	0.00082424	1.64505	5.34956e-11	6.00581e-09	1.6875	0.754887
(1S,2R,4aS,6aS,6bR,9R,10R,11R,12aR)-10,11-dihydroxy-9-(hydroxymethyl)-1,2,6a,6b,9,12a-hexamethyl-2,3,4,5,6,6a,7,8,8a,10,11,12,13,14b-tetradecahydro-1H-picene-4a-carboxylic acid	464-92-6	Terpenoids	Triterpenoids	0.000488438	0.00082424	1.64505	5.34956e-11	6.00581e-09	1.6875	0.754887
Bayogenin	6989-24-8	Terpenoids	Triterpenoids	0.000488438	0.00082424	1.64505	5.34956e-11	6.00581e-09	1.6875	0.754887
(4aS,6aS,6bR,9R,10R,11R,12aR)-10,11-dihydroxy-9-(hydroxymethyl)-2,2,6a,6b,9,12a-hexamethyl-1,3,4,5,6,6a,7,8,8a,10,11,12,13,14b-tetradecahydropicene-4a-carboxylic acid	465-00-9	Terpenoids	Triterpenoids	0.000488438	0.00082424	1.64505	5.34956e-11	6.00581e-09	1.6875	0.754887
3,12-dihydroxy-4,6a,6b,11,12,14b-hexamethyl-1,2,3,4a,5,6,7,8,9,10,11,12a,14,14a-tetradecahydropicene-4,8a-dicarboxylic acid		Terpenoids	Triterpenoids	9.13593e-06	1.06905e-05	1.45484	0.000169761	0.00099427	1.17016	0.226702
Periplocymarin	32476-67-8	Steroids and steroid derivatives	Steroid lactones	1.02702e-05	1.47402e-05	1.38716	0.000788654	0.00365866	1.43524	0.52129
(2S,3R,4S,5S,6R)-2-(4-allyl-2-methoxy-phenoxy)-6-[[(2R,3R,4R)-3,4-dihydroxy-4-(hydroxymethyl)tetrahydrofuran-2-yl]oxymethyl]tetrahydropyran-3,4,5-triol	136083-96-0	Phenylpropanoids	Other Phenylpropanoids	3.41577e-05	3.69375e-05	1.29528	0.0026357	0.0100879	1.08138	0.112877
(1R,2R,4aS,6aS,6bR,10S,11R,12aR)-1,10,11-trihydroxy-1,2,6a,6b,9,9,12a-heptamethyl-2,3,4,5,6,6a,7,8,8a,10,11,12,13,14b-tetradecahydropicene-4a-carboxylic acid	53155-25-2	Terpenoids	Triterpenoids	0.000488438	0.00082424	1.64505	5.34956e-11	6.00581e-09	1.6875	0.754887
(2S,3R,4R,5R,6R)-2-methyl-6-[[(2R,3S,4S,5R,6S)-3,4,5-trihydroxy-6-(2-hydroxy-5-prop-2-enylphenoxy)oxan-2-yl]methoxy]oxane-3,4,5-triol		Phenylpropanoids	Other Phenylpropanoids	3.41577e-05	3.69375e-05	1.29528	0.0026357	0.0100879	1.08138	0.112877
(1R,4aR,4bS,6aS,9R,10R,10aS)-1-(carboxymethyl)-2-(1-carboxy-1-methyl-ethyl)-10-hydroxy-1,4a,4b,9,10-pentamethyl-3,4,5,6,7,8,9,10a,12,12a-decahydro-2H-chrysene-6a-carboxylic acid	114175-98-3	Steroids and steroid derivatives	steroids	3.12717e-06	4.03866e-06	1.50164	5.34925e-05	0.0003717	1.29148	0.36902
(1R,2R,4S,16R,17R,20S)-2-hydroxy-13,20-dimethoxy-4,7,17,22,22-pentamethyl-5,10,21,23-tetraoxahexacyclo[18.2.1.01,17.04,16.06,14.08,12]tricosa-6(14),7,12-trien-11-one	81543-02-4	Terpenoids	Meroterpenoids	0.000143839	0.000369279	1.65059	5.92179e-08	1.31108e-06	2.5673	1.36025
(10S,11R)-1,10,11-trihydroxy-9-(hydroxymethyl)-1,2,6a,6b,9,12a-hexamethyl-2,3,4,5,6,6a,7,8,8a,10,11,12,13,14b-tetradecahydropicene-4a-carboxylic acid		Terpenoids	Triterpenoids	0.000206766	0.000267745	1.62876	5.78404e-09	2.04961e-07	1.29492	0.372864
(2S,3R,4S,5S,6R)-2-[(4E)-8-hydroxy-1-(1-hydroxy-1-methyl-ethyl)-4,8-dimethyl-deca-4,9-dienoxy]-6-(hydroxymethyl)tetrahydropyran-3,4,5-triol	108906-50-9	Terpenoids	Monoterpenoids	6.01256e-06	7.1119e-06	1.54798	6.86802e-06	6.526e-05	1.18284	0.242256
UDP-N-acetylglucosamine	528-04-1	Carbohydrates	Nucleosides	1.66288e-06	7.01141e-06	1.58076	0.000714978	0.00336977	4.21642	2.07602
Arjunolic acid	465-00-9	Terpenoids	Triterpenoids	0.000488438	0.00082424	1.64505	5.34956e-11	6.00581e-09	1.6875	0.754887
10,11-dihydroxy-9-(hydroxymethyl)-1,2,6a,6b,9,12a-hexamethyl-2,3,4,5,6,6a,7,8,8a,10,11,12,13,14b-tetradecahydro-1H-picene-4a-carboxylic acid	464-92-6|76964-07-3	Terpenoids	Triterpenoids	0.000488438	0.00082424	1.64505	5.34956e-11	6.00581e-09	1.6875	0.754887
cis-​9,​10-​Epoxystearic acid	2443-39-2	Lipids	Eicosanoids	1.69e-05	3.74812e-05	1.49875	0.00158	0.00656643	2.21783	1.14915
ethyl octanoate	106-32-1	Lipids	Fatty Acids and Conjugates	3.97597e-05	0.0001393	1.65041	7.43022e-14	8.20211e-11	3.50355	1.80882
Capric acid	334-48-5	Lipids	Fatty Acids and Conjugates	3.97597e-05	0.0001393	1.65041	7.43022e-14	8.20211e-11	3.50355	1.80882
1,11-dihydroxy-1,2,6a,6b,9,9,12a-heptamethyl-10-oxo-3,4,5,6,6a,7,8,8a,11,12,13,14b-dodecahydro-2H-picene-4a-carboxylic acid	176983-21-4	Terpenoids	Triterpenoids	6.52501e-05	9.30273e-05	1.53582	2.71458e-05	0.000208173	1.4257	0.511673
(2E)-2-hexylidene-3-methyl-butanedioic acid		Lipids	Fatty Acids and Conjugates	3.80788e-05	8.69529e-05	1.64807	9.18682e-08	1.85696e-06	2.2835	1.19125
(1S,5S,8R,9S)-9-hydroxy-2,5,9-trimethyltricyclo[6.3.0.01,5]undec-2-ene-3-carboxylic acid		Terpenoids	Sesquiterpenoids	5.91752e-06	1.69038e-05	1.64667	1.25632e-07	2.38245e-06	2.85657	1.51428
3-Phenylpropanoic acid	501-52-0	Phenylpropanoids	Other Phenylpropanoids	1.46684e-05	1.75097e-05	1.15253	0.0349201	0.0837349	1.19371	0.25545
Quercetin	117-39-5|6151-25-3	Phenylpropanoids	Flavonoids	0.000518103	0.00157119	1.61465	0.00056194	0.00275311	3.03258	1.60055
ethyl 3,5-dihydroxybenzoate	4142-98-7	Phenylpropanoids	Phenolic acids	1.234e-05	8.79664e-05	1.6501	4.16016e-09	1.5906e-07	7.12857	2.83361
(4aS,6aS,6bR,9R,10S,11R,12aR)-10,11-dihydroxy-9-(hydroxymethyl)-2,2,6a,6b,9,12a-hexamethyl-1,3,4,5,6,6a,7,8,8a,10,11,12,13,14b-tetradecahydropicene-4a-carboxylic acid		Terpenoids	Triterpenoids	0.000488438	0.00082424	1.64505	5.34956e-11	6.00581e-09	1.6875	0.754887
(4aR,5R,6aR,6aS,6bR,8aR,9R,10S,12aR,14bS)-5,10-dihydroxy-9-(hydroxymethyl)-2,2,6a,6b,9,12a-hexamethyl-1,3,4,5,6,6a,7,8,8a,10,11,12,13,14b-tetradecahydropicene-4a-carboxylic acid	52936-64-8	Terpenoids	Triterpenoids	0.000488438	0.00082424	1.64505	5.34956e-11	6.00581e-09	1.6875	0.754887
1,10-dihydroxy-9-(hydroxymethyl)-1,2,6a,6b,9,12a-hexamethyl-2,3,4,5,6,6a,7,8,8a,10,11,12,13,14b-tetradecahydropicene-4a-carboxylic acid		Terpenoids	Triterpenoids	0.000488438	0.00082424	1.64505	5.34956e-11	6.00581e-09	1.6875	0.754887
(1S,4aR,6aS,6bR,10R,11R,12aR,14bS)-1,10,11-trihydroxy-2,2,6a,6b,9,9,12a-heptamethyl-1,3,4,5,6,6a,7,8,8a,10,11,12,13,14b-tetradecahydropicene-4a-carboxylic acid	31298-06-3	Terpenoids	Triterpenoids	0.000488438	0.00082424	1.64505	5.34956e-11	6.00581e-09	1.6875	0.754887
(1S,4aR,6aS,6bR,9R,10R,11R,12aR,14bS)-1,10,11-trihydroxy-9-(hydroxymethyl)-2,2,6a,6b,9,12a-hexamethyl-1,3,4,5,6,6a,7,8,8a,10,11,12,13,14b-tetradecahydropicene-4a-carboxylic acid	58880-25-4	Terpenoids	Triterpenoids	0.000206766	0.000267745	1.62876	5.78404e-09	2.04961e-07	1.29492	0.372864
9-Oxooctadecanoic acid	4114-74-3	Lipids	Fatty Acids and Conjugates	1.69e-05	3.74812e-05	1.49875	0.00158	0.00656643	2.21783	1.14915
(3aS,5aS,5bR,9S,11aR,13aR)-9-hydroxy-1-isopropenyl-5b,8,8,11a-tetramethyl-1,2,3,4,5,6,7,7a,9,10,11,11b,12,13,13a,13b-hexadecahydrocyclopenta[a]chrysene-3a,5a-dicarboxylic acid	245508	Terpenoids	Triterpenoids	6.52501e-05	9.30273e-05	1.53582	2.71458e-05	0.000208173	1.4257	0.511673
(2S)-2-benzamido-3-phenyl-propanoic acid	2566-22-5	Amino acids and derivatives	Dipeptides	1.99293e-06	2.66252e-05	1.6479	4.28777e-09	1.63163e-07	13.3599	3.73983
3-(6-methoxy-1,3-benzodioxol-5-yl)-7-[(2S,3R,4S,5S,6R)-3,4,5-trihydroxy-6-(hydroxymethyl)tetrahydropyran-2-yl]oxy-chromen-4-one		Phenylpropanoids	Isoflavonoids	7.08255e-06	3.1837e-05	1.57214	0.000120486	0.000742641	4.49513	2.16836
(1R,2R,4aS,6aS,6bR,10S,12aR)-1,10-dihydroxy-1,2,6a,6b,9,9,12a-heptamethyl-2,3,4,5,6,6a,7,8,8a,10,11,12,13,14b-tetradecahydropicene-4a-carboxylic acid	13849-91-7	Terpenoids	Triterpenoids	1.81692e-05	3.25785e-05	1.59787	4.91058e-07	7.17291e-06	1.79306	0.842424
16-Hydroxypalmitic acid	506-13-8	Lipids	Fatty Acids and Conjugates	1.04296e-05	1.41016e-05	1.4874	3.00262e-05	0.000226927	1.35207	0.435171
Pelargonic acid	112-05-0|68937-75-7	Lipids	Fatty Acids and Conjugates	0.00032803	0.00034976	1.20426	0.00841583	0.0262829	1.06624	0.0925375
Isocaproic acid	646-07-1	Lipids	Fatty Acids and Conjugates	3.68904e-05	0.000143413	1.65151	6.20711e-08	1.36076e-06	3.88754	1.95886
3-Hydroxyoctanoic acid	14292-27-4|44987-72-6|120659-38-3	Organic acids and derivatives	Hydroxy acids	2.65777e-06	2.19031e-05	1.64923	4.59402e-09	1.70848e-07	8.24115	3.04285
2-[2-[(Z)-pent-2-enyl]-3-[3,4,5-trihydroxy-6-(hydroxymethyl)tetrahydropyran-2-yl]oxy-cyclopentyl]acetic acid		Lipids	Eicosanoids	8.09828e-06	9.23574e-06	1.41911	0.000459675	0.00232464	1.14046	0.189613
(2S,3S,4S,5R,6S)-3,4,5-trihydroxy-6-[2-hydroxy-5-(3,5,7-trihydroxy-4-oxo-chromen-2-yl)phenoxy]tetrahydropyran-2-carboxylic acid	328006-77-5	Phenylpropanoids	Flavonoids	4.9516e-05	5.63101e-05	1.38838	0.00059692	0.00289651	1.13721	0.185498
2-(6-hydroxyhexyl)-3-methylene-butanedioic acid		Organic acids and derivatives	Hydroxy acids	1.05209e-05	2.37091e-05	1.60303	1.17789e-08	3.59943e-07	2.25352	1.17218
(10S,11R)-10,11-dihydroxy-9-(hydroxymethyl)-1,6a,6b,9,12a-pentamethyl-2-methylidene-1,3,4,5,6,6a,7,8,8a,10,11,12,13,14b-tetradecahydropicene-4a-carboxylic acid		Terpenoids	Triterpenoids	6.52501e-05	9.30273e-05	1.53582	2.71458e-05	0.000208173	1.4257	0.511673
Pomolic acid	13849-91-7	Terpenoids	Triterpenoids	1.81692e-05	3.25785e-05	1.59787	4.91058e-07	7.17291e-06	1.79306	0.842424
Caproic acid	142-62-1|56279-38-0|67762-36-1|70248-25-8|68603-84-9	Lipids	Fatty Acids and Conjugates	3.68904e-05	0.000143413	1.65151	6.20711e-08	1.36076e-06	3.88754	1.95886
Miquelianin	22688-79-5	Phenylpropanoids	Flavonoids	4.9516e-05	5.63101e-05	1.38838	0.00059692	0.00289651	1.13721	0.185498
DEHP	8033-53-2|82208-43-3|117-81-7|15495-94-0	Phenylpropanoids	Phenolic acids	4.42843e-05	4.81581e-05	1.14355	0.0119038	0.0348619	1.08748	0.120986
8-[4,5-dihydroxy-6-(hydroxymethyl)-3-[3,4,5-trihydroxy-6-(hydroxymethyl)tetrahydropyran-2-yl]oxy-tetrahydropyran-2-yl]-5,7-dihydroxy-2-(4-hydroxyphenyl)chromen-4-one		Phenylpropanoids	Flavonoids	0.000563401	0.000633397	1.37286	0.000729895	0.00343122	1.12424	0.168947
Undecanoic acid	112-37-8	Lipids	Fatty Acids and Conjugates	3.44747e-05	3.89024e-05	1.44565	0.000263698	0.00144958	1.12843	0.174323
13(S)-HODE	29623-28-7|5204-88-6|10219-69-9|18104-45-5	Lipids	Eicosanoids	1.89919e-05	3.95421e-05	1.39853	0.00750072	0.0239498	2.08205	1.058
3-Hydroxylauric acid	45162-48-9	Organic acids and derivatives	Hydroxy acids	8.6352e-07	3.05747e-06	1.63362	9.64845e-11	9.2533e-09	3.54071	1.82404
1,3,5,8-tetrahydroxyxanthen-9-one	2980-32-7	Polyketides	Other polyketides	3.96995e-05	4.50845e-05	1.39066	0.000629019	0.00302858	1.13564	0.183511
2-[2-(3,4-dihydroxybenzoyl)oxy-4,6-dihydroxy-phenyl]acetic acid		Polyketides	Aromatic polyketides	6.93334e-05	0.0001112	1.61591	2.64017e-08	6.93414e-07	1.60385	0.681538
Phenol	2122-46-5|108-95-2|73607-76-8|27073-41-2	Phenylpropanoids	Other Phenylpropanoids	8.49142e-05	0.000103917	1.12198	0.0178118	0.0485604	1.22379	0.291358
2,4,6-trihydroxybenzaldehyde	487-70-7	Polyketides	Aromatic polyketides	0.00125425	0.00320762	1.65005	9.50667e-13	4.24462e-10	2.5574	1.35468
Quillaic acid	631-01-6	Terpenoids	Triterpenoids	6.52501e-05	9.30273e-05	1.53582	2.71458e-05	0.000208173	1.4257	0.511673
(6E,8E)-3-hydroxy-4,9-dimethyl-10-oxo-10-(2,3,4,5,6-pentahydroxyhexoxy)deca-6,8-dienoic acid		Organic acids and derivatives	Hydroxy acids	2.82028e-05	3.41037e-05	1.17966	0.0142383	0.0403009	1.20923	0.274091
(5R,9S)-5,9-dimethyl-14-methylene-tetracyclo[11.2.1.01,10.04,9]hexadecane-5-carboxylic acid	6730-83-2	Terpenoids	Diterpenoids	5.34008e-06	1.0139e-05	1.64255	1.26158e-06	1.55842e-05	1.89865	0.924977
Kaurenoic acid	6730-83-2	Terpenoids	Diterpenoids	5.34008e-06	1.0139e-05	1.64255	1.26158e-06	1.55842e-05	1.89865	0.924977
2-Methylcaproic acid	104490-70-2|4536-23-6	Lipids	Fatty Acids and Conjugates	2.25919e-05	2.63536e-05	1.47761	0.000106286	0.00066745	1.1665	0.22219
N-Octanoylglycine	14246-53-8	Lipids	Fatty Acids and Conjugates	5.02395e-07	2.81687e-05	1.64959	2.1234e-09	9.26459e-08	56.0688	5.80913
(S)-Abscisic acid	21293-29-8|6755-41-5	Terpenoids	Carotenoids	4.57442e-05	5.3688e-05	1.15525	0.037562	0.0887147	1.17366	0.23101
3-(4-Methoxyphenyl)propanoic acid	1929-29-9|25173-37-9	Phenylpropanoids	Other Phenylpropanoids	1.8955e-05	3.04722e-05	1.63776	1.91147e-09	8.54292e-08	1.60761	0.684918
(E)-2,7-dimethyl-8-[(2R,3R,4S,5S,6R)-3,4,5-trihydroxy-6-(hydroxymethyl)oxan-2-yl]oxydec-4-enedioic acid		Lipids	Saccharolipids	0.00101124	0.00108849	1.19569	0.00876018	0.0271515	1.07639	0.106199
2',4',6'-Trihydroxyacetophenone	480-66-0	Polyketides	Aromatic polyketides	0.000140443	0.000250184	1.64635	1.53581e-12	5.36652e-10	1.78139	0.833004
Vicenin-1	35927-38-9	Phenylpropanoids	Flavonoids	0.00019135	0.000206762	1.35495	0.00103582	0.00460435	1.08054	0.111759
5-acetyl-2-hydroxy-benzoic acid	13110-96-8	Phenylpropanoids	Phenolic acids	0.00026875	0.000443771	1.64231	1.32408e-10	1.14917e-08	1.65124	0.72355
(2R,3S,4S,5R,6R)-2-(hydroxymethyl)-6-pentoxy-tetrahydropyran-3,4,5-triol	66957-71-9	Lipids	Saccharolipids	4.93131e-05	0.000109624	1.64368	3.76557e-11	4.80367e-09	2.22302	1.15252
2,4,6-Trihydroxybenzoic acid	83-30-7	Phenylpropanoids	Phenolic acids	1.72194e-05	3.26089e-05	1.5297	9.76671e-07	1.26357e-05	1.89373	0.921229
2-Hydroxy-2-methylbutyric acid	3739-30-8	Lipids	Fatty Acids and Conjugates	2.22287e-05	3.35391e-05	1.34389	0.000370989	0.00193633	1.50882	0.593418
Citraconic acid	7407-59-2|498-23-7	Lipids	Fatty Acids and Conjugates	0.000564026	0.00104504	1.62302	1.27227e-09	6.23467e-08	1.85283	0.889729
Medicagenic acid	599-07-5	Terpenoids	Triterpenoids	9.13593e-06	1.06905e-05	1.45484	0.000169761	0.00099427	1.17016	0.226702
(2S,3R,4S,5S,6R)-2-[(5E)-2,9-dihydroxy-1,1,5,9-tetramethyl-undeca-5,10-dienoxy]-6-(hydroxymethyl)tetrahydropyran-3,4,5-triol		Lipids	Saccharolipids	6.01256e-06	7.1119e-06	1.54798	6.86802e-06	6.526e-05	1.18284	0.242256
4-Ethyloctanoic acid	16493-80-4	Lipids	Fatty Acids and Conjugates	3.97597e-05	0.0001393	1.65041	7.43022e-14	8.20211e-11	3.50355	1.80882
1,4a,7-trimethyl-7-vinyl-3,4,6,8,8a,9,10,10a-octahydro-2H-phenanthrene-1-carboxylic acid		Terpenoids	Diterpenoids	5.34008e-06	1.0139e-05	1.64255	1.26158e-06	1.55842e-05	1.89865	0.924977
Palmitamide	629-54-9	Lipids	Fatty Acids and Conjugates	0.000163183	0.000718075	1.6454	7.68874e-08	1.60919e-06	4.40042	2.13764
Methyl 2-(3-oxo-2-(pent-2-en-1-yl)cyclopentyl)acetate	20073-13-6|39924-52-2	Lipids	Eicosanoids	3.31576e-05	3.61214e-05	1.22798	0.0054695	0.0184524	1.08938	0.123513
(E)-3-(4-hydroxyphenyl)-N-[4-[[(E)-3-(4-hydroxyphenyl)prop-2-enoyl]-[3-[[(E)-3-(4-hydroxyphenyl)prop-2-enoyl]amino]propyl]amino]butyl]prop-2-enamide	131086-78-7	Alkaloids	Other alkaloids	1.33538e-05	1.5542e-05	1.26221	0.00563374	0.0188976	1.16386	0.218917
N-(2-phenylethyl)acetamide	877-95-2	Organic acids and derivatives	Carboxylic acids	6.62311e-06	2.08071e-05	1.64344	1.33131e-11	2.33612e-09	3.1416	1.6515
6-hydroxy-4-methyl-chromen-2-one	2373-31-1	Phenylpropanoids	Coumarins and derivatives	0.000219583	0.000242798	1.0945	0.0178155	0.0485652	1.10572	0.144988
5-methyl-4-[(2S,3R,4S,5S,6R)-3,4,5-trihydroxy-6-(hydroxymethyl)tetrahydropyran-2-yl]oxy-chromen-2-one	76474-54-9	Phenylpropanoids	Coumarins and derivatives	0.000176777	0.000230017	1.54871	4.29446e-06	4.36993e-05	1.30117	0.379808
12-Hydroxystearic acid	27924-99-8|18417-00-0|106-14-9|5762-36-7|36377-33-0	Lipids	Eicosanoids	6.51883e-06	7.31709e-06	1.27573	0.00287909	0.0108632	1.12246	0.166658
(1S,2R,4aS,6aS,6bR,9R,10S,11R,12aR,14bS)-10,11-dihydroxy-9-(hydroxymethyl)-1,2,6a,6b,9,12a-hexamethyl-2,3,4,5,6,6a,7,8,8a,10,11,12,13,14b-tetradecahydro-1H-picene-4a-carboxylic acid		Terpenoids	Triterpenoids	1.87137e-05	3.1387e-05	1.62433	1.48232e-08	4.29456e-07	1.67722	0.746071
ethyl 2,2-dimethyl-3-(2-methylprop-1-enyl)cyclopropanecarboxylate	97-41-6	Terpenoids	Monoterpenoids	7.26796e-05	8.24391e-05	1.53802	1.04604e-05	9.26673e-05	1.13428	0.181777
(Z)-2-oct-7-enylpent-2-enedioic acid		Lipids	Fatty Acids and Conjugates	5.73931e-05	6.37355e-05	1.44024	0.000270688	0.00148112	1.11051	0.15122
(1S,4aR,6aS,6bR,10R,11R,12aR)-1,10,11-trihydroxy-9,9-bis(hydroxymethyl)-2,2,6a,6b,12a-pentamethyl-1,3,4,5,6,6a,7,8,8a,10,11,12,13,14b-tetradecahydropicene-4a-carboxylic acid	109742-48-5	Terpenoids	Triterpenoids	2.47035e-05	4.5165e-05	1.63949	6.35761e-07	8.88297e-06	1.82828	0.870487
(E)-3,10-dihydroxy-4,9-dimethyl-dodec-6-enedioic acid		Organic acids and derivatives	Hydroxy acids	2.22488e-05	3.24533e-05	1.59927	7.16926e-07	9.77238e-06	1.45866	0.544642
2-Hydroxymethyl benzoic acid	612-20-4	Phenylpropanoids	Phenolic acids	2.33783e-05	3.03905e-05	1.56045	2.97634e-06	3.21422e-05	1.29994	0.378448
(E)-11-hydroxyoctadec-9-enoic acid		Lipids	Eicosanoids	1.69e-05	3.74812e-05	1.49875	0.00158	0.00656643	2.21783	1.14915
4-Allylcatechol	1126-61-0	Phenylpropanoids	Other Phenylpropanoids	1.46684e-05	1.75097e-05	1.15253	0.0349201	0.0837349	1.19371	0.25545
8-Hydroxykaempferol	527-95-7	Phenylpropanoids	Flavonoids	0.000518103	0.00157119	1.61465	0.00056194	0.00275311	3.03258	1.60055
(2R,3S,4S,5R,6R)-2-(hydroxymethyl)-6-(2-methylbutoxy)tetrahydropyran-3,4,5-triol		Lipids	Saccharolipids	4.93131e-05	0.000109624	1.64368	3.76557e-11	4.80367e-09	2.22302	1.15252
Itaconic acid	97-65-4|25119-64-6	Lipids	Fatty Acids and Conjugates	0.000564026	0.00104504	1.62302	1.27227e-09	6.23467e-08	1.85283	0.889729
3-hydroxy-2-[(Z)-oct-2-enyl]pentanedioic acid		Organic acids and derivatives	Hydroxy acids	5.73931e-05	6.37355e-05	1.44024	0.000270688	0.00148112	1.11051	0.15122
1-Deoxypebrolide		Terpenoids	Sesquiterpenoids	0.00196668	0.00489605	1.64591	5.33337e-12	1.22637e-09	2.4895	1.31586
Matairesinol	580-72-3	Phenylpropanoids	Lignans	3.86122e-06	1.06817e-05	1.64459	6.48032e-11	6.92567e-09	2.7664	1.46801
Ombuoside		Phenylpropanoids	Flavonoids	2.43658e-06	2.98598e-06	1.19607	0.00773895	0.0245506	1.22548	0.293347
Adenosine	3228-71-5|4005-33-8|5536-17-4|524-69-6|3080-29-3|2946-52-3|58-61-7	Carbohydrates	Nucleosides	5.75175e-05	0.000332594	1.64956	7.71682e-08	1.61339e-06	5.78249	2.53169
3-O-Acetyl-11-hydroxy-beta-boswellic acid		Terpenoids	Triterpenoids	2.65021e-06	6.97511e-06	1.64403	3.75392e-11	4.80367e-09	2.63191	1.39611
hexyl hexanoate	6378-65-0	Lipids	Fatty Acids and Conjugates	0.000106193	0.00015564	1.62931	1.15437e-08	3.54641e-07	1.46563	0.551524
4-tert-Octylphenol	140-66-9	Alkaloids	Other alkaloids	0.000150194	0.000177046	1.4651	0.000166135	0.000976302	1.17878	0.237292
Soyasaponin I	51330-27-9	Terpenoids	Saponins	1.2789e-07	3.27902e-07	1.14493	0.0123188	0.0357775	2.56394	1.35836
2-Methylheptanoic acid	1188-02-9	Lipids	Fatty Acids and Conjugates	0.000235368	0.000590711	1.6498	1.10045e-07	2.13729e-06	2.50973	1.32753
3,7-dihydroxy-9-methoxy-1-methyl-benzo[c]chromen-6-one	23452-05-3|26894-49-5	Phenylpropanoids	Coumarins and derivatives	2.79913e-06	1.67533e-05	1.64897	1.92151e-09	8.55081e-08	5.9852	2.5814
2-(1-carboxyethyl)-5-methyl-cyclopentanecarboxylic acid	32603-11-5	Amino acids and derivatives	Amino acid derivatives	7.14529e-06	9.9221e-06	1.5933	6.67833e-07	9.25705e-06	1.38862	0.473654
2-(3,4-dihydroxyphenyl)-5,7-dihydroxy-chroman-4-one	552-58-9|4049-38-1	Phenylpropanoids	Flavonoids	0.000206893	0.000386899	1.64624	5.00486e-11	5.84638e-09	1.87004	0.903069
1-[1-hydroxy-8-methoxy-3-methyl-6-[(2S,3R,4S,5S,6R)-3,4,5-trihydroxy-6-(hydroxymethyl)tetrahydropyran-2-yl]oxy-2-naphthyl]ethanone	80358-06-1	Polyketides	Other polyketides	3.95396e-05	5.01873e-05	1.30616	0.00490357	0.0169166	1.26929	0.344025
[(2S,3R,4S,5S,6R)-3,4,5-trihydroxy-6-(hydroxymethyl)tetrahydropyran-2-yl] (E)-3-phenylprop-2-enoate	40004-96-4	Phenylpropanoids	Other Phenylpropanoids	3.28311e-05	3.65167e-05	1.39365	0.00387067	0.013911	1.11226	0.153493
(2E,4E)-2,7-dimethyl-8-[(2R,3R,4S,5S,6R)-3,4,5-trihydroxy-6-(hydroxymethyl)tetrahydropyran-2-yl]oxy-deca-2,4-dienedioic acid	870456-23-8	Lipids	Saccharolipids	0.00179042	0.00191311	1.25132	0.00461702	0.0161019	1.06853	0.0956234
3,4-Dihydroxybenzoic acid (Protocatechuic acid)	99-50-3	Phenylpropanoids	Phenolic acids	0.000932868	0.00164694	1.64853	1.93535e-12	6.22162e-10	1.76546	0.820042
(1R,2R,5S,8R,14R,15R,16S)-16-hydroxy-8-isopropenyl-1,2,14,17,17-pentamethyl-pentacyclo[11.7.0.02,10.05,9.014,18]icosane-5,15-dicarboxylic acid	21302-79-4	Terpenoids	Triterpenoids	6.52501e-05	9.30273e-05	1.53582	2.71458e-05	0.000208173	1.4257	0.511673
Dodecanoic acid	8000-62-2|143-07-7|203714-07-2|7632-48-6|8045-27-0	Lipids	Fatty Acids and Conjugates	0.000106193	0.00015564	1.62931	1.15437e-08	3.54641e-07	1.46563	0.551524
(2S,3S,4S,5R,6R)-6-[[(3S,4S,6aR,6bS,8aR,9R,12aS,14bR)-9-hydroxy-4-(hydroxymethyl)-4,6a,6b,8a,11,11,14b-heptamethyl-1,2,3,4a,5,6,7,8,9,10,12,12a,14,14a-tetradecahydropicen-3-yl]oxy]-5-[(2S,3R,4S,5R,6R)-4,5-dihydroxy-6-(hydroxymethyl)-3-[(2S,3R,4R,5R,6S)-3,4,5-trihydroxy-6-methyl-tetrahydropyran-2-yl]oxy-tetrahydropyran-2-yl]oxy-3,4-dihydroxy-tetrahydropyran-2-carboxylic acid	51330-27-9	Terpenoids	Saponins	1.2789e-07	3.27902e-07	1.14493	0.0123188	0.0357775	2.56394	1.35836
Valproic acid	99-66-1	Lipids	Fatty Acids and Conjugates	0.000235368	0.000590711	1.6498	1.10045e-07	2.13729e-06	2.50973	1.32753
Linoleamide	3999-01-7|3072-13-7	Lipids	Fatty Acids and Conjugates	0.000312778	0.00130803	1.63394	3.32749e-10	2.23598e-08	4.18199	2.06419
(3E,4R)-3-[2-[(1R,4aS,5R,6R,8aS)-6-hydroxy-5-(hydroxymethyl)-5,8a-dimethyl-2-methylene-decalin-1-yl]ethylidene]-4-hydroxy-tetrahydrofuran-2-one	142037-79-4	Terpenoids	Diterpenoids	1.12459e-05	1.26704e-05	1.29525	0.00292555	0.0110065	1.12666	0.172057
5,7-dihydroxy-2-(4-hydroxyphenyl)-6,8-bis(3,4,5-trihydroxytetrahydropyran-2-yl)chromen-4-one		Phenylpropanoids	Flavonoids	5.62982e-05	6.24277e-05	1.07251	0.0228175	0.0596007	1.10888	0.149098
(4aS,6aS,6bR,10S,12aR)-10-hydroxy-2,2,6a,6b,9,9,12a-heptamethyl-1,3,4,5,6,6a,7,8,8a,10,11,12,13,14b-tetradecahydropicene-4a-carboxylic acid	508-02-1	Terpenoids	Triterpenoids	6.5789e-05	9.07291e-05	1.62007	7.37464e-08	1.55724e-06	1.37909	0.463719
3-Epiursolic Acid		Terpenoids	Triterpenoids	6.5789e-05	9.07291e-05	1.62007	7.37464e-08	1.55724e-06	1.37909	0.463719
Ursolic acid	77-52-1	Terpenoids	Triterpenoids	6.5789e-05	9.07291e-05	1.62007	7.37464e-08	1.55724e-06	1.37909	0.463719
Myristoleic acid	544-64-9	Lipids	Fatty Acids and Conjugates	1.4624e-05	1.72788e-05	1.54903	9.88305e-06	8.83319e-05	1.18153	0.240662
Coproporphyrin III	14643-66-4	Alkaloids	Other alkaloids	7.31615e-09	2.23842e-06	1.65258	5.33412e-07	7.69922e-06	305.956	8.25718
4,7-dihydroxychromen-2-one	1983-81-9	Phenylpropanoids	Coumarins and derivatives	2.80468e-05	3.49961e-05	1.21294	0.00535191	0.0181324	1.24778	0.31936
3-Methylcatechol	488-17-5	Phenylpropanoids	Other Phenylpropanoids	1.98109e-05	3.71878e-05	1.56339	3.28526e-06	3.49408e-05	1.87714	0.908539
2-[(1R,2R)-3-oxo-2-[(Z)-5-[3,4,5-trihydroxy-6-(hydroxymethyl)tetrahydropyran-2-yl]oxypent-2-enyl]cyclopentyl]acetic acid	124649-25-8	Lipids	Saccharolipids	2.51892e-05	3.03382e-05	1.46214	7.99828e-05	0.000525855	1.20441	0.268327
2-Hydroxy-3-methylbutyric acid	600-37-3|4026-18-0	Lipids	Fatty Acids and Conjugates	2.95235e-05	0.000669004	1.6363	1.91546e-09	8.54292e-08	22.66	4.50208
2-(5-hydroxyhexyl)-3-methylene-butanedioic acid		Organic acids and derivatives	Hydroxy acids	1.05209e-05	2.37091e-05	1.60303	1.17789e-08	3.59943e-07	2.25352	1.17218
Isopimaric acid	5835-26-7	Terpenoids	Diterpenoids	5.34008e-06	1.0139e-05	1.64255	1.26158e-06	1.55842e-05	1.89865	0.924977
Caprylic acid	287111-08-4|124-07-2	Lipids	Fatty Acids and Conjugates	0.000235368	0.000590711	1.6498	1.10045e-07	2.13729e-06	2.50973	1.32753
β-Boswellic acid	631-69-6	Terpenoids	Triterpenoids	6.5789e-05	9.07291e-05	1.62007	7.37464e-08	1.55724e-06	1.37909	0.463719
5,7-Dihydroxycoumarin	2732-18-5	Phenylpropanoids	Coumarins and derivatives	2.80468e-05	3.49961e-05	1.21294	0.00535191	0.0181324	1.24778	0.31936
Oleamide	301-02-0	Lipids	Fatty Acids and Conjugates	0.00201141	0.00758241	1.64523	8.58927e-13	4.15845e-10	3.76971	1.91445
2-(3,4-dihydroxyphenyl)chromen-4-one	4143-64-0	Phenylpropanoids	Flavonoids	6.84515e-05	7.645e-05	1.27545	0.00328215	0.0121055	1.11685	0.159435
(2R,3S,4S,5R,6R)-2-(hydroxymethyl)-6-[3-(4-hydroxy-2,6,6-trimethyl-cyclohexen-1-yl)-1-methyl-propoxy]tetrahydropyran-3,4,5-triol		Lipids	Saccharolipids	9.57475e-05	0.000115044	1.34585	0.00296118	0.0111166	1.20154	0.264884
2-hexylbutanedioic acid	5702-91-0	Lipids	Fatty Acids and Conjugates	1.16055e-05	1.57738e-05	1.57629	9.6708e-05	0.00061655	1.35917	0.442723
Alternariol	641-38-3	Phenylpropanoids	Coumarins and derivatives	5.97199e-06	2.14928e-05	1.6384	4.27409e-12	1.04091e-09	3.59894	1.84757
(E)-3-hydroxy-4,9-dimethyl-10-[(2R,3R,4S,5S,6R)-3,4,5-trihydroxy-6-(hydroxymethyl)oxan-2-yl]oxydodec-6-enedioic acid		Lipids	Saccharolipids	0.000746847	0.000813092	1.41866	0.000380671	0.00197813	1.0887	0.122606
Lonicerin	25694-72-8	Phenylpropanoids	Flavonoids	0.000464466	0.000493776	1.07373	0.0239834	0.0619781	1.0631	0.0882841
Neriifolin	466-07-9	Steroids and steroid derivatives	Steroid lactones	1.02702e-05	1.47402e-05	1.38716	0.000788654	0.00365866	1.43524	0.52129
(E)-6-(1,3-dihydroxy-4,4,8,10,14-pentamethyl-2,3,5,6,7,9,11,15,16,17-decahydro-1H-cyclopenta[a]phenanthren-17-yl)-2-methyl-hept-2-enoic acid		Terpenoids	Triterpenoids	1.81692e-05	3.25785e-05	1.59787	4.91058e-07	7.17291e-06	1.79306	0.842424
Platycodigenin	22327-82-8	Terpenoids	Triterpenoids	2.47035e-05	4.5165e-05	1.63949	6.35761e-07	8.88297e-06	1.82828	0.870487
3,5-Di-tert-butylphenol	1138-52-9	Phenylpropanoids	Other Phenylpropanoids	0.000150194	0.000177046	1.4651	0.000166135	0.000976302	1.17878	0.237292
Erucamide	112-84-5	Lipids	Fatty Acids and Conjugates	0.000117641	0.000143301	1.07915	0.0183472	0.0497632	1.21813	0.284667
(2S,4aS,6aS,6bR,10S,12aS,14bS)-10-hydroxy-2,4a,6a,6b,9,9,12a-heptamethyl-13-oxo-3,4,5,6,6a,7,8,8a,10,11,12,14b-dodecahydro-1H-picene-2-carboxylic acid	1449-05-4	Terpenoids	Triterpenoids	7.622e-06	1.27743e-05	1.63515	1.28725e-06	1.58525e-05	1.67598	0.745005
beta-Chamigrenic acid		Terpenoids	Sesquiterpenoids	2.72636e-05	3.23847e-05	1.4076	0.000413768	0.00212186	1.18783	0.248333
5,7-dihydroxy-2-phenyl-chroman-4-one	480-39-7|68745-38-0	Phenylpropanoids	Flavonoids	2.75092e-06	4.92025e-06	1.48432	8.11896e-06	7.51214e-05	1.78858	0.838816
4-hydroxy-3-(3-methylbut-2-enyl)benzoic acid	1138-41-6	Phenylpropanoids	Phenolic acids	5.80993e-06	6.89526e-06	1.54207	9.35449e-06	8.46623e-05	1.18681	0.247083
(2E,5E)-3,5,7-trimethylocta-2,5-dienedioic acid		Lipids	Fatty Acids and Conjugates	1.28789e-05	3.05554e-05	1.60574	1.24386e-08	3.76665e-07	2.37251	1.24641
3-(1-hydroxy-3-methyl-butyl)-6-[2-hydroxy-4-methyl-6-[[(2R,3R,4S,5R)-3,4,5-trihydroxytetrahydropyran-2-yl]oxymethyl]phenoxy]-2-methoxy-benzoic acid		Polyketides	Aromatic polyketides	6.53773e-05	7.16425e-05	1.43935	0.000255231	0.00141018	1.09583	0.132026
(2E,4E)-5-(3,8-dihydroxy-1,5-dimethyl-7-oxo-6-oxabicyclo[3.2.1]octan-8-yl)-3-methyl-penta-2,4-dienoic acid		Terpenoids	Sesquiterpenoids	0.000182448	0.000192522	1.11495	0.0162738	0.0449694	1.05522	0.0775388
2-Hydroxyisobutyric acid	594-61-6	Organic acids and derivatives	Hydroxy acids	3.61328e-05	6.09235e-05	1.49773	9.86792e-06	8.82821e-05	1.6861	0.753688
Propionic acid	68990-37-4|90990-11-7|68937-68-8|79-09-4	Organic acids and derivatives	Carboxylic acids	0.000229642	0.00242415	1.65191	6.07926e-09	2.12057e-07	10.5562	3.40002
3-[(3S,5R,10S,13R,14S,17R)-3-[(2R,3S,4R,5S,6S)-3,5-dihydroxy-4-methoxy-6-methyl-tetrahydropyran-2-yl]oxy-14-hydroxy-10,13-dimethyl-1,2,3,4,5,6,7,8,9,11,12,15,16,17-tetradecahydrocyclopenta[a]phenanthren-17-yl]-2H-furan-5-one	466-07-9	Steroids and steroid derivatives	Steroid lactones	1.02702e-05	1.47402e-05	1.38716	0.000788654	0.00365866	1.43524	0.52129
2-Hydroxypalmitic acid	2398-34-7|764-67-0	Lipids	Fatty Acids and Conjugates	1.04296e-05	1.41016e-05	1.4874	3.00262e-05	0.000226927	1.35207	0.435171
Stearamide	124-26-5	Lipids	Fatty Acids and Conjugates	9.5824e-05	0.000320533	1.64772	2.08381e-08	5.72749e-07	3.34501	1.74201
Sph(d18:0)	764-22-7|3102-56-5	Lipids	Sphingolipids	1.53489e-05	0.000389458	1.64622	3.54983e-07	5.50545e-06	25.3736	4.66526
6-[(E)-2-(4-hydroxyphenyl)vinyl]-4-methoxy-pyran-2-one	39986-86-2	Phenylpropanoids	Other Phenylpropanoids	2.15944e-05	3.16588e-05	1.62131	7.7273e-09	2.58546e-07	1.46607	0.55195
5-Hydroxyhexanoic acid	44843-89-2	Lipids	Fatty Acids and Conjugates	7.04713e-06	5.5053e-05	1.64905	7.83646e-15	2.09934e-11	7.81212	2.96571
Hygric acid	475-11-6	Amino acids and derivatives	Amino acid derivatives	0.000583813	0.000847738	1.61609	4.27564e-08	1.00829e-06	1.45207	0.538111
3-Hydroxydecanoic acid	19526-23-9	Organic acids and derivatives	Hydroxy acids	5.49201e-06	1.67965e-05	1.23781	0.000373868	0.00194807	3.05836	1.61276
Dodecanedioic acid	693-23-2	Lipids	Fatty Acids and Conjugates	5.36032e-06	8.39715e-06	1.24511	0.0410565	0.095387	1.56654	0.647579
3-(1,2-dihydroxypropyl)-1,6,8-trihydroxy-anthracene-9,10-dione		Polyketides	Aromatic polyketides	4.03309e-06	4.41265e-06	1.18368	0.00923981	0.0283885	1.09411	0.129761
5,7-Dihydroxy-4-methylcoumarin	2107-76-8	Phenylpropanoids	Coumarins and derivatives	9.00387e-05	0.000110899	1.57703	1.97064e-06	2.26447e-05	1.23168	0.300633
Butyllactate	138-22-7	Lipids	Fatty Acids and Conjugates	9.48883e-06	1.21547e-05	1.54589	8.00991e-06	7.43693e-05	1.28095	0.357216
5-[(2S,3R,4S,5S,6R)-6-[[(2R,3R,4R)-3,4-dihydroxy-4-(hydroxymethyl)tetrahydrofuran-2-yl]oxymethyl]-3,4,5-trihydroxy-tetrahydropyran-2-yl]oxy-4-(3,4-dihydroxyphenyl)-7-hydroxy-chromen-2-one	116329-90-9	Phenylpropanoids	Coumarins and derivatives	4.96974e-05	5.89866e-05	1.29054	0.00373224	0.0134992	1.18692	0.247218
Sanguic acid	821797-62-0	Terpenoids	Triterpenoids	3.12717e-06	4.03866e-06	1.50164	5.34925e-05	0.0003717	1.29148	0.36902
(E)-2-(3,5-dihydroxy-4,4,10,13-tetramethyl-2,3,6,7,11,12,14,15,16,17-decahydro-1H-cyclopenta[a]phenanthren-17-yl)-6-hydroxy-5,6-dimethyl-hept-4-en-3-one		Steroids and steroid derivatives	Bile acids and derivatives	1.81692e-05	3.25785e-05	1.59787	4.91058e-07	7.17291e-06	1.79306	0.842424
(10E,12E)-9-hydroxyoctadeca-10,12-dienoic acid	115185-06-3|15514-85-9	Lipids	Eicosanoids	1.89919e-05	3.95421e-05	1.39853	0.00750072	0.0239498	2.08205	1.058
3-(3-Methoxyphenyl)propanoic acid	10516-71-9	Phenylpropanoids	Other Phenylpropanoids	1.8955e-05	3.04722e-05	1.63776	1.91147e-09	8.54292e-08	1.60761	0.684918
Isoschaftoside	52012-29-0	Phenylpropanoids	Flavonoids	0.00019135	0.000206762	1.35495	0.00103582	0.00460435	1.08054	0.111759
5,7-dihydroxy-2-(4-hydroxyphenyl)-8-[3,4,5-trihydroxy-6-(hydroxymethyl)tetrahydropyran-2-yl]-6-(3,4,5-trihydroxytetrahydropyran-2-yl)chromen-4-one	73543-87-0	Phenylpropanoids	Flavonoids	0.00019135	0.000206762	1.35495	0.00103582	0.00460435	1.08054	0.111759
Andrographolide	5508-58-7	Terpenoids	Diterpenoids	1.12459e-05	1.26704e-05	1.29525	0.00292555	0.0110065	1.12666	0.172057
3-Epioleanolic acid	25499-90-5	Terpenoids	Triterpenoids	6.5789e-05	9.07291e-05	1.62007	7.37464e-08	1.55724e-06	1.37909	0.463719
18α-Glycyrrhetinic acid	471-53-4|1449-05-4	Terpenoids	Triterpenoids	7.622e-06	1.27743e-05	1.63515	1.28725e-06	1.58525e-05	1.67598	0.745005
1,1,9a-trimethyl-3,4,8,9-tetrahydro-2H-benzo[7]annulene-7-carboxylic acid		Organic acids and derivatives	Carboxylic acids	2.72636e-05	3.23847e-05	1.4076	0.000413768	0.00212186	1.18783	0.248333
2,10,10-trimethyltricyclo[6.3.0.01,5]undec-6-ene-6-carboxylic acid		Terpenoids	Sesquiterpenoids	2.72636e-05	3.23847e-05	1.4076	0.000413768	0.00212186	1.18783	0.248333
Sph(t18:0)	554-62-1	Lipids	Sphingolipids	7.76941e-05	8.8352e-05	1.30051	0.0022159	0.00869737	1.13718	0.185458
6-hydroxy-1,5-dimethoxy-xanthen-9-one	162441-68-1	Phenylpropanoids	Other Phenylpropanoids	1.51089e-05	2.14908e-05	1.60027	4.63028e-07	6.83553e-06	1.42239	0.508316
(3R,4S)-6,8-dihydroxy-3,4,5-trimethyl-1-oxo-isochromane-7-carboxylic acid	65718-85-6	Phenylpropanoids	Coumarins and derivatives	1.8422e-05	2.05762e-05	1.09827	0.0200319	0.0535213	1.11693	0.159544
3-isobutyl-2,3,6,7,8,8a-hexahydropyrrolo[1,2-a]pyrazine-1,4-dione	2873-36-1|5654-86-4	Amino acids and derivatives	Dipeptides	4.37353e-05	0.000313127	1.36689	4.87914e-11	5.78317e-09	7.1596	2.83988
(1S,3R,4R,5R)-1,3,4-trihydroxy-5-[(E)-3-(3-hydroxy-4-methoxy-phenyl)prop-2-enoyl]oxy-cyclohexanecarboxylic acid		Phenylpropanoids	Other Phenylpropanoids	5.61641e-05	6.33046e-05	1.22176	0.00626248	0.0206069	1.12714	0.172661
4-(3,4-dihydroxyphenyl)-7-hydroxy-5-[3,4,5-trihydroxy-6-[(3,4,5-trihydroxytetrahydropyran-2-yl)oxymethyl]tetrahydropyran-2-yl]oxy-chromen-2-one		Phenylpropanoids	Coumarins and derivatives	4.83311e-05	6.33001e-05	1.35176	0.00188681	0.00760223	1.30972	0.389258
Methyl pentadecanoate	68937-84-8|7132-64-1	Lipids	Fatty Acids and Conjugates	0.000835857	0.000901972	1.16466	0.0100545	0.0303873	1.0791	0.109825
Myristic acid	32112-52-0|62217-70-3|544-63-8	Lipids	Fatty Acids and Conjugates	0.000256573	0.000308054	1.55035	1.06141e-05	9.37809e-05	1.20065	0.263814
(3S)-3-acetoxy-3-[(1R,2R,5R,6R,10S,11S,14S)-11-(3-furyl)-5-(1-hydroxy-1-methyl-ethyl)-2,6,10-trimethyl-3,13-dioxo-12,15-dioxatetracyclo[8.5.0.01,14.02,7]pentadecan-6-yl]propanoic acid		Terpenoids	Triterpenoids	7.31615e-09	2.94349e-06	1.65268	2.19101e-07	3.69775e-06	402.328	8.65223
[3,4,5-trihydroxy-6-(hydroxymethyl)tetrahydropyran-2-yl] 1,10,11-trihydroxy-9-(hydroxymethyl)-1,2,6a,6b,9,12a-hexamethyl-2,3,4,5,6,6a,7,8,8a,10,11,12,13,14b-tetradecahydropicene-4a-carboxylate	87340-30-5	Terpenoids	Saponins	7.03559e-06	1.2687e-05	1.44295	1.03651e-05	9.20094e-05	1.80327	0.850612
5,7-Dihydroxychromone	31721-94-5	Polyketides	Other polyketides	8.25736e-05	0.000103237	1.58163	1.53184e-06	1.8311e-05	1.25024	0.322203
Quercetin 3-gentiobioside	117-39-5|7431-83-6	Phenylpropanoids	Flavonoids	0.00195821	0.00212447	1.31338	0.00210283	0.00831611	1.0849	0.117563
Pyruvate	127-17-3	Organic acids and derivatives	Keto acids	0.000762038	0.00250451	1.6221	8.7153e-11	8.54185e-09	3.28659	1.71659
Galactose 1-phosphate	2255-14-3	Carbohydrates	Saccharides and glycosides	5.29578e-05	0.000331663	1.63984	9.29111e-13	4.24462e-10	6.26277	2.6468
(Z)-2-hydroxyoctadec-9-enoic acid	56472-29-8	Lipids	Fatty Acids and Conjugates	1.69e-05	3.74812e-05	1.49875	0.00158	0.00656643	2.21783	1.14915
(E)-6-hydroxyoctadec-4-enoic acid		Lipids	Eicosanoids	1.69e-05	3.74812e-05	1.49875	0.00158	0.00656643	2.21783	1.14915
4'-Hydroxy-3'-methylacetophenone	876-02-8	Phenylpropanoids	Other Phenylpropanoids	1.46684e-05	1.75097e-05	1.15253	0.0349201	0.0837349	1.19371	0.25545
2-Hydroxy-6-methoxybenzoic acid	3147-64-6	Phenylpropanoids	Phenolic acids	0.000140443	0.000250184	1.64635	1.53581e-12	5.36652e-10	1.78139	0.833004
Vicenin 3	59914-91-9	Phenylpropanoids	Flavonoids	0.00019135	0.000206762	1.35495	0.00103582	0.00460435	1.08054	0.111759
(1S,5S,8S,9R)-2,5,9-trimethyltricyclo[6.3.0.01,5]undec-2-ene-3-carboxylic acid		Terpenoids	Sesquiterpenoids	2.72636e-05	3.23847e-05	1.4076	0.000413768	0.00212186	1.18783	0.248333
3-phenyl-1-(2,4,6-trihydroxyphenyl)prop-2-en-1-one	4197-97-1	Phenylpropanoids	Flavonoids	2.75092e-06	4.92025e-06	1.48432	8.11896e-06	7.51214e-05	1.78858	0.838816
2-Hydroxybutyric acid	3347-90-8	Organic acids and derivatives	Hydroxy acids	3.61328e-05	6.09235e-05	1.49773	9.86792e-06	8.82821e-05	1.6861	0.753688
Noreugenin	1013-69-0	Polyketides	Other polyketides	9.00387e-05	0.000110899	1.57703	1.97064e-06	2.26447e-05	1.23168	0.300633
Hamaudol	735-46-6	Polyketides	Other polyketides	7.2582e-06	1.64024e-05	1.64656	1.34615e-12	4.96272e-10	2.25985	1.17623
5,7-dimethoxy-6-[(E)-3-oxobut-1-enyl]chromen-2-one	85011-58-1	Phenylpropanoids	Coumarins and derivatives	3.3471e-05	3.68041e-05	1.28206	0.00294945	0.0110819	1.09958	0.136955
Azaleatin	529-51-1	Phenylpropanoids	Flavonoids	0.000320262	0.000341762	1.01307	0.0325892	0.0792811	1.06713	0.0937407
1-Oleoyl-sn-glycerol 3-phosphate	22002-87-5	Lipids	Glycerophospholipids	6.86937e-06	8.52675e-06	1.04198	0.0238242	0.061701	1.24127	0.311818
Monobutyl phthalate	34-74-2|131-70-4	Phenylpropanoids	Phenolic acids	3.45753e-06	4.70694e-06	1.19893	0.00960457	0.0292941	1.36136	0.44505
1-methyl-2,3,4,9-tetrahydro-1H-pyrido[3,4-b]indole-3-carboxylic acid	5470-37-1	Alkaloids	Other alkaloids	1.67724e-05	3.70136e-05	1.6168	1.10902e-08	3.43599e-07	2.20682	1.14197
4-Hydroxyphenethylalcohol	501-94-0	Phenylpropanoids	Other Phenylpropanoids	7.4693e-06	0.000179142	1.64351	0.00017272	0.00100939	23.9837	4.58399
(2R,3S,4S,5R,6R)-2-(hydroxymethyl)-6-[(1R,3S)-3-hydroxy-1-methyl-butoxy]tetrahydropyran-3,4,5-triol	183744-50-5	Lipids	Saccharolipids	0.000157938	0.000178583	1.36337	0.00112776	0.00495006	1.13071	0.177235
4-O-p-Coumaroylquinic acid	53539-37-0	Phenylpropanoids	Other Phenylpropanoids	0.000176777	0.000230017	1.54871	4.29446e-06	4.36993e-05	1.30117	0.379808
Alisol B 23-acetate	26575-95-1	Terpenoids	Triterpenoids	2.65021e-06	6.97511e-06	1.64403	3.75392e-11	4.80367e-09	2.63191	1.39611
3-Hydroxybutyric acid	625-72-9	Organic acids and derivatives	Hydroxy acids	3.61328e-05	6.09235e-05	1.49773	9.86792e-06	8.82821e-05	1.6861	0.753688
12-Methyltridecanoic acid	2724-57-4	Lipids	Fatty Acids and Conjugates	0.000256573	0.000308054	1.55035	1.06141e-05	9.37809e-05	1.20065	0.263814
NAE(16:1)	94421-67-7	Lipids	Fatty Acids and Conjugates	2.05963e-05	5.05315e-05	1.63872	4.07425e-11	5.11624e-09	2.45342	1.2948
Baimaside	27459-71-8|18609-17-1	Phenylpropanoids	Flavonoids	0.00119675	0.00133019	1.27029	0.00319454	0.0118389	1.11151	0.152514
3-Pyridylacetic acid	501-81-5|6419-36-9	Alkaloids	Pyridine alkaloids	0.000129517	0.000179587	1.55575	5.06293e-06	5.03337e-05	1.38659	0.471541
Trigonelline	535-83-1	Alkaloids	Pyridine alkaloids	0.000129517	0.000179587	1.55575	5.06293e-06	5.03337e-05	1.38659	0.471541
cis-9-Palmitoleic acid	373-49-9|2091-29-4	Lipids	Fatty Acids and Conjugates	0.000167735	0.000208758	1.57644	2.34251e-06	2.62132e-05	1.24457	0.315648
1-O-Hexadecyl-sn-glycero-3-phosphocholine (LPC(O-16:0/0:0))	52691-62-0	Lipids	Glycerophospholipids	3.50475e-06	4.80919e-06	1.54189	7.76033e-06	7.23026e-05	1.37219	0.456481
Kaempferol	520-18-3	Phenylpropanoids	Flavonoids	5.49207e-05	6.50007e-05	1.51335	2.31825e-05	0.000182178	1.18354	0.243106
(2S,3S,4S,5R,6R)-6-(3-benzoyloxy-2-hydroxy-propoxy)-3,4,5-trihydroxy-tetrahydropyran-2-carboxylic acid		Phenylpropanoids	Phenolic acids	0.000432256	0.000462583	1.12974	0.015078	0.0422667	1.07016	0.0978291
2-phenyl-2-[3,4,5-trihydroxy-6-(hydroxymethyl)tetrahydropyran-2-yl]oxy-acetonitrile		Amino acids and derivatives	Amino acid derivatives	4.2471e-05	8.51574e-05	1.64203	2.67034e-10	1.85009e-08	2.00507	1.00365
Citramalic acid	2306-22-1|597-44-4	Lipids	Fatty Acids and Conjugates	0.00018819	0.00143461	1.65205	2.69e-09	1.11784e-07	7.62323	2.9304
Pyroglutamic acid	98-79-3	Amino acids and derivatives	Aminoacids	0.000102904	0.000237005	1.63637	1.60694e-10	1.30505e-08	2.30317	1.20362
Malonic acid	141-82-2	Organic acids and derivatives	Carboxylic acids	0.000227092	0.000528161	1.64378	1.13167e-10	1.02653e-08	2.32575	1.2177
1,5-Anhydroglucitol	40026-07-1|154-58-5	Carbohydrates	Saccharides and glycosides	5.30513e-05	9.22859e-05	1.60552	4.32308e-05	0.000310378	1.73956	0.798722
2-(1-hydroxypropan-2-yl)-3,3,6-trimethyl-5,6-dihydro-2H-1-benzofuran-7-carbaldehyde		Terpenoids	Sesquiterpenoids	5.91752e-06	1.69038e-05	1.64667	1.25632e-07	2.38245e-06	2.85657	1.51428
(5R,10S,13R,14R,17R)-17-[(1R,4S)-4,5-dihydroxy-1,5-dimethyl-hexyl]-4,4,10,13,14-pentamethyl-2,5,6,11,12,15,16,17-octahydro-1H-cyclopenta[a]phenanthrene-3,7-dione	217476-73-8	Terpenoids	Triterpenoids	1.81692e-05	3.25785e-05	1.59787	4.91058e-07	7.17291e-06	1.79306	0.842424
2-Hydroxystearic acid	629-22-1|1330-70-7|17773-30-7	Lipids	Fatty Acids and Conjugates	6.51883e-06	7.31709e-06	1.27573	0.00287909	0.0108632	1.12246	0.166658
(E)-5-(2,3-dimethyl-3-tricyclo[2.2.1.02,6]heptanyl)-2-methyl-pent-2-enoic acid	74642-79-8	Terpenoids	Sesquiterpenoids	2.72636e-05	3.23847e-05	1.4076	0.000413768	0.00212186	1.18783	0.248333
Pipecolic acid	3105-95-1	Amino acids and derivatives	Amino acid derivatives	0.000583813	0.000847738	1.61609	4.27564e-08	1.00829e-06	1.45207	0.538111
6,8-dihydroxy-3-methyl-isochromen-1-one	1204-37-1	Phenylpropanoids	Coumarins and derivatives	9.00387e-05	0.000110899	1.57703	1.97064e-06	2.26447e-05	1.23168	0.300633
Valpromide	2430-27-5	Organic acids and derivatives	Other organic acids	2.07334e-05	2.37159e-05	1.31608	0.00166863	0.00686942	1.14385	0.193898
(±)-Dihydroactinidiolide	17092-92-1|15356-74-8	Terpenoids	Carotenoids	3.52352e-05	5.47362e-05	1.61242	1.26346e-08	3.82023e-07	1.55345	0.635477
Coumarin	91-64-5	Phenylpropanoids	Coumarins and derivatives	0.00048924	0.000527127	1.05884	0.0252879	0.0646665	1.07744	0.107609
Betaine	107-43-7	Amino acids and derivatives	Amino acid derivatives	0.000629128	0.00147461	1.63767	5.76366e-10	3.47993e-08	2.3439	1.22891
Proline	37159-97-0|4305-67-3|609-36-9|147-85-3	Amino acids and derivatives	Aminoacids	0.000183783	0.000296434	1.63379	1.12783e-09	5.71511e-08	1.61296	0.689709
Pentadecanoic acid	1002-84-2	Lipids	Fatty Acids and Conjugates	7.61232e-05	8.63721e-05	1.48731	7.19297e-05	0.000478072	1.13464	0.182229
Hexadecanedioic acid	505-54-4	Lipids	Fatty Acids and Conjugates	6.722e-06	8.03565e-06	1.46706	0.000125792	0.000770083	1.19543	0.257525
(2R,3R,4S,5S,6R)-2-benzyloxy-6-(hydroxymethyl)tetrahydropyran-3,4,5-triol	4304-12-5	Phenylpropanoids	Other Phenylpropanoids	2.07134e-05	3.03881e-05	1.57163	1.35785e-06	1.65696e-05	1.46708	0.552947
Salicylic acid	69-72-7	Phenylpropanoids	Phytohormone	0.000210934	0.000276121	1.54576	0.000205966	0.00117447	1.30904	0.388509
Pyrocatechol	12385-08-9|120-80-9	Phenylpropanoids	Other Phenylpropanoids	5.96452e-05	0.000397937	1.65154	1.22922e-08	3.73921e-07	6.67174	2.73806
Hydroquinone	123-31-9|3225-30-7	Phenylpropanoids	Other Phenylpropanoids	5.96452e-05	0.000397937	1.65154	1.22922e-08	3.73921e-07	6.67174	2.73806
Lactate	26100-51-6|598-82-3|50-21-5	Organic acids and derivatives	Hydroxy acids	0.00319365	0.00810945	1.63031	1.6372e-10	1.31579e-08	2.53924	1.3444
Gluconic acid	526-95-4|133-42-6	Carbohydrates	Saccharides and glycosides	0.00473183	0.00529985	1.4329	0.000329371	0.00174656	1.12004	0.163553
4′-Hydroxy-2′-methylacetophenone	875-59-2	Others	Others	1.46684e-05	1.75097e-05	1.15253	0.0349201	0.0837349	1.19371	0.25545
2,6-Dimethyl-4-hydroxybenzaldehyde	70547-87-4	Others	Others	1.46684e-05	1.75097e-05	1.15253	0.0349201	0.0837349	1.19371	0.25545
2'-Hydroxy-4'-methylacetophenone	6921-64-8	Others	Others	1.46684e-05	1.75097e-05	1.15253	0.0349201	0.0837349	1.19371	0.25545
Schaftoside	51938-32-0	Phenylpropanoids	Flavonoids	0.00019135	0.000206762	1.35495	0.00103582	0.00460435	1.08054	0.111759
Hydroxyacetone	116-09-6	Others	Others	0.000229642	0.00242415	1.65191	6.07926e-09	2.12057e-07	10.5562	3.40002
2-phenyl-2-[(2R,3R,4S,5S,6R)-3,4,5-trihydroxy-6-(hydroxymethyl)tetrahydropyran-2-yl]oxy-acetonitrile	138-53-4	Amino acids and derivatives	Amino acid derivatives	4.2471e-05	8.51574e-05	1.64203	2.67034e-10	1.85009e-08	2.00507	1.00365
Dimethadione	695-53-4	Alkaloids	Other alkaloids	0.000102904	0.000237005	1.63637	1.60694e-10	1.30505e-08	2.30317	1.20362
Dihydroxyacetone	96-26-4	Carbohydrates	Saccharides and glycosides	0.00319365	0.00810945	1.63031	1.6372e-10	1.31579e-08	2.53924	1.3444
Glyceraldehyde	56-82-6|367-47-5	Carbohydrates	Saccharides and glycosides	0.00319365	0.00810945	1.63031	1.6372e-10	1.31579e-08	2.53924	1.3444
(E)-4,9-dimethyl-3,10-bis[[(2R,3R,4S,5S,6R)-3,4,5-trihydroxy-6-(hydroxymethyl)oxan-2-yl]oxy]dodec-6-enedioic acid		Lipids	Saccharolipids	0.000335425	0.000373947	1.29839	0.00243595	0.0094339	1.11484	0.156842
Dethiobiotin	15720-25-9|636-20-4	Alkaloids	Pyrrolidine alkaloids	1.07587e-05	0.000105241	1.63689	0.000149144	0.000887354	9.78197	3.29013
2'-Deoxyadenosine 5'-monophosphate (dAMP)	653-63-4	Carbohydrates	Nucleosides	2.30097e-05	3.03985e-05	1.46823	5.67279e-05	0.000390669	1.32112	0.401758
Glutarylcarnitine	102636-82-8	Lipids	Carnitines	2.2285e-05	0.00015163	1.64979	4.24688e-08	1.00623e-06	6.80412	2.76641
8-hydroxy-6-methyl-2-(4-methylpent-3-enyl)octa-2,6-dienoic acid		Terpenoids	Monoterpenoids	1.12533e-05	1.26726e-05	1.48404	8.38291e-05	0.000547649	1.12612	0.171361
3,5-Dimethoxycinnamic acid	16909-11-8|20767-04-8	Phenylpropanoids	Other Phenylpropanoids	4.82974e-06	9.26238e-06	1.5621	9.78251e-07	1.26516e-05	1.91778	0.93944
3-(3-hydroxy-5-methyl-phenoxy)-5-methyl-benzene-1,2-diol		Polyketides	Aromatic polyketides	0.00012383	0.000170807	1.6297	7.13918e-09	2.40672e-07	1.37937	0.464004
4-hydroxy-3,5,5-trimethyl-4-[(E)-3-[3,4,5-trihydroxy-6-[(3,4,5-trihydroxytetrahydropyran-2-yl)oxymethyl]tetrahydropyran-2-yl]oxybut-1-enyl]cyclohex-2-en-1-one	126221-59-8	Lipids	Saccharolipids	0.000588704	0.000625224	1.20582	0.00757437	0.0241332	1.06203	0.0868298
Procyanidin B2	29106-49-8	Phenylpropanoids	Anthocyanidins	0.000546823	0.000661011	1.55583	6.54297e-06	6.25858e-05	1.20882	0.2736
4-Oxohexanoic acid	1117-74-4	Organic acids and derivatives	Keto acids	2.06003e-05	0.000514688	1.6516	3.22533e-07	5.1147e-06	24.9845	4.64296
Eicosapentaenoic acid	10417-94-4	Lipids	Eicosanoids	5.34008e-06	1.0139e-05	1.64255	1.26158e-06	1.55842e-05	1.89865	0.924977
Isovanillin	621-59-0	Phenylpropanoids	Phenolic acids	2.33783e-05	3.03905e-05	1.56045	2.97634e-06	3.21422e-05	1.29994	0.378448
1,6-dihydroxy-3-methoxy-8-methyl-xanthen-9-one	3569-83-3	Polyketides	Other polyketides	2.79913e-06	1.67533e-05	1.64897	1.92151e-09	8.55081e-08	5.9852	2.5814
(2E,4E)-3,5,7-trimethylocta-2,4-dienedioic acid		Lipids	Fatty Acids and Conjugates	1.28789e-05	3.05554e-05	1.60574	1.24386e-08	3.76665e-07	2.37251	1.24641
4-O-feruloyl-D-quinic acid		Phenylpropanoids	Other Phenylpropanoids	5.61641e-05	6.33046e-05	1.22176	0.00626248	0.0206069	1.12714	0.172661
3-Hydroxypyruvic acid	1113-60-6	Organic acids and derivatives	Hydroxy acids	0.000227092	0.000528161	1.64378	1.13167e-10	1.02653e-08	2.32575	1.2177
3,7-Dimethyluric acid	13087-49-5	Alkaloids	Purine alkaloids	0.00473183	0.00529985	1.4329	0.000329371	0.00174656	1.12004	0.163553
6-hydroxy-3-(2-oxochromen-7-yl)oxy-7-[(2S,3R,4S,5S,6R)-3,4,5-trihydroxy-6-(hydroxymethyl)tetrahydropyran-2-yl]oxy-chromen-2-one	438578-91-7	Phenylpropanoids	Coumarins and derivatives	3.74945e-06	4.3915e-06	1.09803	0.017986	0.0489434	1.17124	0.228036
methyl (1S,4aS,5S,7aS)-7-(acetoxymethyl)-5-hydroxy-1-[(2S,3R,4S,5S,6R)-3,4,5-trihydroxy-6-(hydroxymethyl)tetrahydropyran-2-yl]oxy-1,4a,5,7a-tetrahydrocyclopenta[c]pyran-4-carboxylate	14260-99-2	Terpenoids	Monoterpenoids	2.16644e-05	2.65147e-05	1.31624	0.00188934	0.00760703	1.22388	0.291465
(2R,3R,4S,5S,6R)-2-[2-(4-methoxyphenyl)ethoxy]-6-[[(2S,3R,4S,5S)-3,4,5-trihydroxytetrahydropyran-2-yl]oxymethyl]tetrahydropyran-3,4,5-triol		Phenylpropanoids	Other Phenylpropanoids	1.88853e-05	2.46901e-05	1.56338	3.50922e-06	3.69535e-05	1.30738	0.386673
3-Methylxanthine	1076-22-8	Alkaloids	Purine alkaloids	0.000248304	0.000265218	1.07226	0.0226399	0.0592253	1.06812	0.0950694
Palmitic acid	57-10-3	Lipids	Fatty Acids and Conjugates	0.000835857	0.000901972	1.16466	0.0100545	0.0303873	1.0791	0.109825
6-[(2R)-2,3-dihydroxy-3-methyl-butyl]-7-hydroxy-chromen-2-one	20516-23-8	Phenylpropanoids	Coumarins and derivatives	0.000347749	0.000389187	1.35243	0.00102551	0.00456575	1.11916	0.162418
7-methoxy-8-(3-methyl-5-oxo-2H-furan-4-yl)chromen-2-one	84041-46-3	Phenylpropanoids	Coumarins and derivatives	8.58381e-05	0.000162287	1.42973	0.000325112	0.00172763	1.89062	0.91886
trans-Vaccenic acid	693-72-1|143-25-9|62972-93-4	Lipids	Fatty Acids and Conjugates	4.35104e-05	4.90519e-05	1.36654	0.000980055	0.00439698	1.12736	0.172951
Oleic acid	2027-47-6|68412-07-7|99148-48-8|112-80-1	Lipids	Fatty Acids and Conjugates	4.35104e-05	4.90519e-05	1.36654	0.000980055	0.00439698	1.12736	0.172951
3,15-dihydroxyhexadecanoic acid		Lipids	Fatty Acids and Conjugates	9.45025e-07	3.01888e-06	1.64473	7.31045e-11	7.53238e-09	3.1945	1.67559
Valeric acid	109-52-4|67291-18-3	Lipids	Fatty Acids and Conjugates	6.36137e-06	8.09427e-05	1.65024	7.77023e-10	4.33064e-08	12.7241	3.66949
Procyanidin C1	37064-30-5	Phenylpropanoids	Anthocyanidins	0.000180206	0.000288926	1.41725	0.00333007	0.0122542	1.60331	0.681057
5-hydroxy-8-methoxy-2-methyl-10-[(2S,3R,4S,5S,6R)-3,4,5-trihydroxy-6-[[(2R,3R,4S,5S,6R)-3,4,5-trihydroxy-6-(hydroxymethyl)tetrahydropyran-2-yl]oxymethyl]tetrahydropyran-2-yl]oxy-benzo[h]chromen-4-one	200127-93-1	Polyketides	Other polyketides	0.000154076	0.000169099	1.27991	0.00314589	0.011692	1.0975	0.134225
Rutin	153-18-4	Phenylpropanoids	Flavonoids	2.87739e-05	5.06411e-05	1.29291	0.00117946	0.00514496	1.75996	0.815546
7-Methylxanthine	552-62-5	Alkaloids	Purine alkaloids	0.000248304	0.000265218	1.07226	0.0226399	0.0592253	1.06812	0.0950694
Paeonol	552-41-0	Phenylpropanoids	Other Phenylpropanoids	1.88485e-05	2.09233e-05	1.21374	0.0166124	0.0457729	1.11008	0.150659
5-hydroxy-6,7-dimethoxy-2-[4-[(2S,3R,4S,5S,6R)-3,4,5-trihydroxy-6-(hydroxymethyl)tetrahydropyran-2-yl]oxyphenyl]chromen-4-one	13020-19-4	Phenylpropanoids	Flavonoids	3.94295e-06	9.48595e-06	1.58874	1.76036e-06	2.05516e-05	2.4058	1.26652
[(2R,3S,4S,4aR,10bS)-3,4,8,10-tetrahydroxy-9-methoxy-6-oxo-3,4,4a,10b-tetrahydro-2H-pyrano[3,2-c]isochromen-2-yl]methyl 3,4,5-trihydroxybenzoate	82958-44-9	Phenylpropanoids	Coumarins and derivatives	2.20099e-06	2.8056e-06	1.23415	0.0068691	0.0222549	1.2747	0.350156
Tryptophol	526-55-6	Alkaloids	Indole alkaloids	5.42808e-08	1.23123e-05	1.58432	4.44054e-09	1.67536e-07	226.826	7.82544
3-Isopropylmalic acid	126576-14-5	Lipids	Fatty Acids and Conjugates	7.08014e-05	0.00235239	1.65256	5.87494e-09	2.0663e-07	33.2251	5.0542
2-Ethyl-2-hydroxybutyric acid	3639-21-2	Lipids	Fatty Acids and Conjugates	9.31495e-06	7.13951e-05	1.64576	6.05154e-13	3.28615e-10	7.66456	2.9382
2-methylcitrate	6061-96-7	Organic acids and derivatives	Carboxylic acids	0.000111145	0.000207421	1.63371	1.47123e-09	6.94911e-08	1.86622	0.900117
p-Hydroxymandelic acid	1198-84-1|7198-10-9	Phenylpropanoids	Other Phenylpropanoids	2.94595e-05	3.37947e-05	1.35533	0.0012692	0.00547817	1.14716	0.198061
3-(2-Methoxyphenyl)propanoic acid	25173-35-7|6342-77-4	Phenylpropanoids	Other Phenylpropanoids	1.8955e-05	3.04722e-05	1.63776	1.91147e-09	8.54292e-08	1.60761	0.684918
Vicenin 2	23666-13-9	Phenylpropanoids	Flavonoids	0.000464466	0.000493776	1.07373	0.0239834	0.0619781	1.0631	0.0882841
Hexahydrocurcumin	36062-05-2	Phenylpropanoids	Other Phenylpropanoids	2.09525e-05	2.39445e-05	1.37753	0.000718767	0.00338604	1.1428	0.192571
Maculosin	4549-02-4	Amino acids and derivatives	Dipeptides	2.62011e-06	2.18284e-05	1.64479	3.81622e-13	2.3235e-10	8.33112	3.05851
4-Aminobenzoic acid	150-13-0	Phenylpropanoids	Phenolic acids	0.000125625	0.000165747	1.19648	0.00445339	0.0156156	1.31938	0.399858
Pinobanksin	548-82-3	Phenylpropanoids	Flavonoids	2.87324e-05	7.01846e-05	1.60408	5.38888e-09	1.94212e-07	2.4427	1.28848
[3-hydroxy-4-[(2S,3R,4S,5S,6R)-3,4,5-trihydroxy-6-(hydroxymethyl)tetrahydropyran-2-yl]oxy-phenyl]methyl 3,4-dihydroxybenzoate	20300-50-9	Phenylpropanoids	Phenolic acids	4.10464e-05	4.49003e-05	1.42409	0.000338255	0.00178871	1.09389	0.129469
methyl 2,8-dihydroxy-6-(hydroxymethyl)-9-oxo-xanthene-1-carboxylate	58450-00-3	Polyketides	Other polyketides	7.71831e-06	2.02293e-05	1.6346	2.74911e-10	1.89486e-08	2.62095	1.39009
Asperulosidic Acid	25368-11-0	Terpenoids	Monoterpenoids	0.000275692	0.000376774	1.13678	0.0194342	0.0521882	1.36665	0.450644
(2R,7R,8R,9R,10S,20S)-7,8,9,19-tetrahydroxy-6,17-bis(hydroxymethyl)-2,6,10,17-tetramethyl-hexacyclo[12.8.1.01,14.02,11.05,10.015,20]tricos-12-ene-20-carboxylic acid		Terpenoids	Triterpenoids	1.02702e-05	1.47402e-05	1.38716	0.000788654	0.00365866	1.43524	0.52129
2-Hydroxyoctanoic acid	617-73-2	Lipids	Fatty Acids and Conjugates	2.65777e-06	2.19031e-05	1.64923	4.59402e-09	1.70848e-07	8.24115	3.04285
5,7-dihydroxy-2-(4-hydroxyphenyl)-6,8-bis[3,4,5-trihydroxy-6-(hydroxymethyl)tetrahydropyran-2-yl]chromen-4-one	23666-13-9	Phenylpropanoids	Flavonoids	0.000464466	0.000493776	1.07373	0.0239834	0.0619781	1.0631	0.0882841
Homocitric acid	3562-74-1|13052-73-8	Organic acids and derivatives	Carboxylic acids	0.000111145	0.000207421	1.63371	1.47123e-09	6.94911e-08	1.86622	0.900117
5,6,7-Trimethoxycoumarin	55085-47-7	Phenylpropanoids	Coumarins and derivatives	1.12415e-05	1.22821e-05	1.09339	0.0193442	0.0519813	1.09256	0.127712
[2-hydroxy-1-[hydroxy-(7-methoxy-2-oxo-chromen-6-yl)methyl]-2-methyl-propyl] 3-methylbut-2-enoate		Phenylpropanoids	Coumarins and derivatives	1.30233e-05	2.41038e-05	1.64077	2.33282e-10	1.67696e-08	1.85083	0.888172
(2R,3R,4S,5S,6R)-2-[(E)-cinnamyl]oxy-6-[[(2R,3S,4S,5R)-3,4-dihydroxy-5-(hydroxymethyl)tetrahydrofuran-2-yl]oxymethyl]tetrahydropyran-3,4,5-triol	84954-93-8	Lipids	Saccharolipids	1.14472e-05	1.70987e-05	1.3304	0.0233914	0.0608113	1.49371	0.578897
Allopurinol-1-ribonucleoside	16220-07-8	Carbohydrates	Nucleosides	0.000163285	0.000497296	1.64166	5.53107e-11	6.13979e-09	3.04557	1.60671
4-Methylcatechol	452-86-8	Others	Others	1.98109e-05	3.71878e-05	1.56339	3.28526e-06	3.49408e-05	1.87714	0.908539
[2-hydroxy-1-[hydroxy-(7-methoxy-2-oxo-chromen-6-yl)methyl]-2-methyl-propyl] (E)-2-methylbut-2-enoate	83199-39-7	Phenylpropanoids	Coumarins and derivatives	1.30233e-05	2.41038e-05	1.64077	2.33282e-10	1.67696e-08	1.85083	0.888172
3-[(2S,3R,4S,5R,6R)-4-[(2S,3R,4S,5S,6R)-4,5-dihydroxy-6-(hydroxymethyl)-3-[(2S,3R,4S,5R)-3,4,5-trihydroxytetrahydropyran-2-yl]oxy-tetrahydropyran-2-yl]oxy-3,5-dihydroxy-6-(hydroxymethyl)tetrahydropyran-2-yl]oxy-2-(3,4-dihydroxyphenyl)-5,7-dihydroxy-chromen-4-one		Phenylpropanoids	Flavonoids	6.62168e-06	9.68142e-06	1.48016	5.18077e-05	0.00036187	1.46208	0.54802
5-hydroxy-7-[(2S,3R,4S,5S,6R)-3,4,5-trihydroxy-6-[[(2R,3R,4R,5R,6S)-3,4,5-trihydroxy-6-methyloxan-2-yl]oxymethyl]oxan-2-yl]oxychromen-2-one		Phenylpropanoids	Coumarins and derivatives	4.57989e-06	7.5597e-06	1.35521	0.00149476	0.00627772	1.65063	0.723016
Heptadecanoic acid	63399-94-0|506-12-7|67701-03-5|68424-37-3	Lipids	Fatty Acids and Conjugates	5.2807e-06	7.59688e-06	1.5509	9.5877e-06	8.63839e-05	1.43861	0.524678
2-[(2R,4aR,5R,8S)-4a,8-dimethyl-5-[(2R,3R,4S,5S,6R)-3,4,5-trihydroxy-6-(hydroxymethyl)tetrahydropyran-2-yl]oxy-3,4,5,6,7,8-hexahydro-2H-naphthalen-2-yl]prop-2-enoic acid		Terpenoids	Sesquiterpenoids	1.71284e-05	1.90388e-05	1.20163	0.00758358	0.0241549	1.11153	0.152552
5-Hydroxyvalproic acid	53660-23-4	Lipids	Fatty Acids and Conjugates	4.77467e-06	1.13335e-05	1.61937	6.79887e-09	2.31923e-07	2.37367	1.24712
Catechin	100786-01-4|7295-85-4|154-23-4	Phenylpropanoids	Flavonoids	3.26213e-05	3.64996e-05	1.24818	0.00515375	0.0175895	1.11889	0.162066
2-Isopropylmalic acid	3237-44-3|49601-06-1	Lipids	Fatty Acids and Conjugates	7.08014e-05	0.00235239	1.65256	5.87494e-09	2.0663e-07	33.2251	5.0542
(2R,3R,4S,5S,6R)-2-octoxy-6-[[(2S,3R,4S,5R)-3,4,5-trihydroxytetrahydropyran-2-yl]oxymethyl]tetrahydropyran-3,4,5-triol		Lipids	Saccharolipids	1.20501e-05	1.2722e-05	1.00224	0.0364234	0.0865648	1.05576	0.0782876
Auranofin	19879-84-6	Organic acids and derivatives	Carboxylic acids	1.74912e-05	5.08058e-05	1.64784	3.47056e-08	8.5875e-07	2.90466	1.53837
3-isopropyl-2,3,6,7,8,8a-hexahydropyrrolo[1,2-a]pyrazine-1,4-dione	5654-87-5	Amino acids and derivatives	Dipeptides	1.07587e-05	0.000105241	1.63689	0.000149144	0.000887354	9.78197	3.29013
5,7-dihydroxy-2-(4-hydroxyphenyl)-6-[3,4,5-trihydroxy-6-(hydroxymethyl)tetrahydropyran-2-yl]-8-(3,4,5-trihydroxytetrahydropyran-2-yl)chromen-4-one	207461-10-7	Phenylpropanoids	Flavonoids	0.000401792	0.000450838	1.38924	0.00057264	0.00279395	1.12207	0.166159
Dihydroartemisinic acid	85031-59-0	Terpenoids	Sesquiterpenoids	2.12939e-06	2.30168e-06	1.1857	0.0082575	0.0258971	1.08091	0.112246
2-isopropenyl-5-methoxy-2,3-dihydropyrano[2,3-g][1,4]benzodioxin-7-one	105249-48-7	Phenylpropanoids	Coumarins and derivatives	3.3471e-05	3.68041e-05	1.28206	0.00294945	0.0110819	1.09958	0.136955
[(1S)-2-hydroxy-1-[(R)-hydroxy-(7-methoxy-2-oxo-chromen-6-yl)methyl]-2-methyl-propyl] (Z)-2-methylbut-2-enoate		Phenylpropanoids	Coumarins and derivatives	1.30233e-05	2.41038e-05	1.64077	2.33282e-10	1.67696e-08	1.85083	0.888172
Hexaethylene glycol	2615-15-8	Lipids	Glycerolipids	3.2471e-06	4.23967e-05	1.62797	1.63195e-11	2.65499e-09	13.0568	3.70673
Zearalanone	5975-78-0	Polyketides	Macrolides	2.81286e-06	3.32068e-06	1.1868	0.00908339	0.0279935	1.18053	0.239438
3-[4-methoxy-2-[(2S,3R,4S,5S,6R)-3,4,5-trihydroxy-6-(hydroxymethyl)tetrahydropyran-2-yl]oxy-phenyl]propanoic acid	477873-63-5	Organic acids and derivatives	Other organic acids	2.1785e-05	3.27474e-05	1.10814	0.0238089	0.0616731	1.50321	0.588046
2-hexoxy-6-[(3,4,5-trihydroxytetrahydropyran-2-yl)oxymethyl]tetrahydropyran-3,4,5-triol		Lipids	Saccharolipids	0.000166964	0.000178203	1.25006	0.00445579	0.0156227	1.06731	0.09398
Stearic acid	57-11-4|30399-84-9	Lipids	Fatty Acids and Conjugates	0.000147796	0.000193224	1.4182	0.000233085	0.00130613	1.30737	0.386668
Continentalic acid	19889-23-7	Terpenoids	Diterpenoids	5.34008e-06	1.0139e-05	1.64255	1.26158e-06	1.55842e-05	1.89865	0.924977
(1S,4aR,10aR)-1,4a,7-trimethyl-7-vinyl-3,4,4b,5,6,9,10,10a-octahydro-2H-phenanthrene-1-carboxylic acid	471-74-9	Terpenoids	Diterpenoids	5.34008e-06	1.0139e-05	1.64255	1.26158e-06	1.55842e-05	1.89865	0.924977
methyl 3,8-dihydroxy-9-oxo-xanthene-1-carboxylate		Polyketides	Other polyketides	5.49207e-05	6.50007e-05	1.51335	2.31825e-05	0.000182178	1.18354	0.243106
1,3,5,6-tetrahydroxy-2-methyl-anthracene-9,10-dione	80368-74-7	Polyketides	Aromatic polyketides	5.49207e-05	6.50007e-05	1.51335	2.31825e-05	0.000182178	1.18354	0.243106
1,7-dihydroxy-3-methoxy-xanthen-9-one	437-50-3	Polyketides	Other polyketides	9.44231e-06	1.35304e-05	1.57307	1.90854e-06	2.20798e-05	1.43295	0.518989
Polyporenic acid C	465-18-9	Steroids and steroid derivatives	Bile acids and derivatives	5.70426e-06	6.42678e-06	1.34019	0.00131987	0.005664	1.12666	0.172057
[(2S,3R,4S,5S,6R)-3,4,5-trihydroxy-6-(hydroxymethyl)oxan-2-yl] (1S,2R,4aS,6aS,6bR,10S,11R,12aR,14bS)-10,11-dihydroxy-1,2,6a,6b,9,9,12a-heptamethyl-2,3,4,5,6,6a,7,8,8a,10,11,12,13,14b-tetradecahydro-1H-picene-4a-carboxylate		Terpenoids	Saponins	9.30002e-07	1.63571e-06	1.52326	2.31636e-05	0.000182154	1.75882	0.814609
Leucocyanidin	27015-21-0	Phenylpropanoids	Anthocyanidins	0.000125043	0.000232832	1.64751	1.12283e-11	2.07925e-09	1.86202	0.896867
Propyl paraben	94-13-3	Phenylpropanoids	Phenolic acids	1.8955e-05	3.04722e-05	1.63776	1.91147e-09	8.54292e-08	1.60761	0.684918
2,3-Dihydroxybenzoic acid (Pyrocatechuic acid)	27138-57-4|303-38-8	Phenylpropanoids	Phenolic acids	0.000932868	0.00164694	1.64853	1.93535e-12	6.22162e-10	1.76546	0.820042
Oricinol	504-15-4	Others	Others	1.98109e-05	3.71878e-05	1.56339	3.28526e-06	3.49408e-05	1.87714	0.908539
4-Hydroxybenzoic acid	99-96-7	Phenylpropanoids	Phenolic acids	0.000210934	0.000276121	1.54576	0.000205966	0.00117447	1.30904	0.388509
3-Methyl-2-oxovaleric acid	39748-49-7|1460-34-0	Organic acids and derivatives	Keto acids	2.06003e-05	0.000514688	1.6516	3.22533e-07	5.1147e-06	24.9845	4.64296
Ketoleucine	816-66-0	Organic acids and derivatives	Keto acids	2.06003e-05	0.000514688	1.6516	3.22533e-07	5.1147e-06	24.9845	4.64296
[(2S,3R,4S,5S,6R)-3,4,5-trihydroxy-6-(hydroxymethyl)oxan-2-yl] (4aS,6aS,6bR,10S,11R,12aR,14bS)-10,11-dihydroxy-2,2,6a,6b,9,9,12a-heptamethyl-1,3,4,5,6,6a,7,8,8a,10,11,12,13,14b-tetradecahydropicene-4a-carboxylate		Terpenoids	Saponins	9.30002e-07	1.63571e-06	1.52326	2.31636e-05	0.000182154	1.75882	0.814609
3-(2,6-dimethoxyphenyl)-1-(4-hydroxyphenyl)propan-1-one	1057666-04-2	Phenylpropanoids	Flavonoids	1.01316e-05	3.92658e-05	1.64953	2.58529e-15	9.86585e-12	3.87557	1.95441
Nepodin	3785-24-8	Polyketides	Other polyketides	4.83618e-05	6.35972e-05	1.62406	1.23226e-08	3.74278e-07	1.31503	0.395096
Rubiadin	117-02-2	Polyketides	Aromatic polyketides	5.09327e-06	9.59408e-06	1.24144	0.0288184	0.0718609	1.88368	0.913552
(2R,3S,4S,5R,6R)-2-(hydroxymethyl)-6-[(5-hydroxy-4,7,7-trimethyl-2-bicyclo[2.2.1]heptanyl)oxy]oxane-3,4,5-triol		Terpenoids	Monoterpenoids	7.65075e-06	8.61778e-06	1.21855	0.00551433	0.018574	1.1264	0.171716
1-(3-acetyl-2,4,6-trihydroxy-phenyl)ethanone	2161-86-6	Polyketides	Aromatic polyketides	1.63378e-05	4.08579e-05	1.6473	3.4174e-12	8.95392e-10	2.50081	1.3224
(2R,3R,4S,5S,6R)-2-[(2E)-3,7-dimethylocta-2,6-dienoxy]-6-[[(2S,3R,4S,5R)-3,4,5-trihydroxytetrahydropyran-2-yl]oxymethyl]tetrahydropyran-3,4,5-triol	150995-11-2	Terpenoids	Monoterpenoids	0.000330057	0.000364941	1.46153	0.000138148	0.000833034	1.10569	0.144949
(2R,3R,4S,5S,6R)-2-[(2E)-3,7-dimethylocta-2,6-dienoxy]-6-[[(2S,3R,4S,5S)-3,4,5-trihydroxytetrahydropyran-2-yl]oxymethyl]tetrahydropyran-3,4,5-triol	152520-94-0	Terpenoids	Monoterpenoids	0.000330057	0.000364941	1.46153	0.000138148	0.000833034	1.10569	0.144949
4-Vinylphenol	2628-17-3|24979-70-2	Phenylpropanoids	Phenolic acids	2.78336e-05	5.16125e-05	1.62104	2.85802e-08	7.35726e-07	1.85432	0.890892
(E)-2-methylpent-2-enoic acid	16957-70-3|3142-72-1	Lipids	Fatty Acids and Conjugates	1.03098e-05	1.43068e-05	1.48706	0.00161245	0.00667849	1.38768	0.472678
Hydroxyisocaproic acid	498-36-2|10303-64-7	Lipids	Fatty Acids and Conjugates	6.66215e-05	0.000868813	1.55607	5.56369e-05	0.000384077	13.041	3.70499
Prolylhydroxyproline	18684-24-7	Amino acids and derivatives	Amino acid derivatives	1.23274e-06	0.000120004	1.63611	8.95927e-09	2.89172e-07	97.3472	6.60507
3,5-dimethoxy-4-[(2S,3R,4S,5S,6R)-3,4,5-trihydroxy-6-(hydroxymethyl)tetrahydropyran-2-yl]oxy-benzoic acid	33228-65-8	Phenylpropanoids	Phenolic acids	1.77289e-05	4.39492e-05	1.50916	4.90747e-05	0.000345241	2.47896	1.30973
2,6-Dihydroxybenzoic acid	303-07-1	Phenylpropanoids	Phenolic acids	0.00125425	0.00320762	1.65005	9.50667e-13	4.24462e-10	2.5574	1.35468
5,5,6b-trimethyl-3a,4,6,6a-tetrahydro-1H-cyclopropa[e]indene-1a,2-dicarboxylic acid		Organic acids and derivatives	Carboxylic acids	4.57442e-05	5.3688e-05	1.15525	0.037562	0.0887147	1.17366	0.23101
(E)-3-(2,5-dihydroxyphenyl)prop-2-enoic acid	636-01-1|38489-67-7	Phenylpropanoids	Other Phenylpropanoids	0.00026875	0.000443771	1.64231	1.32408e-10	1.14917e-08	1.65124	0.72355
2,5-dimethylbenzene-1,3-diol	488-87-9	Polyketides	Other polyketides	7.4693e-06	0.000179142	1.64351	0.00017272	0.00100939	23.9837	4.58399
3-Hydroxybenzoic acid	99-06-9	Phenylpropanoids	Phenolic acids	0.000210934	0.000276121	1.54576	0.000205966	0.00117447	1.30904	0.388509
methyl 4-hydroxy-5-[2-(hydroxymethyl)-3-methoxy-5-methyl-phenoxy]-2-methoxy-3,6-dimethyl-benzoate		Polyketides	Aromatic polyketides	1.30233e-05	2.41038e-05	1.64077	2.33282e-10	1.67696e-08	1.85083	0.888172
(2S,3S)-2-(3,4,5-trihydroxyphenyl)chromane-3,5,7-triol	13425-13-3	Phenylpropanoids	Flavonoids	0.000125043	0.000232832	1.64751	1.12283e-11	2.07925e-09	1.86202	0.896867
2-(hydroxymethyl)-6-[[(1S,4R)-1,3,3-trimethyl-2-oxabicyclo[2.2.2]octan-6-yl]oxy]tetrahydropyran-3,4,5-triol		Terpenoids	Monoterpenoids	7.65075e-06	8.61778e-06	1.21855	0.00551433	0.018574	1.1264	0.171716
2,2-dimethyl-6H-pyrano[3,2-c]quinolin-5-one	523-64-8	Alkaloids	Quinoline alkaloids	3.34923e-06	1.3405e-05	1.64368	7.82851e-11	7.94377e-09	4.00242	2.00087
N-Cinnamoylglycine	62430-40-4|16534-24-0	Organic acids and derivatives	Carboxylic acids	6.72537e-06	2.24578e-05	1.64831	1.58755e-12	5.4525e-10	3.33926	1.73953
(Z)-3-(4-oxo-5-propan-2-ylidene-2-propylfuran-3-yl)prop-2-enoic acid		Polyketides	Other polyketides	0.000289095	0.000327562	1.38203	0.000672285	0.00319895	1.13306	0.180226
Ethyl 3-hydroxybenzoate	7781-98-8	Phenylpropanoids	Phenolic acids	2.38092e-05	0.000715257	1.65057	2.14554e-08	5.84122e-07	30.0412	4.90887
Desaminotyrosine	501-97-3	Phenylpropanoids	Other Phenylpropanoids	2.38092e-05	0.000715257	1.65057	2.14554e-08	5.84122e-07	30.0412	4.90887
Acetylleucine	1188-21-2|99-15-0	Amino acids and derivatives	Dipeptides	1.63736e-06	4.14393e-05	1.64883	1.48881e-06	1.78853e-05	25.3087	4.66156
2,4-Dihydroxybenzoic acid	89-86-1	Phenylpropanoids	Phenolic acids	0.000932868	0.00164694	1.64853	1.93535e-12	6.22162e-10	1.76546	0.820042
[2-hydroxy-1-[hydroxy-(7-methoxy-2-oxo-chromen-6-yl)methyl]-2-methyl-propyl] (Z)-2-methylbut-2-enoate		Phenylpropanoids	Coumarins and derivatives	1.30233e-05	2.41038e-05	1.64077	2.33282e-10	1.67696e-08	1.85083	0.888172
(2R,3S,4S,5R,6R)-2-[[(2R,3R,4R)-3,4-dihydroxy-4-(hydroxymethyl)tetrahydrofuran-2-yl]oxymethyl]-6-[(2E)-3,7-dimethylocta-2,6-dienoxy]tetrahydropyran-3,4,5-triol	120163-17-9	Terpenoids	Monoterpenoids	0.000330057	0.000364941	1.46153	0.000138148	0.000833034	1.10569	0.144949
Ethyl 4-hydroxybenzoate	120-47-8|9001-05-2	Phenylpropanoids	Phenolic acids	2.38092e-05	0.000715257	1.65057	2.14554e-08	5.84122e-07	30.0412	4.90887
6-[[3-(hydroxymethyl)-5-oxo-2H-furan-4-yl]methyl]-5,6-dimethylcyclohexene-1-carboxylic acid		Terpenoids	Sesquiterpenoids	4.45468e-05	0.000112317	1.64764	5.39871e-12	1.22637e-09	2.52133	1.33418
6a-acetyl-1-(carboxymethyl)-5,5-dimethyl-1,3a,4,6-tetrahydropentalene-2-carboxylic acid		Terpenoids	Sesquiterpenoids	4.45468e-05	0.000112317	1.64764	5.39871e-12	1.22637e-09	2.52133	1.33418
Kynurenic acid	13593-94-7|492-27-3	Alkaloids	Quinoline alkaloids	4.3231e-06	3.37207e-05	1.62927	2.5895e-10	1.80653e-08	7.80012	2.9635
(2Z,4E)-5-[8-hydroxy-1,5-dimethyl-3-[(2R,3R,4S,5S,6R)-3,4,5-trihydroxy-6-(hydroxymethyl)oxan-2-yl]oxy-6-oxabicyclo[3.2.1]octan-8-yl]-3-methylpenta-2,4-dienoic acid		Terpenoids	Carotenoids	5.03268e-06	5.92651e-06	1.34123	0.00170362	0.00698697	1.1776	0.235856
Suberic acid	505-48-6|68937-72-4	Lipids	Fatty Acids and Conjugates	6.05541e-06	1.15348e-05	1.59236	3.77532e-07	5.81032e-06	1.90488	0.929699
3-(2,3,4-Trimethoxyphenyl)propanoic acid	33130-04-0	Organic acids and derivatives	Other organic acids	2.76195e-05	3.3717e-05	1.54088	1.28464e-05	0.000110327	1.22077	0.287789
Swertiamarin	17388-39-5	Terpenoids	Monoterpenoids	0.000227594	0.000288465	1.60392	1.52293e-07	2.78569e-06	1.26745	0.341933
Salidroside	10338-51-9	Phenylpropanoids	Other Phenylpropanoids	2.52763e-05	2.91241e-05	1.32535	0.00178481	0.00725844	1.15223	0.204429
4-Hydroxyphenylacetic acid	156-38-7	Phenylpropanoids	Phenolic acids	2.33783e-05	3.03905e-05	1.56045	2.97634e-06	3.21422e-05	1.29994	0.378448
Daphnetin	486-35-1	Phenylpropanoids	Coumarins and derivatives	2.80468e-05	3.49961e-05	1.21294	0.00535191	0.0181324	1.24778	0.31936
dimethyl 4-hydroxybenzene-1,3-dicarboxylate	5985-24-0	Phenylpropanoids	Phenolic acids	1.63378e-05	4.08579e-05	1.6473	3.4174e-12	8.95392e-10	2.50081	1.3224
Lauramine oxide	1643-20-5	Lipids	Fatty Acids and Conjugates	4.28916e-05	5.02259e-05	1.35072	0.00149747	0.00628583	1.171	0.227736
(2R)-8-ethyl-7-hydroxy-5-methoxy-2-methyl-chroman-4-one	159686-25-6	Polyketides	Other polyketides	2.07766e-05	2.63245e-05	1.5157	3.44587e-05	0.000255902	1.26702	0.341445
Quercetin-3-O-β-D-glucose-7-O-β-D-gentiobiosiden		Phenylpropanoids	Flavonoids	5.26494e-06	8.24922e-06	1.2912	0.0183525	0.0497724	1.56682	0.647842
gamma-CEHC (gamma-Carboxyethyl hydrochroman)	178167-75-4|178167-77-6	Terpenoids	Meroterpenoids	4.57442e-05	5.3688e-05	1.15525	0.037562	0.0887147	1.17366	0.23101
[2,3-dihydroxy-1-(7-methoxy-2-oxo-chromen-6-yl)-3-methyl-butyl] (Z)-2-methylbut-2-enoate		Phenylpropanoids	Coumarins and derivatives	1.30233e-05	2.41038e-05	1.64077	2.33282e-10	1.67696e-08	1.85083	0.888172
5-hydroxy-3,7-dimethoxy-2-phenyl-chromen-4-one	70786-48-0	Phenylpropanoids	Flavonoids	3.36378e-06	8.17388e-06	1.63636	1.99535e-10	1.53898e-08	2.42997	1.28094
(1S,2R,9R,11R,12R,15R)-11-hydroxy-2,6,9,15-tetramethyl-13-oxatetracyclo[10.2.1.02,10.05,9]pentadeca-4,6-diene-3,8,14-trione		Terpenoids	Sesquiterpenoids	7.80912e-06	9.94994e-06	1.43121	0.000276332	0.00150605	1.27414	0.349527
Veratric acid	93-07-2	Phenylpropanoids	Other Phenylpropanoids	2.61933e-05	5.84078e-05	1.19686	0.0123175	0.0357775	2.22987	1.15696
2-Phenyllactic acid	4607-38-9|515-30-0	Phenylpropanoids	Other Phenylpropanoids	2.38092e-05	0.000715257	1.65057	2.14554e-08	5.84122e-07	30.0412	4.90887
7-methoxytetralin-1-one	6836-19-7	Others	Others	7.88764e-05	8.68187e-05	1.12068	0.0239694	0.0619651	1.10069	0.138412
3-hydroxy-4-methoxy-xanthen-9-one	58315-65-4	Phenylpropanoids	Other Phenylpropanoids	5.61739e-05	5.98748e-05	1.03021	0.0307398	0.0757254	1.06588	0.0920487
(2S,4aS,6aR,6aS,6bR,8aR,10S,12aS,14bR)-10-(3-carboxypropanoyloxy)-2,4a,6a,6b,9,9,12a-heptamethyl-13-oxo-3,4,5,6,6a,7,8,8a,10,11,12,14b-dodecahydro-1H-picene-2-carboxylic acid	5697-56-3	Terpenoids	Triterpenoids	2.62611e-06	4.31135e-06	1.62771	1.26945e-08	3.82684e-07	1.64172	0.715209
1-Methyl-6-phenyl-1H-imidazo[4,5-b]pyridin-2-amine	138370-35-1|105650-23-5	Alkaloids	Imidazole alkaloids	3.65311e-05	3.97777e-05	1.08354	0.0207922	0.0551385	1.08887	0.122837
(4aR,6aS,9aR)-1,8,8-trimethyl-2-oxo-1,4,4a,6a,7,9-hexahydropentaleno[1,6a-c]pyran-5-carboxylic acid	138458-84-1	Terpenoids	Sesquiterpenoids	2.40769e-05	2.59165e-05	1.21665	0.00633098	0.0207864	1.07641	0.106222
Vanillic acid	121-34-6	Phenylpropanoids	Phenolic acids	2.94595e-05	3.37947e-05	1.35533	0.0012692	0.00547817	1.14716	0.198061
2,6-dihydroxy-4-(2-hydroxy-1-methyl-propyl)-3-methyl-benzoic acid		Phenylpropanoids	Phenolic acids	2.76195e-05	3.3717e-05	1.54088	1.28464e-05	0.000110327	1.22077	0.287789
Iraldeine	14398-36-8|6901-97-9|127-41-3|31798-12-6|8013-90-9	Terpenoids	Carotenoids	1.38729e-05	1.75402e-05	1.41625	0.000528336	0.00261848	1.26435	0.33839
Hydroferulic acid	1135-23-5	Phenylpropanoids	Other Phenylpropanoids	0.000157916	0.000228909	1.62534	7.45999e-09	2.50436e-07	1.44956	0.535611
Eplerenone	107724-20-9	Steroids and steroid derivatives	steroids	0.00196668	0.00489605	1.64591	5.33337e-12	1.22637e-09	2.4895	1.31586
(10Z,13Z)-15,16-dihydroxyoctadeca-10,13-dienoic acid		Lipids	Eicosanoids	3.20769e-05	4.60765e-05	1.46762	0.00296045	0.0111149	1.43644	0.522495
methyl (3S)-3-acetoxy-3-[(1R,2R,5R,6R,10S,11S,14S)-11-(3-furyl)-5-(1-hydroxy-1-methyl-ethyl)-2,6,10-trimethyl-3,13-dioxo-12,15-dioxatetracyclo[8.5.0.01,14.02,7]pentadecan-6-yl]propanoate		Terpenoids	Triterpenoids	7.21975e-07	1.69487e-05	1.65095	1.15208e-07	2.21721e-06	23.4754	4.55308
2-Hydroxy-4-methoxybenzoic acid	2237-36-7	Phenylpropanoids	Phenolic acids	0.000336332	0.000424601	1.57647	2.27054e-06	2.55144e-05	1.26245	0.336222
3-IsopropoxybenzoicAcid	60772-67-0	Phenylpropanoids	Phenolic acids	1.8955e-05	3.04722e-05	1.63776	1.91147e-09	8.54292e-08	1.60761	0.684918
1-(4-hydroxy-1,3-dihydroisobenzofuran-1-yl)butane-2,3-diol		Polyketides	Aromatic polyketides	3.65311e-05	3.97777e-05	1.08354	0.0207922	0.0551385	1.08887	0.122837
gamma-Glutamylleucine	2566-39-4	Amino acids and derivatives	Dipeptides	4.76491e-06	3.1915e-05	1.62543	0.000177844	0.00103512	6.69791	2.74371
(E)-9,10-dihydroxytetradec-6-enedioic acid		Organic acids and derivatives	Carboxylic acids	5.6217e-06	8.42492e-06	1.63796	6.56603e-10	3.80186e-08	1.49864	0.583656
Lumichrome	1086-80-2	Alkaloids	Other alkaloids	1.35065e-05	3.75946e-05	1.64977	1.97566e-08	5.48653e-07	2.78345	1.47688
Chamaechromone	93413-00-4	Phenylpropanoids	Flavonoids	2.3578e-06	3.33255e-05	1.64867	7.88158e-09	2.6218e-07	14.1342	3.82112
Adipic acid	124-04-9	Lipids	Fatty Acids and Conjugates	4.74523e-05	0.000186308	1.64016	2.50277e-05	0.000194265	3.92622	1.97314
3-Furoic acid	488-93-7	Alkaloids	Other alkaloids	0.000854712	0.00113424	1.61348	2.88878e-08	7.40324e-07	1.32704	0.408213
4-Ethoxybenzoic acid	619-86-3	Phenylpropanoids	Phenolic acids	2.38092e-05	0.000715257	1.65057	2.14554e-08	5.84122e-07	30.0412	4.90887
5-(2-hydroxy-4-methylphenyl)-6-methylheptan-2-one		Terpenoids	Sesquiterpenoids	2.40304e-05	3.38354e-05	1.61444	5.09794e-08	1.16429e-06	1.40803	0.493676
Indole-3-carboxaldehyde	487-89-8	Alkaloids	Phytohormone	6.0677e-05	7.06719e-05	1.43196	0.000262035	0.00144301	1.16472	0.219988
2-Methylglutaric acid	617-62-9|18069-17-5	Lipids	Fatty Acids and Conjugates	4.74523e-05	0.000186308	1.64016	2.50277e-05	0.000194265	3.92622	1.97314
(2Z)-2-[(4S,5S,6S,8S,9S,10R,13R,14S,16S)-6,16-diacetoxy-4,8,10,14-tetramethyl-3,7-dioxo-5,6,9,11,12,13,15,16-octahydro-4H-cyclopenta[a]phenanthren-17-ylidene]-6-methyl-hept-5-enoic acid	29400-42-8	Terpenoids	Triterpenoids	2.29429e-06	2.83e-06	1.38018	0.0006663	0.00317291	1.23349	0.302751
1,3-Dimethyluric acid	944-73-0	Alkaloids	Purine alkaloids	0.00473183	0.00529985	1.4329	0.000329371	0.00174656	1.12004	0.163553
1,7-Dimethyluric acid	33868-03-0	Alkaloids	Purine alkaloids	0.00473183	0.00529985	1.4329	0.000329371	0.00174656	1.12004	0.163553
Sulfasalazine	599-79-1	Alkaloids	Other alkaloids	1.90991e-06	1.48887e-05	1.64975	1.65855e-09	7.62291e-08	7.79547	2.96264
[(7R,8R,10R,13S,17R)-17-(3-furyl)-4,4,8,10,13-pentamethyl-3,16-dioxo-6,7,9,11,12,17-hexahydro-5H-cyclopenta[a]phenanthren-7-yl] acetate	26241-51-0	Terpenoids	Triterpenoids	4.57659e-06	7.02748e-06	1.403	0.00223941	0.00876653	1.53553	0.618735
Aurantiamide acetate	56121-42-7	Amino acids and derivatives	Dipeptides	5.03268e-06	5.92651e-06	1.34123	0.00170362	0.00698697	1.1776	0.235856
1,8-Dihydroxy-3,7-dimethoxyxanthone		Polyketides	Other polyketides	3.63185e-05	6.05855e-05	1.63564	1.79207e-09	8.09129e-08	1.66817	0.738267
Uncarine F		Alkaloids	Other alkaloids	1.83993e-06	2.71108e-06	1.56659	1.06829e-06	1.35848e-05	1.47347	0.559219
Cotoin		Polyketides	Aromatic polyketides	6.34409e-05	6.92665e-05	1.18215	0.00817069	0.0256669	1.09183	0.126743
kaji-ichigoside F1		Terpenoids	Saponins	3.11339e-06	4.05368e-06	1.61282	1.36344e-07	2.54712e-06	1.30202	0.380747
Isorhamnetin 3,7-O-diglucoside		Phenylpropanoids	Flavonoids	4.89124e-06	5.95358e-06	1.22249	0.00702182	0.022662	1.21719	0.283558
5,7-Dimethoxyflavanone		Phenylpropanoids	Flavonoids	1.62229e-05	1.86995e-05	1.02013	0.0474494	0.107022	1.15266	0.204966
9,10-Dihydroxy-12-octadecenoic acid		Lipids	Eicosanoids	3.53797e-06	1.28392e-05	1.51001	0.00399387	0.0142597	3.62896	1.85956
12,13-Dihydroxyoctadec-9-enoic acid		Lipids	Eicosanoids	8.19317e-06	2.95732e-05	1.46313	0.000387279	0.00200728	3.60949	1.8518
18Alpha-Glycyrrhetinic Acid	1449-05-4	Terpenoids	Triterpenoids	6.32817e-06	1.04196e-05	1.59593	6.50847e-07	9.06853e-06	1.64654	0.719442
Platyphylline		Alkaloids	Pyrrolidine alkaloids	1.58352e-07	1.90302e-05	1.64931	3.44135e-09	1.36378e-07	120.176	6.90901
Oregonin		Phenylpropanoids	Other Phenylpropanoids	2.58417e-06	2.8125e-06	1.11255	0.0157637	0.0438106	1.08836	0.122154
9-Methoxy-7-[4-[3,4,5-trihydroxy-6-[[3,4,5-trihydroxy-6-(hydroxymethyl)oxan-2-yl]oxymethyl]oxan-2-yl]oxyphenyl]-[1,3]dioxolo[4,5-g]chromen-8-one		Phenylpropanoids	Isoflavonoids	1.04706e-07	1.73131e-06	1.48586	6.78841e-07	9.3612e-06	16.5349	4.04744
(2S,3R,4S,5R)-2-[(2R,3R,4S,5S,6R)-4,5-dihydroxy-6-(hydroxymethyl)-2-(2-phenylethoxy)oxan-3-yl]oxyoxane-3,4,5-triol		Phenylpropanoids	Other Phenylpropanoids	4.94892e-05	5.27674e-05	1.00104	0.0377151	0.0889873	1.06624	0.0925312
Baicalin methyl ester	82475-03-4	Phenylpropanoids	Flavonoids	2.52786e-05	2.75506e-05	1.49668	5.35907e-05	0.000372254	1.08988	0.124169
Cucurbitacin S		Steroids and steroid derivatives	steroids	4.68531e-06	7.15682e-06	1.40656	0.0084399	0.0263314	1.5275	0.611174
6-Hydroxyangolensic Acid Methyl Ester		Terpenoids	Triterpenoids	3.31803e-05	3.75069e-05	1.00874	0.0431375	0.0992067	1.1304	0.176831
Poliothrysoside		Phenylpropanoids	Phenolic acids	2.91615e-05	3.21918e-05	1.32165	0.00574981	0.0192062	1.10391	0.142626
Pinoquercetin		Phenylpropanoids	Flavonoids	1.58318e-05	3.80521e-05	1.63752	2.4116e-09	1.02223e-07	2.40352	1.26515
Sissotrin		Phenylpropanoids	Isoflavonoids	8.30103e-06	1.00696e-05	1.51414	3.07119e-05	0.00023137	1.21306	0.278646
beta-D-Glucopyranoside, (2E)-3,7-dimethyl-2,6-octadien-1-yl 6-O-alpha-L-arabinofuranosyl-		Terpenoids	Monoterpenoids	8.89236e-05	9.65637e-05	1.23345	0.00493311	0.0169974	1.08592	0.118914
nor-Dentatin		Phenylpropanoids	Coumarins and derivatives	2.00234e-05	8.2652e-05	1.64968	3.18163e-09	1.28107e-07	4.12778	2.04536
Norlichexanthone		Polyketides	Other polyketides	1.08444e-05	2.42958e-05	1.61233	0.000174622	0.00101906	2.24041	1.16376
Quercetagetin 3,5,7,4'-tetramethyl ether		Phenylpropanoids	Flavonoids	7.41583e-06	1.30578e-05	1.60891	4.98396e-08	1.14182e-06	1.7608	0.816234
4-Nitrophenol	100-02-7	Alkaloids	Other alkaloids	4.0997e-05	4.73779e-05	1.46656	0.000127541	0.000779368	1.15564	0.208696
Valerophenone	1009-14-9	Phenylpropanoids	Other Phenylpropanoids	3.51433e-05	3.89322e-05	1.23358	0.00537643	0.018198	1.10781	0.147716
P-Hydroxycinnamaldehyde		Phenylpropanoids	Other Phenylpropanoids	3.83119e-05	8.24421e-05	1.6381	9.3578e-11	9.0176e-09	2.15187	1.10559
4H-1-Benzopyran-4-one, 5-hydroxy-2-(3-hydroxy-4,5-dimethoxyphenyl)-3,7-dimethoxy-		Phenylpropanoids	Flavonoids	5.87779e-06	7.50417e-06	1.32891	0.00294671	0.0110737	1.2767	0.352419
1,3,4-Trihydroxy-5-[3-(4-hydroxy-3-methoxyphenyl)prop-2-enoyloxy]cyclohexane-1-carboxylic acid		Phenylpropanoids	Other Phenylpropanoids	0.000190186	0.000237641	1.24349	0.00505062	0.0173169	1.24952	0.321372
8-(2-hexylcyclopropyl)octanoic acid	5618-00-8	Lipids	Fatty Acids and Conjugates	9.34791e-06	1.11484e-05	1.44263	0.000234773	0.00131376	1.19261	0.25412
9-Octadecenoic acid, ethyl ester	111-62-6	Lipids	Fatty Acids and Conjugates	1.90962e-05	2.09255e-05	1.19228	0.00731117	0.0234564	1.0958	0.131978
(9S)-6,7,8,9-Tetrahydro-4-methoxy-8,9-dimethyl-1,3-dioxolo(4,5-h)isoquinoline		Alkaloids	Other alkaloids	2.14605e-06	2.08287e-05	1.65068	1.32928e-08	3.95673e-07	9.7056	3.27882
Verrucarin A		Terpenoids	Sesquiterpenoids	5.3681e-06	6.13423e-06	1.26155	0.00733472	0.0235151	1.14272	0.19247
8-azabicyclo[3.2.1]octane-2-carboxylic acid, 3-hydroxy-8-methyl-, methyl ester, (1R,2R,3S,5S)-	7143-09-1	Alkaloids	Other alkaloids	1.93673e-06	6.49999e-06	1.64454	1.55469e-11	2.56039e-09	3.35616	1.74681
(+)-Pulegone	89-82-7	Terpenoids	Monoterpenoids	2.0083e-05	2.89386e-05	1.42384	0.00348831	0.0127443	1.44095	0.527018
Furanogermenone	81678-18-4	Terpenoids	Sesquiterpenoids	2.57929e-05	4.15015e-05	1.29992	0.0152456	0.0426621	1.60903	0.686188
(+)-4,11-Eudesmadien-3-one	473-08-5	Terpenoids	Sesquiterpenoids	0.000205631	0.000231096	1.42235	0.000307748	0.00164836	1.12384	0.168435
[4a-hydroxy-7-(hydroxymethyl)-1-[3,4,5-trihydroxy-6-(hydroxymethyl)oxan-2-yl]oxy-5,7a-dihydro-1H-cyclopenta[c]pyran-5-yl] 4-hydroxybenzoate		Terpenoids	Monoterpenoids	2.18165e-05	0.00011834	1.63744	3.90371e-06	4.03879e-05	5.42433	2.43945
(1R,13R,14E,19S,21S)-14-ethylidene-10-[(1R,12S,13R,14E,17R,19S,21S)-14-ethylidene-9-oxo-8,16-diazahexacyclo[11.5.2.11,8.02,7.016,19.012,21]henicosa-2,4,6,10-tetraen-17-yl]-8,16-diazahexacyclo[11.5.2.11,8.02,7.016,19.012,21]henicosa-2,4,6,10-tetraen-9-one		Alkaloids	Other alkaloids	1.40612e-07	1.62285e-05	1.55686	6.84606e-09	2.33137e-07	115.414	6.85067
Succinic anhydride	108-30-5	Organic acids and derivatives	Carboxylic acids	0.000100013	0.000583422	1.61674	5.47112e-12	1.23512e-09	5.83345	2.54435
Hydroxyvalerenic acid		Terpenoids	Sesquiterpenoids	1.84756e-05	2.03553e-05	1.49295	8.74639e-05	0.000567519	1.10174	0.139781
(2S)-4-hydroxy-2-(2-hydroxypropan-2-yl)-7-methyl-2,3-dihydrofuro[3,2-g]chromen-5-one		Polyketides	Other polyketides	2.50908e-05	3.73986e-05	1.63242	8.09737e-09	2.67147e-07	1.49053	0.575826
Beta-Asarone		Polyketides	Other polyketides	5.70912e-06	7.95218e-06	1.39277	0.000564449	0.00276271	1.39289	0.478081
Flavonol base + 4O, O-Hex-Hex, O-dHex		Phenylpropanoids	Flavonoids	1.20444e-05	1.40886e-05	1.32655	0.001963	0.00785356	1.16972	0.226158
2-[[7-Hydroxy-1-(4-hydroxy-3,5-dimethoxyphenyl)-3-(hydroxymethyl)-6,8-dimethoxy-1,2,3,4-tetrahydronaphthalen-2-yl]methoxy]-6-(hydroxymethyl)oxane-3,4,5-triol	87585-32-8	Phenylpropanoids	Lignans	1.95088e-05	2.14579e-05	1.35046	0.0010007	0.00447398	1.09991	0.137384
(2r)-1-(2,4-Dihydroxyphenyl)-2-(4-methoxyphenyl)propan-1-one		Phenylpropanoids	Flavonoids	4.78032e-06	1.07082e-05	1.42649	0.000222605	0.00125493	2.24005	1.16353
3-[(4-Hydroxyphenyl)methyl]-2,3,6,7,8,8a-hexahydropyrrolo[1,2-a]pyrazine-1,4-dione		Amino acids and derivatives	Dipeptides	4.09231e-07	2.45981e-05	1.4647	0.00715245	0.0230318	60.1081	5.90949
Gentisyl Alcohol		Alkaloids	Other alkaloids	1.91423e-05	4.23931e-05	1.4691	0.00755326	0.0240793	2.21463	1.14707
3,5,7-Trihydroxy-2-(3,4,5-trihydroxy-phenyl)-chroman-4-one	27200-12-0	Phenylpropanoids	Flavonoids	0.000195693	0.000298629	1.54398	3.54319e-06	3.72526e-05	1.52601	0.609764
P-Coumaric acid glucoside		Phenylpropanoids	Other Phenylpropanoids	0.0200813	0.0254188	1.52974	1.17525e-05	0.000102443	1.2658	0.340045
Cyclo(his-pro) (TFA)	53109-32-3	Amino acids and derivatives	Dipeptides	5.6626e-05	0.000142639	1.0162	0.0177986	0.0485354	2.51896	1.33283
8a-hydroxy-1,8-dimethyl-5-methylidene-5a,6,7,8-tetrahydro-4H-azuleno[6,5-b]furan-9-one	103994-22-5	Terpenoids	Sesquiterpenoids	3.68169e-06	5.14108e-06	1.21079	0.00964967	0.029406	1.39639	0.481704
Tutin		Alkaloids	Other alkaloids	2.93364e-05	7.32615e-05	1.64686	6.36792e-13	3.32323e-10	2.49729	1.32036
12-Methyl-13-tridecanolide	57092-32-7	Lipids	Fatty Acids and Conjugates	1.73093e-05	1.87783e-05	1.23047	0.0050028	0.0171867	1.08487	0.117523
(+)-Isolariciresinol-3I+/--O-I(2)-D-glucopyranoside		Phenylpropanoids	Lignans	4.39917e-06	5.02559e-06	1.35956	0.000992065	0.00443901	1.1424	0.192062
Liquidambaric lactone		Terpenoids	Triterpenoids	3.26769e-06	5.02867e-06	1.6004	1.30328e-07	2.45412e-06	1.53891	0.621905
Asiatic Acid		Terpenoids	Triterpenoids	7.45928e-06	1.44602e-05	1.62784	2.974e-09	1.21081e-07	1.93855	0.954977
2',4',6'-Trihydroxydihydrochalcone		Phenylpropanoids	Flavonoids	2.15955e-06	3.68144e-06	1.60683	5.33659e-07	7.70002e-06	1.70473	0.769542
Sennoside B	128-57-4	Polyketides	Aromatic polyketides	2.52618e-06	4.80746e-06	1.61205	2.84423e-07	4.61602e-06	1.90306	0.928318
cis-Anethole	4180-23-8	Phenylpropanoids	Other Phenylpropanoids	9.57407e-05	0.00011312	1.36501	0.00103453	0.00460321	1.18152	0.240648
Osajin		Phenylpropanoids	Isoflavonoids	6.49347e-06	1.04268e-05	1.38028	0.00104856	0.00465171	1.60573	0.683232
1,2,3,4-Tetrahydro-Beta-Carboline-3-Carboxylic Acid	42438-90-4	Alkaloids	Other alkaloids	8.50674e-06	4.62969e-05	1.39889	1.73564e-05	0.000142978	5.44238	2.44424
gamma-Hexalactone	695-06-7	Lipids	Fatty Acids and Conjugates	7.88999e-06	0.000131161	1.63778	4.90449e-05	0.000345152	16.6237	4.05517
(3S,4S)-3-hydroxytetradecane-1,3,4-tricarboxylic acid	96738-35-1	Organic acids and derivatives	Carboxylic acids	3.52109e-07	6.68605e-07	1.43396	0.00079988	0.00370474	1.89886	0.925134
(1R,9R,10R,11S,14S,15S,16R)-10-ethyl-14-methyl-12-oxa-4-azatetracyclo[7.6.1.04,16.011,15]hexadecane-3,13-dione		Alkaloids	Other alkaloids	5.18428e-07	1.75896e-05	1.64654	7.48311e-10	4.19974e-08	33.9288	5.08444
(2S)-6-[(2E)-3,7-dimethylocta-2,6-dienyl]-5,7-dihydroxy-2-(2,4,6-trihydroxyphenyl)chroman-4-one		Phenylpropanoids	Flavonoids	8.15413e-06	1.77127e-05	1.64335	1.04682e-10	9.72975e-09	2.17223	1.11918
3-Hydroxy-6,8-dimethoxy-7(11)-eremophilen-12,8-olide	162613-65-2	Terpenoids	Sesquiterpenoids	4.85786e-06	5.25498e-06	1.14338	0.0124999	0.0362198	1.08175	0.113364
Centellasapogenol A		Terpenoids	Triterpenoids	2.12715e-05	2.76688e-05	1.57814	6.1962e-07	8.69943e-06	1.30075	0.37934
Precocene I		Alkaloids	Other alkaloids	2.34237e-05	2.54805e-05	1.22759	0.00563091	0.0188938	1.08781	0.121423
Ftidkiazunxncj-wbyqcalvsa-		Terpenoids	Sesquiterpenoids	1.98085e-05	2.19812e-05	1.10625	0.0174976	0.0478479	1.10968	0.150147
1,4,4,7a-Tetramethyl-1,4,5,7a-tetrahydro-2H-inden-2-one	99901-22-1	Terpenoids	Sesquiterpenoids	3.51696e-05	5.67723e-05	1.14651	0.0419709	0.0971129	1.61425	0.69086
8-Azabicyclo[3.2.1]octan-3-ol	501-33-7	Alkaloids	Other alkaloids	1.08565e-05	2.15998e-05	1.42842	0.0116774	0.0343064	1.98958	0.992461
Swainsonine		Alkaloids	Other alkaloids	1.67857e-06	9.83192e-06	1.60079	9.33459e-09	2.99363e-07	5.8573	2.55024
7-(2-Hydroxypropan-2-yl)-1,4a-dimethyl-2,3,4,5,6,7,8,8a-octahydronaphthalen-1-ol		Terpenoids	Sesquiterpenoids	1.64782e-05	1.9033e-05	1.49165	0.00111041	0.00488566	1.15504	0.207938
[3,4,5-Trihydroxy-6-[(3,4,5-trihydroxyoxan-2-yl)oxymethyl]oxan-2-yl] 2,6,6-trimethylcyclohexene-1-carboxylate		Terpenoids	Monoterpenoids	1.80174e-05	2.1684e-05	1.43946	0.000209568	0.00119231	1.2035	0.267239
1,2-Benzenediol, 4-((1E)-3-hydroxy-1-propenyl)-		Phenylpropanoids	Other Phenylpropanoids	2.6436e-05	9.10025e-05	1.64795	9.46623e-13	4.24462e-10	3.44237	1.7834
Thymol acetate		Terpenoids	Monoterpenoids	4.25283e-05	4.70442e-05	1.2885	0.00236082	0.00917834	1.10618	0.145592
2-O-β-D-Glucopyranosyl-L-ascorbic acid	562043-82-7	Carbohydrates	Saccharides and glycosides	8.11851e-05	9.81066e-05	1.446	0.000186511	0.00107776	1.20843	0.273135
1-Hexadecanoylpyrrolidine	70974-48-0	Lipids	Fatty Acids and Conjugates	0.000118486	0.000315836	1.64632	4.04307e-12	9.96727e-10	2.6656	1.41446
alpha,4,2'-Trihydroxy-4-O-geranyldihydrochalcone		Phenylpropanoids	Flavonoids	2.97347e-05	7.41929e-05	1.64238	1.04132e-10	9.72975e-09	2.49516	1.31913
4-Methoxybenzyl acetate	104-21-2	Phenylpropanoids	Other Phenylpropanoids	9.99202e-06	1.69023e-05	1.5827	0.000198537	0.00113777	1.69158	0.758368
7-[(2S,3R,4S,5S,6R)-3-[(2S,3R,4S)-3,4-dihydroxy-4-(hydroxymethyl)oxolan-2-yl]oxy-4,5-dihydroxy-6-(hydroxymethyl)oxan-2-yl]oxy-2-(3,4-dihydroxyphenyl)-5-hydroxychromen-4-one		Phenylpropanoids	Flavonoids	9.96202e-06	1.48888e-05	1.53752	2.7829e-06	3.03798e-05	1.49456	0.579717
Tetradecadienoylcarnitine (Car(14:2))	1469901-01-6	Lipids	Carnitines	0.000234935	0.00029778	1.57219	1.35037e-06	1.64934e-05	1.2675	0.341985
1-(5-hydroxy-2,2-dimethyl-chromen-6-yl)ethanone	24672-84-2	Terpenoids	Meroterpenoids	2.42462e-05	2.78164e-05	1.19978	0.00536303	0.0181597	1.14725	0.198176
[5-(2-hydroxy-2,5,5,8a-tetramethyl-3,4,4a,6,7,8-hexahydro-1H-naphthalen-1-yl)-3-methylpentyl] acetate		Terpenoids	Diterpenoids	1.01065e-05	1.30147e-05	1.49685	0.000448125	0.00227338	1.28776	0.364859
2-Propenoic acid, 3-(3,4-dimethoxyphenyl)-		Phenylpropanoids	Other Phenylpropanoids	8.91058e-06	7.34764e-05	1.65095	2.45535e-08	6.53776e-07	8.24597	3.04369
Dipropyl phthalate		Phenylpropanoids	Phenolic acids	0.00010625	0.000119269	1.23337	0.00514646	0.0175706	1.12254	0.166766
5-(1-hydroxyethyl)tetrahydrofuran-2-one	58957-60-1|27610-27-1|54656-51-8	Lipids	Fatty Acids and Conjugates	7.89588e-05	8.44108e-05	1.05496	0.0267641	0.0676791	1.06905	0.0963267
Argentine		Alkaloids	Other alkaloids	2.13572e-06	2.41861e-06	1.01948	0.0328973	0.0799	1.13246	0.179455
(2aS,3R,4aS,6R,10Z,11aR,11bR)-2a,3,5,6,11a,11b-Hexahydro-3-hydroxy-2a,6,10-trimethyl-3-(1-methylethenyl)-6,9-epoxy-2H-1,4-dioxacyclodeca(cd)pentalene-2,7(4aH)-dione		Alkaloids	Other alkaloids	1.50571e-05	1.92094e-05	1.17926	0.0069849	0.0225628	1.27577	0.351369
Galactobuxin		Phenylpropanoids	Flavonoids	1.44654e-06	3.97337e-05	1.645	3.6027e-08	8.82211e-07	27.4681	4.77968
9-OxoOTrE		Lipids	Eicosanoids	0.000126161	0.00014385	1.41002	0.000332001	0.00175911	1.14021	0.189298
[3,4,5-trihydroxy-6-(hydroxymethyl)oxan-2-yl] 5-methylsulfinyl-N-sulfooxypentanimidothioate		Amino acids and derivatives	Amino acid derivatives	8.31393e-06	1.04452e-05	1.52416	2.37122e-05	0.000185669	1.25634	0.329232
83170-31-4		Phenylpropanoids	Flavonoids	0.000157788	0.000174321	1.13102	0.0139491	0.0396021	1.10478	0.143753
PC(31:1)		Lipids	Glycerophospholipids	1.77947e-05	1.99408e-05	1.35748	0.000948906	0.0042786	1.1206	0.164274
(4S)-4-hydroxy-3,5,5-trimethyl-4-[(E,3R)-3-[(2R,3R,4S,5S,6R)-3,4,5-trihydroxy-6-(hydroxymethyl)tetrahydropyran-2-yl]oxybut-1-enyl]cyclohex-2-en-1-one	54835-70-0	Lipids	Saccharolipids	0.000128839	0.000153323	1.47239	6.96568e-05	0.000465351	1.19004	0.251009
(12-Hydroxy-2,2',2',6,9,13-hexamethyl-16-methylidene-6',11,15-trioxospiro[10,14-dioxatetracyclo[7.6.1.01,12.02,7]hexadec-6-ene-5,3'-pyran]-8-yl) acetate	61103-89-7	Organic acids and derivatives	Carboxylic acids	5.78516e-06	8.81944e-06	1.61658	2.75538e-08	7.14797e-07	1.5245	0.608332
Robustic acid methyl ether		Phenylpropanoids	Coumarins and derivatives	5.92413e-05	8.17722e-05	1.45352	0.000102213	0.000645707	1.38032	0.465008
Oleandrin		Steroids and steroid derivatives	Steroid lactones	7.43306e-06	8.06238e-06	1.17296	0.00991237	0.0300686	1.08467	0.11725
Tribuloside		Phenylpropanoids	Flavonoids	4.19576e-05	4.57848e-05	1.43392	0.000293639	0.00158426	1.09121	0.125935
Cucurbitacin P		Terpenoids	Triterpenoids	1.54997e-05	2.43248e-05	1.27847	0.012677	0.0366379	1.56937	0.650187
7-Methoxy-1-methyl-1,2,3,4-tetrahydroisoquinolin-6-ol		Alkaloids	Other alkaloids	1.10344e-05	1.97326e-05	1.56429	0.000861258	0.003941	1.78828	0.83857
Benzoylgomisin O		Phenylpropanoids	Lignans	1.08953e-05	1.26822e-05	1.29374	0.00223123	0.00874048	1.16401	0.219101
2-[3-[4-[1,3-Dihydroxy-1-(4-hydroxy-3-methoxyphenyl)propan-2-yl]oxy-3-methoxyphenyl]propoxy]-6-(hydroxymethyl)oxane-3,4,5-triol		Phenylpropanoids	Lignans	0.000152787	0.000167931	1.05819	0.0243154	0.0626701	1.09912	0.136344
(4aR,5S,8aR,9aS)-3,4a,5-trimethyl-4,5,6,7,8,8a,9,9a-octahydrobenzo[f]benzofuran-2-one	4871-90-3	Terpenoids	Sesquiterpenoids	6.32613e-05	7.43072e-05	1.42598	0.000231837	0.00130005	1.17461	0.232178
4-(3-Hydroxybutyl)-3,5,5-trimethylcyclohex-3-en-1-ol		Terpenoids	Carotenoids	0.000401035	0.000459456	1.38818	0.000547815	0.00269739	1.14567	0.196197
Allicin	539-86-6	Organic acids and derivatives	Other organic acids	9.98258e-05	0.000114223	1.23949	0.00557286	0.0187366	1.14422	0.194366
(3beta,17alpha,23R)-17,23-Epoxy-3,29-dihydroxy-27-norlanost-8-ene-15,24-dione		Terpenoids	Triterpenoids	2.67455e-05	3.46252e-05	1.54045	1.74974e-05	0.000143951	1.29462	0.372524
Santin		Phenylpropanoids	Flavonoids	9.88019e-06	1.0785e-05	1.16302	0.0111718	0.0330993	1.09158	0.126417
3,5,7,3',4'-Pentahydroxyflavanone		Phenylpropanoids	Flavonoids	0.00011464	0.000314408	1.61862	5.57502e-09	1.99845e-07	2.74258	1.45553
7-[(2S,3R,4S,5S,6R)-4,5-dihydroxy-6-(hydroxymethyl)-3-[(2S,3R,4S,5R,6S)-3,4,5-trihydroxy-6-methyloxan-2-yl]oxyoxan-2-yl]oxy-2-(3,4-dihydroxyphenyl)-5-hydroxychromen-4-one		Phenylpropanoids	Flavonoids	0.000142944	0.000189186	1.40205	0.000271921	0.00148682	1.3235	0.404353
Oxoundecanoylcarnitine (Car(11:1-O))		Lipids	Carnitines	7.31669e-06	1.31067e-05	1.50612	1.11585e-05	9.78449e-05	1.79134	0.84104
Eugenyl Acetate	93-28-7	Phenylpropanoids	Other Phenylpropanoids	0.000172738	0.000188852	1.27281	0.00285011	0.0107741	1.09328	0.128667
3-nitropropyl beta-D-glucopyranoside		Others	Others	5.97853e-06	4.20154e-05	1.63198	2.34145e-05	0.000183767	7.02771	2.81305
2,3-Dimethylacrylic acid, (Z)-	565-63-9	Lipids	Fatty Acids and Conjugates	3.39513e-05	8.0914e-05	1.63407	1.27381e-09	6.23467e-08	2.38324	1.25292
Decyl acetate	112-17-4	Lipids	Fatty Acids and Conjugates	8.17598e-06	1.09369e-05	1.2597	0.00581763	0.0194042	1.33768	0.419735
2,2,6-Trimethylcyclohexane-1,4-dione		Terpenoids	Carotenoids	1.4518e-05	1.81271e-05	1.53064	9.21914e-06	8.36069e-05	1.2486	0.320308
Lycofawcine		Others	Others	7.77379e-06	8.51103e-06	1.15587	0.0119815	0.035054	1.09484	0.130716
8-Prenylluteone		Phenylpropanoids	Isoflavonoids	0.00013842	0.000147423	1.13453	0.0145224	0.0409521	1.06504	0.0909042
3-Ethenyl-4-hydroxy-2,5-dimethylhex-5-en-2-yl acetate	79507-90-7	Organic acids and derivatives	Carboxylic acids	2.38757e-05	3.10368e-05	1.27301	0.0135205	0.0385803	1.29993	0.378437
2,4,12-Octadecatrienoic acid isobutylamide	151391-69-4	Lipids	Fatty Acids and Conjugates	3.95721e-05	7.98184e-05	1.62345	1.73335e-09	7.88819e-08	2.01703	1.01224
Makisterone A		Steroids and steroid derivatives	Bile acids and derivatives	3.68784e-06	4.84484e-06	1.37893	0.000901772	0.0040978	1.31373	0.393674
Orientin-2''-O-p-trans-coumarate		Phenylpropanoids	Flavonoids	4.24899e-06	5.50524e-06	1.50833	1.76349e-05	0.000144857	1.29566	0.373684
Cucurbitacin L		Terpenoids	Triterpenoids	1.04493e-05	1.68784e-05	1.63567	1.47165e-09	6.94911e-08	1.61527	0.691779
7-Galloylcatechin	89702-01-2	Phenylpropanoids	Flavonoids	4.09212e-06	1.53289e-05	1.63637	5.27311e-05	0.00036749	3.74597	1.90534
Tephrowatsin D		Phenylpropanoids	Flavonoids	5.52197e-06	8.34865e-06	1.62094	6.41252e-08	1.39217e-06	1.5119	0.59636
Senegalensin		Phenylpropanoids	Flavonoids	7.05718e-05	8.17921e-05	1.54029	9.861e-06	8.82821e-05	1.15899	0.212868
Semilepidinoside B		Others	Others	2.09039e-05	9.9474e-05	1.58817	0.000852299	0.003907	4.75864	2.25055
Deltaline		Others	Others	3.10591e-06	3.85006e-06	1.50241	0.000478135	0.00240588	1.23959	0.309867
Isorhamnetin 3-glucoside-7-rhamnoside		Phenylpropanoids	Flavonoids	5.45521e-06	6.13664e-06	1.07267	0.0228954	0.0597694	1.12491	0.169814
10,11-Dihydroxy-9-(hydroxymethyl)-1,6a,6b,9,12a-pentamethyl-2-methylidene-1,3,4,5,6,6a,7,8,8a,10,11,12,13,14b-tetradecahydropicene-4a-carboxylic acid	341971-45-7	Terpenoids	Triterpenoids	2.60891e-05	4.13072e-05	1.63487	2.26056e-09	9.71362e-08	1.58332	0.662949
1-thio-beta-D-glucopyranose 1-[5-(methylthio)-N-(sulphooxy)valerimidate]		Amino acids and derivatives	Amino acid derivatives	8.83681e-06	1.25763e-05	1.59281	2.50555e-07	4.15531e-06	1.42317	0.509108
Lapidin		Terpenoids	Sesquiterpenoids	6.5939e-06	1.36552e-05	1.62677	3.0243e-08	7.67738e-07	2.07089	1.05025
11-Keto-beta-boswellic acid	17019-92-0	Terpenoids	Triterpenoids	1.65994e-05	2.06707e-05	1.22166	0.0165275	0.0455672	1.24527	0.31646
Benzyl Alcohol	100-51-6	Phenylpropanoids	Other Phenylpropanoids	1.02847e-06	0.000102474	1.62743	3.12103e-05	0.000234641	99.6372	6.63861
Hematoxylin		Phenylpropanoids	Other Phenylpropanoids	0.000333136	0.000396358	1.47752	7.77217e-05	0.000512247	1.18978	0.250694
Geranyl propionate		Lipids	Fatty Acids and Conjugates	9.40245e-06	1.30738e-05	1.61535	4.24156e-08	1.00556e-06	1.39046	0.475567
Myristicanol A	114892-44-3	Phenylpropanoids	Lignans	2.8611e-05	3.42897e-05	1.48646	4.43758e-05	0.000317464	1.19848	0.261207
2-(3,4-Dimethoxyphenoxy)-6-[(3,4,5-trihydroxyoxan-2-yl)oxymethyl]oxane-3,4,5-triol		Others	Others	2.20651e-05	2.45166e-05	1.19189	0.00918422	0.0282371	1.1111	0.15199
Eriosematin		Alkaloids	Other alkaloids	0.000110258	0.000267546	1.641	2.47471e-10	1.75077e-08	2.42654	1.2789
Perivine		Alkaloids	Other alkaloids	2.18122e-06	1.39046e-05	1.6167	9.61347e-06	8.65385e-05	6.37471	2.67236
(5R,5aS,8aR,9R)-5,8,8a,9-Tetrahydro-9-hydroxy-5-(3,4,5-trimethoxyphenyl)-furo(3',4':6,7)naphtho(2,3-d)-1,3-dioxol-6(5aH)-one		Phenylpropanoids	Lignans	1.32297e-05	2.50311e-05	1.39044	6.93962e-05	0.000463919	1.89204	0.919946
2,3,4-tris[[(E)-3-(3,4-dihydroxyphenyl)prop-2-enoyl]oxy]-5-(2-methylpropanoyloxy)hexanedioic acid		Phenylpropanoids	Other Phenylpropanoids	1.04987e-05	1.26974e-05	1.15329	0.00743792	0.0237833	1.20942	0.274321
Sabinene		Terpenoids	Monoterpenoids	1.14897e-05	1.4896e-05	1.52503	2.46857e-05	0.000192167	1.29646	0.374578
13-OxoODE		Lipids	Eicosanoids	0.000538018	0.000674582	1.57601	8.73923e-07	1.14911e-05	1.25383	0.326339
Prodelphinidin B6		Phenylpropanoids	Anthocyanidins	7.00083e-05	8.28311e-05	1.33275	0.00174077	0.00710669	1.18316	0.242647
Graveolide		Terpenoids	Sesquiterpenoids	7.13993e-06	8.05084e-06	1.11681	0.0190575	0.0513654	1.12758	0.17323
Linalyl acetate, (-)-		Terpenoids	Monoterpenoids	1.89892e-05	2.21766e-05	1.27178	0.00521272	0.0177545	1.16785	0.223859
Isolupabigenin		Phenylpropanoids	Isoflavonoids	6.29432e-05	7.49646e-05	1.47803	9.06361e-05	0.000585174	1.19099	0.252159
5-hydroxy-3,6,7-trimethoxy-2-[4-[(2S,5S)-3,4,5-trihydroxy-6-(hydroxymethyl)oxan-2-yl]oxyphenyl]chromen-4-one		Phenylpropanoids	Flavonoids	2.808e-06	1.15012e-05	1.62708	2.69267e-06	2.9499e-05	4.09587	2.03417
Cycloartanol	4657-58-3	Terpenoids	Triterpenoids	7.55161e-06	9.17692e-06	1.44011	0.000230869	0.00129534	1.21523	0.281226
(1S,2S,6S,7S,9R,13S,14R,15S,16S,17S)-15,16-dihydroxy-4-methoxy-2,6,14,17-tetramethyl-10-oxatetracyclo[7.7.1.02,7.013,17]heptadec-4-ene-3,11-dione		Terpenoids	Triterpenoids	1.29194e-05	1.47973e-05	1.33892	0.0012598	0.00544399	1.14535	0.195791
Nopol	35836-73-8	Terpenoids	Monoterpenoids	9.57445e-06	1.14693e-05	1.39622	0.000745563	0.00349262	1.1979	0.260512
5-Hydroxy-6-methoxy-2-(4-methoxyphenyl)-7-[3,4,5-trihydroxy-6-[(3,4,5-trihydroxy-6-methyloxan-2-yl)oxymethyl]oxan-2-yl]oxychromen-4-one		Phenylpropanoids	Flavonoids	7.06203e-06	8.10822e-06	1.21593	0.0064581	0.021126	1.14814	0.199303
Bruceine D		Terpenoids	Triterpenoids	3.62874e-05	4.15204e-05	1.31734	0.00200882	0.00799891	1.14421	0.194352
Kushenol I		Phenylpropanoids	Flavonoids	3.25449e-06	2.6094e-05	1.6363	2.67157e-12	7.61378e-10	8.01786	3.00322
Dodecanamide		Lipids	Fatty Acids and Conjugates	9.26057e-05	0.000242306	1.64246	2.51145e-10	1.76434e-08	2.61654	1.38766
3-Hydroxyglabrol		Phenylpropanoids	Flavonoids	1.90485e-05	2.05254e-05	1.08509	0.0237611	0.0615654	1.07753	0.107729
Epigallocatechin 3-O-(3-O-methyl)gallate	83104-87-4	Phenylpropanoids	Flavonoids	9.18822e-05	0.000463018	1.64907	1.97784e-07	3.42132e-06	5.03926	2.33321
1-Octen-3-yl primeveroside	209863-01-4	Lipids	Saccharolipids	2.43753e-06	1.09526e-05	1.6316	3.26202e-10	2.19935e-08	4.4933	2.16778
PC(39:5)		Lipids	Glycerophospholipids	1.81734e-05	2.03586e-05	1.23114	0.0144285	0.0407302	1.12024	0.163812
2-[4-(3-Hydroxypropyl)-2-methoxyphenoxy]-1,3-propanediol		Phenylpropanoids	Lignans	5.30575e-05	6.2002e-05	1.27757	0.00278607	0.0105738	1.16858	0.22476
Kaem-3-Rha-7-Rha		Phenylpropanoids	Flavonoids	4.47532e-06	1.28199e-05	1.61682	2.64995e-09	1.10462e-07	2.86458	1.51832
Oxacycloheptadec-8-en-2-one, (8Z)-	123-69-3	Lipids	Fatty Acids and Conjugates	7.00648e-06	1.58637e-05	1.63479	1.30816e-10	1.14028e-08	2.26415	1.17897
12,16-dimethoxy-21-methyl-4,6-dioxa-21-azapentacyclo[10.9.0.02,10.03,7.013,18]henicosa-2(10),3(7),8,13,15,17-hexaen-15-ol		Alkaloids	Other alkaloids	0.000104887	0.000120897	1.44749	0.000185542	0.00107278	1.15264	0.204944
2,4'-Dihydroxydiphenylmethane		Phenylpropanoids	Other Phenylpropanoids	4.88694e-06	6.98884e-06	1.64003	1.8398e-10	1.44678e-08	1.4301	0.516121
methyl (3aS,4S,5S,6E,10Z,11aR)-5-acetyloxy-4-[(2S,3S)-2,3-dimethyloxirane-2-carbonyl]oxy-10-methyl-3-methylidene-2-oxo-3a,4,5,8,9,11a-hexahydrocyclodeca[b]furan-6-carboxylate		Terpenoids	Sesquiterpenoids	9.35624e-06	1.25544e-05	1.27329	0.0103309	0.0310593	1.34182	0.424186
Picraquassioside D		Polyketides	Aromatic polyketides	0.000107601	0.000116369	1.33481	0.00133068	0.0057012	1.08148	0.113011
7-Deacetylkhivorin		Terpenoids	Triterpenoids	5.82835e-07	1.2498e-06	1.37806	0.00080987	0.00374369	2.14434	1.10054
Aspirin	50-78-2	Phenylpropanoids	Phenolic acids	7.99839e-05	9.83039e-05	1.15382	0.0136892	0.0389993	1.22905	0.297539
Gibberellin A7		Terpenoids	Phytohormone	1.97618e-05	8.79014e-05	1.65118	1.50798e-08	4.35946e-07	4.44805	2.15317
5,7,2',5'-Tetramethoxyflavanone		Phenylpropanoids	Flavonoids	5.04683e-05	5.62356e-05	1.23215	0.00497688	0.0171167	1.11428	0.156108
Eremolactone		Terpenoids	Diterpenoids	9.6801e-07	1.44171e-06	1.20961	0.0122671	0.0356687	1.48935	0.574682
Physalolactone B	78916-78-6	Steroids and steroid derivatives	Steroid lactones	1.05003e-05	1.56002e-05	1.54391	1.01412e-05	9.0198e-05	1.48569	0.571133
Hematoxyline		Phenylpropanoids	Other Phenylpropanoids	7.32355e-06	1.26124e-05	1.427	0.000430499	0.00219561	1.72218	0.784233
1-alpha-Acevaltrate	78700-02-4	Organic acids and derivatives	Carboxylic acids	1.7063e-05	1.99146e-05	1.37324	0.000641806	0.00307577	1.16712	0.222958
Sterebin D		Terpenoids	Diterpenoids	4.04732e-05	5.70818e-05	1.48098	0.00208376	0.00824935	1.41036	0.496062
1-(2,4,5-Trimethoxyphenyl)propan-2-one	2020-90-8	Polyketides	Other polyketides	5.13648e-06	5.77241e-06	1.19	0.00851799	0.0265421	1.12381	0.168395
Suspensaside		Phenylpropanoids	Other Phenylpropanoids	1.41926e-05	1.73749e-05	1.17593	0.0112892	0.0333734	1.22422	0.29186
8,10-Octadecadiynoic acid		Lipids	Fatty Acids and Conjugates	3.83398e-05	5.26116e-05	1.59144	3.01756e-07	4.84881e-06	1.37224	0.456536
Pristimerol		Alkaloids	Other alkaloids	4.40403e-06	6.10061e-06	1.2898	0.00565861	0.0189662	1.38523	0.47013
Parietinic acid		Polyketides	Aromatic polyketides	5.77077e-06	1.19449e-05	1.64423	7.80993e-12	1.63455e-09	2.06989	1.04956
2-[(2'R,8R,8As)-2',4,4,7,8a-pentamethylspiro[2,3,4a,5-tetrahydro-1H-naphthalene-8,5'-oxolane]-2'-yl]acetic acid		Terpenoids	Diterpenoids	3.91829e-05	5.05746e-05	1.56715	2.2586e-06	2.54015e-05	1.29073	0.36819
2-(1,3-Benzodioxol-5-yl)-3,5,6,8-tetramethoxy-7-[(3-methyl-2-butenyl)oxy]-4H-1-benzopyran-4-one		Phenylpropanoids	Flavonoids	6.93411e-07	9.0198e-07	1.2169	0.00874114	0.027105	1.30079	0.379385
[(1R,2R,3R,4S,5S,7R,8R,9R,10S,14R,16R)-1,8,16-triacetyloxy-7-hydroxy-2-(2-hydroxyacetyl)oxy-5,9,12,12-tetramethyl-13-oxo-4-tetracyclo[7.6.1.03,7.010,14]hexadecanyl] benzoate		Terpenoids	Diterpenoids	4.25281e-08	1.1724e-05	1.61138	2.54562e-09	1.06889e-07	275.676	8.10683
Epilupeol		Terpenoids	Triterpenoids	7.26911e-07	2.25742e-06	1.59886	0.000283124	0.00153599	3.10549	1.63482
5-Methyl-2,3-diisopropylphenol	76138-68-6	Terpenoids	Monoterpenoids	1.70094e-05	2.49872e-05	1.62288	6.59984e-09	2.26928e-07	1.46903	0.55486
[(1R,6S,7R,7aR)-4-(acetyloxymethyl)-1-(3-methylbutanoyloxy)spiro[6,7a-dihydro-1H-cyclopenta[c]pyran-7,2'-oxirane]-6-yl] 3-methylbutanoate		Terpenoids	Monoterpenoids	0.000137084	0.000147413	1.08155	0.021085	0.055775	1.07535	0.104804
Phloretin + C-Hex, C-Hex		Phenylpropanoids	Flavonoids	0.000297044	0.000321688	1.12455	0.0147611	0.0415048	1.08296	0.114986
9-Hydroxy-4-methoxypsoralen 9-glucoside	115356-06-4	Phenylpropanoids	Coumarins and derivatives	3.75845e-05	7.77503e-05	1.59043	4.19327e-08	9.96466e-07	2.06868	1.04871
3-(4-Hydroxy-3-(3-methyl-2-butenyl)phenyl)-2-propenal		Phenylpropanoids	Other Phenylpropanoids	1.31078e-05	1.48824e-05	1.3688	0.000732811	0.00344292	1.13538	0.183179
2-Isopropylphenol	88-69-7	Alkaloids	Other alkaloids	9.70042e-05	0.000118827	1.05848	0.0469724	0.106191	1.22497	0.292742
Alpha-Tocotrienol	58864-81-6	Terpenoids	Meroterpenoids	6.6589e-06	1.02897e-05	1.11582	0.0194246	0.0521659	1.54525	0.627839
Citrusin A	105279-09-2	Phenylpropanoids	Lignans	3.34115e-06	4.26848e-06	1.39563	0.00061063	0.00295268	1.27755	0.35338
1-(2,4,5-Trimethoxyphenyl)propane-1,2-diol		Phenylpropanoids	Lignans	0.000313188	0.00035127	1.22204	0.00541133	0.0182899	1.1216	0.165553
6''-Malonylgenistin	51011-05-3	Phenylpropanoids	Isoflavonoids	9.38544e-06	1.01691e-05	1.28302	0.00262279	0.0100433	1.0835	0.115695
Natsudaidain 3-glucoside	98891-93-1	Phenylpropanoids	Flavonoids	5.78103e-05	6.29246e-05	1.06661	0.0252633	0.0646263	1.08847	0.122299
Paeonilactone B		Alkaloids	Other alkaloids	3.87985e-05	5.68231e-05	1.63488	8.00818e-10	4.4022e-08	1.46457	0.550477
Paederoside		Terpenoids	Monoterpenoids	1.93524e-06	3.11957e-06	1.15077	0.00727855	0.0233701	1.61198	0.688833
Cyclotriveratrylene		Alkaloids	Other alkaloids	5.74313e-05	6.65863e-05	1.08104	0.0243223	0.062684	1.15941	0.213389
Ponganone IV		Phenylpropanoids	Flavonoids	3.55176e-05	3.84423e-05	1.12133	0.0151631	0.0424758	1.08234	0.11416
(Z)-3-Hexenylvicianoside		Lipids	Saccharolipids	0.000138574	0.000149601	1.20445	0.00701236	0.0226369	1.07957	0.110458
5,7-Dihydroxy-6-prenylflavanone	55051-77-9	Phenylpropanoids	Flavonoids	0.000111295	0.000130452	1.35672	0.000927313	0.00420022	1.17213	0.229127
1-(3,4-Dihydroxyphenyl)-6,7-dihydroxy-1,2-dihydronaphthalene-2,3-dicarboxylic acid		Phenylpropanoids	Lignans	3.21908e-05	3.52997e-05	1.43094	0.000325364	0.00172874	1.09658	0.13301
6-Methoxy-7,8-methylenedioxycoumarin	28843-40-5	Phenylpropanoids	Coumarins and derivatives	6.04859e-06	1.03927e-05	1.62151	7.55774e-09	2.53295e-07	1.7182	0.780895
Egonol gentiobioside		Phenylpropanoids	Lignans	1.10419e-05	1.25269e-05	1.38807	0.00225566	0.0088207	1.13449	0.182045
Amphetamine	300-62-9	Alkaloids	Other alkaloids	1.47674e-05	0.000102095	1.62711	1.29095e-12	4.85217e-10	6.91355	2.78943
(1S,2R,3R,4S,5S,6S,8R,9R,10R,13S,16S,17R,18R)-11-ethyl-6,16,18-trimethoxy-13-(methoxymethyl)-11-azahexacyclo[7.7.2.12,5.01,10.03,8.013,17]nonadecane-4,8-diol		Others	Others	3.78617e-05	8.51236e-05	1.64687	4.72299e-12	1.12969e-09	2.24827	1.16882
9(S)-Hode	73543-67-6	Lipids	Eicosanoids	9.87831e-06	2.67926e-05	1.51224	0.00152172	0.00637165	2.71227	1.4395
Sennosides		Polyketides	Aromatic polyketides	6.74821e-07	1.77341e-06	1.50248	2.29734e-06	2.57867e-05	2.62797	1.39395
Isosafrole		Phenylpropanoids	Other Phenylpropanoids	1.00098e-05	1.51466e-05	1.59135	1.31389e-06	1.61311e-05	1.51317	0.597571
Blumenol C O-[apiosyl-(1->6)-glucoside]	177261-68-6	Lipids	Saccharolipids	4.96959e-05	5.82714e-05	1.3618	0.00086734	0.00396419	1.17256	0.229661
Pterosin N	54797-11-4	Alkaloids	Other alkaloids	0.000183875	0.000201124	1.21395	0.0119077	0.0348708	1.09381	0.129358
Icarin		Phenylpropanoids	Flavonoids	1.5906e-06	1.85237e-06	1.08341	0.0249983	0.0641096	1.16458	0.219805
2-phenylethyl beta-D-glucopyranoside	18997-54-1	Phenylpropanoids	Other Phenylpropanoids	0.000190788	0.000211402	1.3307	0.00169396	0.00696013	1.10805	0.148018
(S)-2-(Pyrrolidin-2-yl)acetic acid	56633-75-1	Amino acids and derivatives	Amino acid derivatives	0.00032244	0.000382448	1.00029	0.0387259	0.0910125	1.18611	0.246234
(+-)-3-Hydroxytetradecanoic acid		Lipids	Fatty Acids and Conjugates	1.85775e-06	8.26457e-06	1.63293	1.44728e-10	1.21162e-08	4.44869	2.15338
Latifolin		Phenylpropanoids	Other Phenylpropanoids	3.4082e-05	3.79651e-05	1.34799	0.00106379	0.00470888	1.11393	0.155663
Baccatin IV		Terpenoids	Diterpenoids	2.14824e-06	6.10751e-06	1.63753	2.3087e-10	1.67696e-08	2.84303	1.50743
15-formyl-16-hydroxy-1,2,14,17,17-pentamethyl-8-prop-1-en-2-ylpentacyclo[11.7.0.02,10.05,9.014,18]icosane-5-carboxylic acid	67594-73-4	Terpenoids	Triterpenoids	2.44059e-05	4.28612e-05	1.52755	2.22171e-05	0.000175985	1.75618	0.81244
1-[4-Chloro-1-hydroxy-3-methyl-8-[3,4,5-trihydroxy-6-(hydroxymethyl)oxan-2-yl]oxynaphthalen-2-yl]ethanone		Polyketides	Other polyketides	7.26965e-06	9.97161e-06	1.3277	0.00205913	0.00817064	1.37168	0.455939
3-Oxoglycyrrhetinic acid		Terpenoids	Triterpenoids	6.41118e-05	8.78862e-05	1.54266	1.72713e-05	0.000142336	1.37083	0.455046
3-O-Caffeoyl-4-O-sinapoylquinic acid		Phenylpropanoids	Other Phenylpropanoids	6.87119e-06	7.70897e-06	1.28525	0.00306001	0.0114353	1.12193	0.165978
(9,14-dihydroxy-3,4,5,15,16-pentamethoxy-9,10-dimethyl-8-tricyclo[10.4.0.02,7]hexadeca-1(16),2,4,6,12,14-hexaenyl) benzoate		Phenylpropanoids	Lignans	2.5197e-05	2.90889e-05	1.26318	0.00343146	0.0125709	1.15446	0.207216
3-Formyl-2-hydroxy-6-methoxycarbazole	74606-99-8	Alkaloids	Other alkaloids	8.76124e-06	1.0203e-05	1.37801	0.000629273	0.00302907	1.16456	0.219782
cis-Chrysanthemol		Terpenoids	Monoterpenoids	2.65522e-05	3.75203e-05	1.57294	3.12312e-06	3.35381e-05	1.41308	0.49884
Jubanine C	159226-00-3	Amino acids and derivatives	Amino acid derivatives	5.25726e-05	9.58081e-05	1.61431	5.33244e-08	1.20652e-06	1.8224	0.865837
Methyl palmitoleate		Lipids	Fatty Acids and Conjugates	8.71024e-06	9.85925e-06	1.2018	0.00694821	0.0224659	1.13191	0.178765
Cholestan-3-one		Steroids and steroid derivatives	steroids	2.39208e-06	5.17424e-06	1.62951	4.64033e-09	1.71701e-07	2.16307	1.11308
3-(3,7-Dimethyl-2,6-octadienyl)-2,4-dihydroxy-6-(2		Phenylpropanoids	Stilbenes	1.45821e-05	1.65271e-05	1.46314	0.000174208	0.00101711	1.13338	0.180633
(2S,3R,4S,5S,6R)-2-[(2R,3R,4S,5S,6R)-4,5-dihydroxy-2-phenylmethoxy-6-[[(2S,3R,4S,5R)-3,4,5-trihydroxyoxan-2-yl]oxymethyl]oxan-3-yl]oxy-6-(hydroxymethyl)oxane-3,4,5-triol		Others	Others	1.2917e-05	1.91967e-05	1.58303	1.31051e-06	1.60946e-05	1.48616	0.571585
Moracenin a	76472-87-2	Phenylpropanoids	Flavonoids	1.18436e-05	1.86838e-05	1.34759	0.0017233	0.0070461	1.57755	0.657681
[(1R,2S,4R,6R,9R,10S,11R,12S,14R,15R,18R)-14-Acetyloxy-6-(furan-3-yl)-10-(2-methoxy-2-oxoethyl)-7,9,11,15-tetramethyl-3,17-dioxapentacyclo[9.6.1.02,9.04,8.015,18]octadec-7-en-12-yl] (E)-2-methylbut-2-enoate		Terpenoids	Triterpenoids	2.56334e-06	8.16691e-06	1.32278	9.81368e-07	1.26802e-05	3.18605	1.67177
6"-O-Acetyldaidzin	71385-83-6	Phenylpropanoids	Isoflavonoids	7.06739e-06	8.75764e-06	1.22367	0.00612569	0.0202264	1.23916	0.309363
(R)-Kanzonol Y	184584-87-0	Phenylpropanoids	Flavonoids	5.92159e-08	8.90979e-06	1.5797	1.27889e-06	1.5769e-05	150.463	7.23326
[(4aR,10bR)-3,8,10-trihydroxy-2-(hydroxymethyl)-9-methoxy-6-oxo-3,4,4a,10b-tetrahydro-2H-pyrano[3,2-c]isochromen-4-yl] 3,4,5-trihydroxybenzoate		Phenylpropanoids	Coumarins and derivatives	1.53346e-05	2.09641e-05	1.37236	0.000382228	0.00198468	1.36711	0.451135
2-((2E)-3,7-Dimethyl-2,6-octadien-1-yl)-1,4-benzenediol		Terpenoids	Meroterpenoids	2.0222e-05	2.44678e-05	1.52941	1.18147e-05	0.000102851	1.20996	0.274959
Proanthocyanidin A1	103883-03-0	Phenylpropanoids	Anthocyanidins	5.38211e-06	5.97681e-06	1.25855	0.00368845	0.0133611	1.1105	0.151206
Blestriarene B		Phenylpropanoids	Other Phenylpropanoids	1.44022e-05	1.68822e-05	1.33683	0.00121359	0.00527094	1.1722	0.229213
6-Hydroxy-4,4,7a-trimethyl-5,6,7,7a-tetrahydrobenzofuran-2(4H)-one		Alkaloids	Other alkaloids	3.17776e-05	3.93715e-05	1.11479	0.0484985	0.108826	1.23897	0.30914
(9Z,12Z)-octadeca-9,12-dienal		Lipids	Fatty Acids and Conjugates	6.00933e-06	6.68438e-06	1.19247	0.00642454	0.0210419	1.11233	0.153588
Convolvidine		Alkaloids	Other alkaloids	7.82417e-09	4.41258e-06	1.65235	1.34031e-07	2.51208e-06	563.968	9.13947
Geranylcitronellol	36237-66-8	Lipids	Fatty Acids and Conjugates	3.20345e-06	8.26496e-06	1.64279	4.98428e-06	4.97461e-05	2.58002	1.36738
Eupatolide acetate		Terpenoids	Sesquiterpenoids	2.30562e-06	2.45071e-05	1.65133	1.74357e-09	7.92575e-08	10.6293	3.40997
Cercosporin, pure		Polyketides	Other polyketides	3.058e-06	6.12902e-06	1.63661	3.83008e-10	2.51895e-08	2.00425	1.00307
Pfaffic acid		Terpenoids	Triterpenoids	1.33861e-05	2.12829e-05	1.22863	0.0064401	0.0210788	1.58993	0.66896
Uriolide		Terpenoids	Carotenoids	5.29657e-07	7.23342e-07	1.32709	0.0100646	0.0304088	1.36568	0.449618
6-amino-9-[(3S,4R,5S)-3,4-dihydroxy-5-(hydroxymethyl)oxolan-2-yl]-1H-purin-2-one		Carbohydrates	Nucleosides	9.55391e-05	0.000172504	1.60424	8.55842e-08	1.75316e-06	1.80558	0.852464
Deacetylgedunin		Terpenoids	Triterpenoids	1.33222e-05	3.62745e-05	1.62235	0.000112873	0.000702446	2.72287	1.44513
5,9-Dimethyl-14-oxotetracyclo[11.2.1.01,10.04,9]hexadecane-5-carboxylic acid		Terpenoids	Diterpenoids	0.000113591	0.000141236	1.41809	0.000510535	0.00254249	1.24337	0.314254
Acetylpodophyllotoxin		Phenylpropanoids	Lignans	3.85728e-06	4.9475e-06	1.45823	9.39634e-05	0.000603071	1.28264	0.359117
Neotigogenin acetate		Terpenoids	Triterpenoids	4.10382e-06	1.15048e-05	1.33676	0.000964157	0.00433763	2.80343	1.4872
Protostemonine		Alkaloids	Other alkaloids	1.07763e-05	2.68613e-05	1.64187	1.24628e-10	1.10067e-08	2.49263	1.31767
1-Octen-3-yl glucoside	209863-00-3	Lipids	Saccharolipids	1.88699e-05	2.49466e-05	1.50213	0.000339437	0.00179378	1.32203	0.402754
Stictic Acid		Polyketides	Aromatic polyketides	8.2607e-06	1.05814e-05	1.41363	0.000412737	0.00211846	1.28093	0.357189
Blumel C glucoside	62512-23-6	Lipids	Saccharolipids	0.000409724	0.000451936	1.27207	0.00315553	0.0117181	1.10302	0.141465
Blumenol C O-[rhamnosyl-(1->6)-glucoside]	177261-67-5	Lipids	Saccharolipids	8.49355e-06	9.83632e-06	1.24086	0.00633674	0.0208036	1.15809	0.211751
Cycloaltilisin	152130-62-6	Phenylpropanoids	Flavonoids	9.44345e-05	0.000133537	1.29863	0.011791	0.0345747	1.41407	0.499858
(2R,3S,4S,5R,6S)-2-(Hydroxymethyl)-6-(((1S,4aR,7aS)-7-(hydroxymethyl)-1,4a,5,7a-tetrahydrocyclopenta[c]pyran-1-yl)oxy)tetrahydro-2H-pyran-3,4,5-triol		Terpenoids	Monoterpenoids	2.79953e-05	5.45766e-05	1.62113	5.67378e-09	2.02662e-07	1.94949	0.963099
(3r)-5-Methyl-3-[(2s,3r,4s,5s,6r)-3,4,5-trihydroxy-6-(hydroxymethyl)oxan-2-yl]oxy-3-[[4-[(2s,3r,4s,5s,6r)-3,4,5-trihydroxy-6-(hydroxymethyl)oxan-2-yl]oxyphenyl]methoxycarbonyl]hexanoic acid		Terpenoids	Monoterpenoids	0.000269518	0.000488467	1.59201	6.11529e-08	1.34576e-06	1.81237	0.857879
(6aS)-1,2,9,10-tetramethoxy-6,6-dimethyl-5,6,6a,7-tetrahydro-4H-dibenzo[de,g]quinolin-6-ium		Alkaloids	Other alkaloids	4.54736e-06	6.68202e-06	1.19707	0.0169847	0.0466358	1.46943	0.555255
Allyltetramethoxybenzene	15361-99-6	Phenylpropanoids	Other Phenylpropanoids	6.61996e-06	7.43664e-06	1.24535	0.00396617	0.0141908	1.12337	0.167829
5-[(8Z,11Z)-pentadeca-8,11-dien-1-yl]benzene-1,3-diol	79473-25-9	Polyketides	Aromatic polyketides	8.77192e-05	0.000125314	1.59287	1.53088e-07	2.79369e-06	1.42858	0.514578
(R)-3-(3,4-Dihydroxyphenyl)-2-[3-[7-hydroxy-2-(3,4-dihydroxyphenyl)-3-[[(R)-1-carboxy-2-(3,4-dihydroxyphenyl)ethyl]oxycarbonyl]benzofuran-5-yl]propenoyloxy]propionic acid		Phenylpropanoids	Lignans	5.01437e-06	6.36118e-06	1.38519	0.000592186	0.00287778	1.26859	0.343226
(R)-Boschniakine	18070-40-1	Alkaloids	Other alkaloids	3.62092e-06	7.55757e-06	1.63215	3.3831e-09	1.34601e-07	2.08719	1.06157
Phenethyl rutinoside	88510-08-1	Phenylpropanoids	Other Phenylpropanoids	6.61436e-05	7.57817e-05	1.16605	0.0115131	0.0339105	1.14572	0.196248
Wistin		Phenylpropanoids	Isoflavonoids	6.18577e-06	0.000204173	1.63033	7.19731e-05	0.000478281	33.0068	5.04469
5,7,3'-Trihydroxy-3,6,4',5'-tetramethoxyflavone		Phenylpropanoids	Flavonoids	0.000126517	0.000157428	1.49113	5.39996e-05	0.000374426	1.24432	0.31536
6-amino-5-[3,4,5-trihydroxy-6-(hydroxymethyl)oxan-2-yl]oxy-1H-pyrimidine-2,4-dione		Others	Others	0.000285345	0.000320229	1.37217	0.000880378	0.00401647	1.12225	0.166396
Hexadecyl ferulate		Phenylpropanoids	Other Phenylpropanoids	1.02341e-05	1.22616e-05	1.31201	0.00902967	0.0278536	1.19811	0.260765
Dimethyl Succinate	106-65-0	Lipids	Fatty Acids and Conjugates	0.000495545	0.000665702	1.55254	4.50175e-06	4.54404e-05	1.34337	0.425861
N-isobutyl-2E,4Z-octadecadienoyl amine		Lipids	Fatty Acids and Conjugates	0.000169704	0.000345672	1.63999	1.14875e-10	1.03967e-08	2.03691	1.02638
Acarbosum	56180-94-0	Carbohydrates	Saccharides and glycosides	1.95228e-05	3.09591e-05	1.59931	6.85347e-06	6.51551e-05	1.58579	0.665205
9,10,18-Trihydroxystearic acid	17705-68-9	Lipids	Fatty Acids and Conjugates	5.85732e-06	1.46871e-05	1.64428	5.76122e-12	1.27928e-09	2.50748	1.32624
8-Azabicyclo(3.2.1)octan-3-yl 3,4-dimethoxybenzoate		Alkaloids	Other alkaloids	2.71379e-06	1.19408e-05	1.64562	1.43447e-07	2.64658e-06	4.40006	2.13752
Methyl 1-hydroxy-7-(hydroxymethyl)-1,4a,5,7a-tetrahydrocyclopenta[c]pyran-4-carboxylate	6902-77-8	Terpenoids	Monoterpenoids	9.29343e-05	0.000109791	1.5143	3.73758e-05	0.000274749	1.18138	0.240476
Myricetin 3-rhamnoside	17912-87-7	Phenylpropanoids	Flavonoids	8.79235e-06	1.1813e-05	1.14342	0.0101512	0.030612	1.34355	0.426049
N-(14-Methylhexadecanoyl)pyrrolidine	260058-83-1	Alkaloids	Other alkaloids	8.81762e-06	1.6356e-05	1.62899	2.23719e-09	9.65822e-08	1.85492	0.891356
Celogentin C		Amino acids and derivatives	Oligopeptides	2.93066e-07	1.55121e-05	1.50828	2.98186e-07	4.80317e-06	52.9305	5.72603
Kaempferol 3-(4''-p-coumaroylglucoside)		Phenylpropanoids	Flavonoids	8.38957e-06	1.71406e-05	1.36941	0.00526334	0.0178909	2.04309	1.03075
Tricin 7-O-glucoside	32769-01-0	Phenylpropanoids	Flavonoids	0.000156327	0.000255624	1.59651	8.66862e-08	1.76713e-06	1.63519	0.709456
(2R)-2-[(2E)-3,7-dimethylocta-2,6-dienyl]-5-hydroxy-6-[hydroxy(phenyl)methylidene]-2,4-bis(3-methylbut-2-enyl)cyclohex-4-ene-1,3-dione		Polyketides	Other polyketides	2.03409e-05	4.47038e-05	1.63767	8.52675e-11	8.41865e-09	2.19773	1.13601
(3aS,5aS,9bR)-5a,9-dimethyl-3-methylidene-3a,4,6,7,8,9b-hexahydrobenzo[g][1]benzofuran-2,5-dione		Terpenoids	Sesquiterpenoids	6.12242e-07	5.05162e-06	1.65107	7.38821e-08	1.55929e-06	8.25102	3.04457
(-)-Amurensisin		Phenylpropanoids	Flavonoids	5.34253e-06	1.52681e-05	1.36958	0.00012059	0.000742991	2.85785	1.51493
11-Methylforsythide		Terpenoids	Monoterpenoids	3.54695e-06	8.8458e-06	1.48934	1.38342e-05	0.000117621	2.49392	1.31841
4,5,6-Trihydroxy-9,13,14-trimethyl-16-(2-methylpropyl)-17-azatricyclo[9.7.0.01,15]octadeca-9,12-diene-2,18-dione		Alkaloids	Other alkaloids	1.87985e-06	3.05093e-06	1.52137	2.43166e-05	0.000189772	1.62297	0.698637
Lethedoside B		Phenylpropanoids	Flavonoids	8.31756e-06	1.46901e-05	1.45067	0.00266115	0.0101692	1.76616	0.820613
5,7-Dihydroxy-2-(4-hydroxyphenyl)-6-[3,4,5-trihydroxy-6-(hydroxymethyl)oxan-2-yl]-2,3-dihydrochromen-4-one		Phenylpropanoids	Flavonoids	0.000132408	0.000184362	1.58359	6.45557e-07	9.00418e-06	1.39238	0.477551
1-[2,4,6-trihydroxy-3-[7-hydroxy-2-(4-hydroxyphenyl)-3,4-dihydro-2H-chromen-4-yl]phenyl]dodecan-1-one		Phenylpropanoids	Flavonoids	5.17673e-05	5.56007e-05	1.06138	0.0229697	0.0599322	1.07405	0.103062
7-Methyl-1,4,5-naphthalenetriol 4-[xylosyl-(1->6)-glucoside]		Polyketides	Other polyketides	6.10259e-05	0.000174314	1.63255	1.43459e-10	1.20601e-08	2.85639	1.51419
Eupomatenoid 5		Phenylpropanoids	Isoflavonoids	8.18472e-07	3.19725e-06	1.63589	2.75999e-10	1.89715e-08	3.90637	1.96583
Gossypetin 8-glucuronide 3-glucoside	135010-45-6	Phenylpropanoids	Flavonoids	3.4547e-05	4.79565e-05	1.50864	3.81784e-05	0.000279905	1.38815	0.473169
6-Methoxycyclohexane-1,2,3,4,5-pentol		Carbohydrates	Saccharides and glycosides	5.40202e-05	7.60401e-05	1.57193	1.08112e-06	1.37043e-05	1.40762	0.493262
Gedunin		Terpenoids	Triterpenoids	3.43647e-05	3.79729e-05	1.12596	0.0139279	0.0395618	1.105	0.144044
Theasinensin C	89013-69-4	Phenylpropanoids	Anthocyanidins	6.69292e-06	1.19374e-05	1.5922	6.62535e-05	0.000445728	1.78359	0.834786
(2E)-2-(3-oxo-1H-indol-2-ylidene)-1H-indol-3-one		Alkaloids	Other alkaloids	0.000161489	0.000188757	1.30437	0.00269944	0.0102966	1.16885	0.225092
(+)-Erythraline	466-77-3	Alkaloids	Other alkaloids	6.38411e-05	8.89087e-05	1.42896	0.000120955	0.000745124	1.39266	0.477838
4'-O-Methyldavidioside		Phenylpropanoids	Flavonoids	1.43752e-06	3.87538e-06	1.42105	5.66161e-05	0.000390033	2.69587	1.43075
(ent-16betaOH)-16,17-Dihydroxy-9(11)-kauren-19-oic acid	55483-24-4	Terpenoids	Diterpenoids	2.14469e-05	3.31109e-05	1.18242	0.0263202	0.0667873	1.54386	0.626539
Camellianin A		Phenylpropanoids	Flavonoids	3.49334e-08	1.99394e-07	1.35754	0.00013559	0.00082007	5.70784	2.51295
Neobignonoside		Phenylpropanoids	Flavonoids	2.62618e-06	7.07952e-06	1.53249	0.000735394	0.00345332	2.69575	1.43069
Oregonoyl A		Phenylpropanoids	Other Phenylpropanoids	1.4992e-05	1.63723e-05	1.40334	0.000497466	0.00248665	1.09207	0.127063
25S-Inokosterone		Steroids and steroid derivatives	Bile acids and derivatives	6.59169e-08	5.2717e-06	1.56291	2.10172e-06	2.38778e-05	79.9749	6.32148
Dihydroxyacidissiminol	160387-10-0	Alkaloids	Other alkaloids	2.49635e-06	1.89628e-05	1.4602	1.45711e-09	6.94911e-08	7.59621	2.92528
6H-Dibenzo[b,d]pyran-6-one, 2,3,4,4a-tetrahydro-2,3,7-trihydroxy-9-methoxy-4a-methyl-, (2R,3R,4aR)-rel-		Phenylpropanoids	Coumarins and derivatives	0.000169876	0.000311446	1.32353	7.90595e-05	0.000520126	1.83337	0.874499
[(4R)-4-(prop-1-en-2-yl)cyclohex-1-en-1-yl]methanol	57717-97-2	Terpenoids	Monoterpenoids	0.000127919	0.000144995	1.39231	0.000520637	0.00258447	1.13349	0.180774
Gemichalcone B		Phenylpropanoids	Flavonoids	0.000100921	0.000112956	1.26992	0.00321045	0.0118858	1.11926	0.162541
Chamaemeloside	173356-77-9	Phenylpropanoids	Flavonoids	7.29447e-06	9.75319e-06	1.42889	0.000104425	0.000657815	1.33707	0.419071
(+)-Betulonic acid		Terpenoids	Triterpenoids	1.04336e-05	1.1745e-05	1.0901	0.0251221	0.0643492	1.12569	0.17081
Rescinnamine		Alkaloids	Other alkaloids	2.31015e-06	2.62681e-06	1.09315	0.0234377	0.06091	1.13707	0.185322
Henryoside		Phenylpropanoids	Phenolic acids	3.24832e-06	3.82428e-06	1.1978	0.0105505	0.0315965	1.17731	0.235496
(1R,12S,13R,14S,16S,23S)-13,14-dimethyl-2,6,8,20,22-pentaoxahexacyclo[10.10.1.01,19.03,11.05,9.016,23]tricosa-3,5(9),10,18-tetraen-17-one		Phenylpropanoids	Lignans	0.000175649	0.000242192	1.46986	7.08422e-05	0.000471859	1.37884	0.463453
Formononetin 7-O-beta-D-glucopyranoside	486-62-4	Phenylpropanoids	Isoflavonoids	1.44757e-05	4.23414e-05	1.55916	0.00040576	0.00208932	2.92501	1.54844
Triphasiaxanthin	23939-69-7	Terpenoids	Carotenoids	3.93174e-06	4.43499e-06	1.02806	0.0340759	0.0821568	1.128	0.173764
(2,5-Dibenzoyloxy-1,6-dihydroxycyclohex-3-en-1-yl)methyl benzoate		Phenylpropanoids	Phenolic acids	8.74654e-06	6.95926e-05	1.6297	7.22194e-11	7.47954e-09	7.95659	2.99215
1,2-di-O-sinapoyl-beta-D-glucose		Phenylpropanoids	Other Phenylpropanoids	2.98821e-06	4.2193e-06	1.40269	0.000389422	0.00201609	1.41198	0.497721
Thunalbene		Phenylpropanoids	Stilbenes	0.000143949	0.000218826	1.53224	9.45038e-06	8.54532e-05	1.52017	0.604232
Haplamine		Alkaloids	Other alkaloids	6.55567e-05	0.00020238	1.63393	1.58182e-10	1.29949e-08	3.0871	1.62625
Cryptopine		Alkaloids	Other alkaloids	0.000380514	0.000409594	1.03757	0.0281696	0.0705189	1.07642	0.106246
Physalolactone	71339-25-8	Steroids and steroid derivatives	Steroid lactones	1.77139e-05	1.96971e-05	1.30756	0.00174505	0.00712055	1.11196	0.1531
5-Hydroxy-2',4',7,8-tetramethoxyflavone		Phenylpropanoids	Flavonoids	1.46567e-05	2.92741e-05	1.63713	7.87534e-10	4.353e-08	1.99732	0.998063
14-(5-Ethyl-6-methylheptan-2-yl)-2,15-dimethyltetracyclo[8.7.0.0^{2,7}.0^{11,15}]heptadec-7-ene-5,9-diol	34427-61-7	Steroids and steroid derivatives	Steroid lactones	7.6704e-05	9.0039e-05	1.2172	0.00475969	0.0165025	1.17385	0.231248
3,5,6-Trihydroxy-3',4',7-trimethoxyflavone 3-glucuronide		Phenylpropanoids	Flavonoids	2.69767e-05	8.67454e-05	1.64058	1.83259e-11	2.85429e-09	3.21556	1.68507
Piperolein B	30505-89-6	Alkaloids	Other alkaloids	8.97759e-05	0.000116559	1.12961	0.0114296	0.0337192	1.29833	0.376658
2,3,14-trihydroxy-10,13-dimethyl-17-(2,3,6,7-tetrahydroxy-5,6-dimethylheptan-2-yl)-2,3,4,5,9,11,12,15,16,17-decahydro-1H-cyclopenta[a]phenanthren-6-one		Steroids and steroid derivatives	Bile acids and derivatives	4.08652e-06	4.41421e-06	1.11324	0.0175221	0.0479117	1.08019	0.111282
Pachyrrhizin	10091-01-7	Phenylpropanoids	Coumarins and derivatives	5.96798e-05	9.1001e-05	1.12216	0.0132947	0.0380453	1.52482	0.60864
Echinulin		Amino acids and derivatives	Amino acid derivatives	5.28137e-06	6.78769e-06	1.1629	0.00844273	0.0263382	1.28521	0.362009
[(2S,3R,4S,5R,6S)-6-[2-(3,5-dihydroxy-4-methoxyphenyl)-5,7-dihydroxy-4-oxochromen-3-yl]oxy-4,5-dihydroxy-2-methyloxan-3-yl] acetate		Phenylpropanoids	Flavonoids	1.96653e-05	4.5157e-05	1.45951	0.00011364	0.000706321	2.29628	1.1993
Anthranoyllycoctonine		Others	Others	2.72756e-06	3.16683e-06	1.09888	0.0142587	0.0403417	1.16105	0.215424
Methyl 2-(hexopyranosyloxy)-4-(2-oxoethyl)-3-vinyl-3,4-dihydro-2H-pyran-5-carboxylate		Terpenoids	Monoterpenoids	9.5476e-05	0.000185811	1.61265	1.34323e-06	1.64311e-05	1.94615	0.960624
1,2,3-Tri-O-galloyl-beta-D-glucose		Phenylpropanoids	Phenolic acids	7.82417e-09	4.69332e-06	1.65245	5.64133e-07	8.05495e-06	599.849	9.22845
3-carboxy-4-methyl-5-pentyl-2-furanpropanoic acid		Lipids	Fatty Acids and Conjugates	8.47615e-06	1.24084e-05	1.34972	0.00307156	0.0114699	1.46392	0.54984
2-Aminomuconate		Amino acids and derivatives	Amino acid derivatives	1.70891e-06	6.58548e-06	1.47751	8.65098e-06	7.91509e-05	3.85361	1.94621
Butyl 3-O-caffeoylquinate		Phenylpropanoids	Other Phenylpropanoids	0.000819226	0.000868121	1.21331	0.00703188	0.022689	1.05968	0.083635
2,3-Dinor-8-iso prostaglandin F1alpha		Lipids	Eicosanoids	3.96059e-05	5.40954e-05	1.44151	0.000234866	0.0013141	1.36584	0.44979
Xerocomic acid		Phenylpropanoids	Other Phenylpropanoids	1.85785e-05	2.02693e-05	1.12901	0.014858	0.04172	1.09101	0.125664
Glycidyl oleate		Lipids	Fatty Acids and Conjugates	1.09332e-05	3.00123e-05	1.26156	0.000467295	0.00235754	2.74505	1.45683
Carboxy-ethyl-hydroxychroman		Polyketides	Other polyketides	2.66968e-05	3.23446e-05	1.41293	0.000347649	0.00183086	1.21155	0.276856
beta-Citraurol		Terpenoids	Carotenoids	1.78264e-06	3.75403e-06	1.5504	1.10367e-06	1.39448e-05	2.10588	1.07443
5,7-Dihydroxy-3',4'-dimethoxy-8-(3-hydroxy-3-methylbutyl)-isoflavone 7-glucoside		Phenylpropanoids	Isoflavonoids	1.28841e-05	2.25081e-05	1.60171	1.62086e-07	2.91552e-06	1.74696	0.80485
3-O-trans-Feruloyleuscaphic acid		Terpenoids	Triterpenoids	1.01601e-06	1.83254e-06	1.54933	2.18026e-06	2.46031e-05	1.80366	0.85093
(8betaOH,10beta)-8-Hydroxy-3-oxo-7(11)-eremophilen-12,8-olide		Terpenoids	Sesquiterpenoids	3.97109e-05	4.34893e-05	1.17539	0.00941768	0.0288248	1.09515	0.131125
N-Lauroylglycine	7596-88-5	Lipids	Fatty Acids and Conjugates	8.04714e-06	3.74135e-05	1.64412	3.84221e-14	5.88668e-11	4.64929	2.21701
2-hydroxy-3-(sulfooxy)benzoic acid		Phenylpropanoids	Phenolic acids	2.44369e-05	3.18888e-05	1.53958	8.60467e-06	7.88889e-05	1.30495	0.383989
A19009		Amino acids and derivatives	Dipeptides	6.72812e-06	0.000170498	1.61285	0.00125472	0.00542495	25.3411	4.66341
Gum arabic	183990-46-7	Phenylpropanoids	Phenolic acids	2.47833e-07	5.07294e-06	1.63589	3.6445e-09	1.43158e-07	20.4691	4.35538
Dianthramine		Alkaloids	Other alkaloids	3.15698e-05	6.16523e-05	1.64615	1.50792e-11	2.52303e-09	1.95289	0.965608
Diethylene glycol dimethacrylate		Lipids	Fatty Acids and Conjugates	3.08596e-05	4.676e-05	1.61461	9.4534e-08	1.89948e-06	1.51525	0.599555
1-(3,4-dihydroxyphenyl)-3-(2,4,6-trihydroxyphenyl)propane-1,3-dione		Phenylpropanoids	Flavonoids	0.000195057	0.000545432	1.64772	2.06189e-12	6.37994e-10	2.79627	1.48351
blumenin		Lipids	Saccharolipids	9.94724e-06	2.37231e-05	1.31383	0.000616037	0.00297463	2.3849	1.25393
Cer(d17:1/PGJ2)		Lipids	Ceramides	5.60517e-06	6.16297e-06	1.22221	0.00511923	0.0175029	1.09951	0.136866
Protocatechuic acid 4-glucoside		Phenylpropanoids	Phenolic acids	1.63487e-05	0.000111654	1.64296	1.85827e-05	0.000151527	6.82951	2.77178
Pentadecanoylcarnitine		Lipids	Carnitines	8.83808e-06	1.03771e-05	1.51797	2.78795e-05	0.000213189	1.17414	0.231605
3-Caffeoylpelargonidin 5-glucoside [M]		Phenylpropanoids	Anthocyanidins	8.53142e-06	9.43394e-06	1.23202	0.00499194	0.0171582	1.10579	0.145073
Eriodictyol 7-(6-galloylglucoside)		Phenylpropanoids	Flavonoids	7.21297e-05	0.000102096	1.60224	7.67863e-07	1.03404e-05	1.41545	0.501265
Isobutylshikonin	52438-12-7	Polyketides	Other polyketides	5.92743e-05	7.00939e-05	1.09261	0.0238858	0.0618007	1.18253	0.241882
4-(Dodecylamino)Phenol		Polyketides	Other polyketides	1.48369e-05	4.22411e-05	1.64421	1.29201e-12	4.85217e-10	2.84704	1.50946
Prostaglandin H2		Lipids	Eicosanoids	4.84887e-05	6.82521e-05	1.49583	2.05029e-05	0.000164679	1.40759	0.493225
Daidzein diglucuronide		Phenylpropanoids	Isoflavonoids	7.74121e-07	3.88671e-06	1.41513	0.0313709	0.0769884	5.0208	2.32792
Madlongiside C		Terpenoids	Triterpenoids	3.42817e-07	7.72666e-07	1.47739	0.000151857	0.000901329	2.25387	1.17241
11-Hydroxy-9-tridecenoic acid		Lipids	Fatty Acids and Conjugates	2.07233e-06	5.33021e-06	1.62214	8.16236e-10	4.46253e-08	2.57209	1.36294
ethyl 2-hydroxy-4-phenylbutanoate		Others	Others	4.59119e-05	5.09184e-05	1.19106	0.00848016	0.0264386	1.10905	0.149321
Camellenodiol		Terpenoids	Triterpenoids	4.72754e-06	6.62272e-06	1.4482	0.000192121	0.00110526	1.40088	0.486333
1,2-didecanoyl-sn-glycero-3-phosphocholine		Lipids	Glycerophospholipids	1.55641e-06	2.51097e-06	1.53938	0.000624456	0.00300905	1.6133	0.690017
Juvenile hormone III acid diol		Terpenoids	Monoterpenoids	7.10625e-06	9.33265e-06	1.61726	4.97226e-08	1.14044e-06	1.3133	0.393197
8,11,14-Eicosatrienoylethanolamide		Lipids	Fatty Acids and Conjugates	7.83881e-06	1.52968e-05	1.63486	2.36048e-10	1.6837e-08	1.95142	0.964524
C20 sphinganine		Lipids	Sphingolipids	6.85675e-06	3.41324e-05	1.64388	9.36842e-07	1.2195e-05	4.97794	2.31555
Hexadecasphinganine		Lipids	Sphingolipids	3.63132e-05	5.5012e-05	1.60524	7.74112e-08	1.61678e-06	1.51493	0.599251
Malvidin 3-(6-coumaroylglucoside) [M]		Phenylpropanoids	Anthocyanidins	6.67133e-07	8.31957e-07	1.09259	0.023729	0.0614981	1.24706	0.318534
Dihydroxyoctadecanoic acid		Lipids	Eicosanoids	2.92973e-06	3.54329e-06	1.33897	0.00137346	0.00585422	1.20943	0.274322
Dibutyl adipate		Lipids	Fatty Acids and Conjugates	5.35637e-06	7.1344e-06	1.16499	0.0334873	0.0810341	1.33195	0.413538
C20 phytosphingosine		Lipids	Sphingolipids	2.14353e-06	9.59165e-06	1.49692	0.00598887	0.0198644	4.47469	2.16179
2-acetyl-3-isobutanoyl-3',4-di(3-methylbutanoyl)sucrose		Lipids	Saccharolipids	5.6554e-06	8.24425e-06	1.57373	3.24013e-06	3.45637e-05	1.45776	0.543758
3-trans-p-Coumaroylrotundic acid		Terpenoids	Triterpenoids	3.10402e-06	6.41551e-06	1.6201	3.68476e-08	9.00386e-07	2.06684	1.04743
5-Methyldodecanoylcarnitine		Lipids	Carnitines	2.83772e-05	3.12327e-05	1.24527	0.0049061	0.016921	1.10063	0.138324
N-Acetylsphinganine		Lipids	Ceramides	3.17692e-06	6.76293e-06	1.59331	8.39922e-08	1.72892e-06	2.12877	1.09002
12,20-Dioxo-leukotriene B4		Lipids	Eicosanoids	6.38664e-06	9.27865e-06	1.14621	0.0139017	0.0394957	1.45282	0.538859
Ligustroside		Terpenoids	Monoterpenoids	1.08574e-05	1.44268e-05	1.40791	0.00042335	0.00216491	1.32875	0.410073
N-arachidonoyl-glutamate		Amino acids and derivatives	Amino acid derivatives	2.86463e-07	5.82452e-07	1.42315	0.000148647	0.000885185	2.03325	1.02379
Sambacin		Terpenoids	Monoterpenoids	2.62247e-05	2.8819e-05	1.43807	0.000297516	0.00160217	1.09893	0.136095
mompain		Polyketides	Other polyketides	1.93136e-05	2.70428e-05	1.41775	0.000250866	0.00139061	1.4002	0.485633
myristic amide		Lipids	Fatty Acids and Conjugates	1.31415e-05	4.48782e-05	1.64575	2.83834e-07	4.61019e-06	3.415	1.77189
11-(3,4-Dimethyl-5-pentylfuran-2-yl)undecanoylcarnitine		Lipids	Carnitines	1.11507e-06	1.91694e-06	1.59036	1.60299e-06	1.90404e-05	1.71912	0.781667
Tridecanoic acid	68002-90-4|638-53-9	Lipids	Fatty Acids and Conjugates	3.32451e-05	3.83206e-05	1.54072	1.1728e-05	0.000102252	1.15267	0.20498
Methyl 6,6-bis[4-methoxy-3-(methoxycarbonyl)-5-methylphenyl]hex-5-enoate		Alkaloids	Other alkaloids	8.72165e-06	9.58859e-06	1.38776	0.000718916	0.00338635	1.0994	0.136717
3-Hydroxydocosa-7,10,13,16-tetraenoylcarnitine		Lipids	Carnitines	2.23769e-06	2.61766e-06	1.18953	0.00928686	0.0284938	1.1698	0.226264
Ganolucidic acid B		Terpenoids	Triterpenoids	4.02149e-05	4.42124e-05	1.25532	0.00407315	0.0144948	1.0994	0.136718
Torachrysone 8-beta-gentiobioside		Polyketides	Other polyketides	9.10499e-06	1.50758e-05	1.6319	2.28157e-09	9.7847e-08	1.65578	0.727507
[truncated: 48 more rows]

## Sheet: Table S4
Table S4.Upregulated (red) and downregulated (blue) differential metabolites between the AJ and FAJ-90 groups
[truncated: 1,381 more rows]

[truncated: 5 more sheets: Table S5, Table S6, Table S7, Table S8, Table S9]
